# Supplementary material for: Venom diversity in Naja mossambica: Insights from proteomic and immunochemical analyses reveal intraspecific differences
Source: PLoS Negl Trop Dis. 2024 Apr 1;18(4):e0012057. doi: 10.1371/journal.pntd.0012057 (PMC11008852; doi:10.1371/journal.pntd.0012057)
Supplement: S1 Table — (XLSX) [file pntd.0012057.s001.xlsx]

## Sheet: S1 Table - Proteome_analysis
Column1	Column2	Column3	Column4	Column5	Column6	Column7	Column8	Column9	Column10	Column11	Column12	Column13	Column14	Column15	Column16	Column17	Column18	Column184	Column183	Column182	Column19	Column20	Column21	Column22	Column23	Column24	Column25	Column26	Column27	Column28	Column29	Column30	Column31	Column32	Column33	Column34	Column35	Column36	Column37	Column38	Column39	Column40	Column41	Column42	Column43	Column44	Column45	Column452	Column46
467720	523670	993380	632580	960430	535900	0	328230	0	183700	0	0	0	0	0	0	0	0	4113680	511930	0				-1	Aminopeptidase;Hydrolase;Membrane;Metal-binding;Metalloprotease;Protease;Reference proteome;Transmembrane;Transmembrane helix;Zinc	aminopeptidase activity [GO:0004177];metallopeptidase activity [GO:0008237];zinc ion binding [GO:0008270]	GO:0004177;GO:0006508;GO:0008237;GO:0008270;GO:0016020	IPR001930;IPR014782;IPR024571;IPR027268;IPR034016;IPR042097;IPR045357	PF01433;PF11838;PF17900	4	1	1	10,6	4,5	4,5	94,917	0	13,526	496670000	46	8	110706	A0A2D4PNS1;A0A8C5RLA0;A0A6J1VKH5;A0A2D4LR91;B6EWW6;A0A6J1VCH8;B6EWW5;A0A0K8S2L4;A0A6I9X5Z9;A0A1W7RJE8;A0A2D4GY11;T1DNX8;A0A2D4JH32;A0A6B2F1E9;A0A670ZHM4;V8NGF6;A0A2D4ICY4;A0A6B2F4S9	A0A2D4PNS1;A0A8C5RLA0;A0A6J1VKH5;A0A2D4LR91;B6EWW6;A0A6J1VCH8;B6EWW5	69	EYLPWDTALDNLDYFR;LDQVALPDFNAGAMENWGLITYR;MLSEFLTEPVFR;VMAIDALASSHPLSSPAGEINTPAQISEVFDAISYSK	A0A0K8S2L4_CROHD;A0A1W7RJE8_AGKCO;A0A2D4GY11_MICCO;A0A2D4ICY4_MICLE;A0A2D4JH32_MICLE;A0A2D4LR91_9SAUR;A0A2D4PNS1_MICSU;A0A670ZHM4_PSETE;A0A6B2F1E9_BOTNI;A0A6B2F4S9_9SAUR;A0A6I9X5Z9_9SAUR;A0A6J1VCH8_9SAUR;A0A6J1VKH5_9SAUR;A0A8C5RLA0_LATLA;B6EWW5_GLOBR;B6EWW6_GLOBR;T1DNX8_CROHD;V8NGF6_OPHHA	Aminopeptidase	Alanyl aminopeptidase, membrane;Aminopeptidase;Aminopeptidase (EC 3.4.11.-);Aminopeptidase N;Aminopeptidase N isoform X1;ERAP1-like C-terminal domain-containing protein;Peptidase M1 membrane alanine aminopeptidase domain-containing protein
10692000	0	8258000	0	17900000	12641000	0	0	0	0	0	0	0	0	0	0	0	457730	49491000	0	457730				-1	Aminopeptidase;Hydrolase;Metal-binding;Metalloprotease;Protease;Reference proteome;Signal;Zinc	aminopeptidase activity [GO:0004177];metallopeptidase activity [GO:0008237];zinc ion binding [GO:0008270]	GO:0004177;GO:0006508;GO:0008237;GO:0008270	IPR001930;IPR014782;IPR024571;IPR027268;IPR034016;IPR042097;IPR045357	PF01433;PF11838;PF17900	22	2	1	28,6	3,2	1,8	107,19	0	82,309	2497500000	50	15	107194	A0A670YEY1	A0A670YEY1	90	ALDLTLYLK;ASLINNAFQLVSAGK;AYIVNVFK;DESNPFPWDNIR;ESALLYDSEK;GFPLVTVTIK;HAEYALDAAVK;HLALSNMPLVK;LLDFYEEYFGIAYPLPK;LQWLMDQALQGDIIK;MAFPCFDEPALK;NPYGYQLAWK;NVHLQQEHYSK;NYFSSMDK;QDLAAIPDFQSGAMENWGLTTYR;QSWDDEGTVSEQMLR;SVNINEWLIEDQFDISVK;TLAGEIR;TNDIVLPEEVEWIK;VEDHFLNK;VLASTQFEPTAAR;YQLPEFDTEK	A0A670YEY1_PSETE	Aminopeptidase	Aminopeptidase (EC 3.4.11.-)
1905500	1043800	6574600	357560	873990	605230	0	0	0	0	0	0	1749700	1072300	1330700	1849600	0	872770	11360680	0	6875070				-1	Aminopeptidase;Hydrolase;Metal-binding;Metalloprotease;Protease;Reference proteome;Signal;Zinc	aminopeptidase activity [GO:0004177];metallopeptidase activity [GO:0008237];zinc ion binding [GO:0008270]	GO:0004177;GO:0006508;GO:0008237;GO:0008270	IPR001930;IPR014782;IPR024571;IPR027268;IPR034016;IPR042097;IPR045357	PF01433;PF11838;PF17900	19	1	1	27,2	2,2	2,2	107,22	0	15,731	1901700000	52	12	107226	A0A8C5S700	A0A8C5S700	157	ASLINNAFQLVSAGK;ATFSSSAGNLWHIPLTYITNK;AVHQAIETIEENIQWMDK;DESNPFPWDNIR;GFPLVTVTIK;HAEYALDAAVK;HLALSNMPLVK;LLDFYEGYFGIAYPLPK;LQWLMDQALQGDIIK;MAFPCFDEPALK;NPYGYQLAWK;NVHLQQEHYSK;NYFSSMDK;QDLAAIPDFQSGAMENWGLTTYR;QSWDDEGTVSEQMLR;TNDIVLPEEVEWIK;VEDHFLNK;VLASTQFEPTAAR;YQLPEFDTEK	A0A8C5S700_LATLA	Aminopeptidase	Aminopeptidase (EC 3.4.11.-)
742820	1776100	692000	3295200	2202100	3985300	2280400	1015700	533700	3092100	1414400	1601500	2952400	3705200	2890300	3249100	3108600	2983800	12693520	9937800	18889400				-1	Hydrolase;Membrane;Metal-binding;Metalloprotease;Protease;Reference proteome;Secreted;Transmembrane;Transmembrane helix;Zinc	metal ion binding [GO:0046872];metalloendopeptidase activity [GO:0004222]	GO:0004222;GO:0005576;GO:0006508;GO:0016020;GO:0046872	IPR000718;IPR008753;IPR018497;IPR024079;IPR042089	PF01431;PF05649	7	7	7	11,6	11,6	11,6	89,302	0	94,649	1910300000	41	44	85480	A0A8C6VHI5;A0A8C6VEB3;A0A8C6VE76;V8NQ76;A0A8C5RNE7;A0A8C5RQ17;A0A8C5RST4;J3SEW5;A0A2H6NG21;A0A6G5ZW48;A0A6I9X2F2;A0A0B8RU83;A0A6J1TXI6;A0A6J1TT39;A0A6P9DG14;A0A0K8RSH5;A0A670Y4L6;T1E4Z0;A0A6G5ZUN8;A0A2D4KGT8	A0A8C6VHI5;A0A8C6VEB3;A0A8C6VE76;V8NQ76;A0A8C5RNE7;A0A8C5RQ17;A0A8C5RST4;J3SEW5;A0A2H6NG21;A0A6G5ZW48;A0A6I9X2F2;A0A0B8RU83	172	EEEYFENLIENLR;EYQGLTYKEEEYFENLIENLR;LYVQEAFAGESK;NTEDIIVYAPEYLIK;TLEELSWMDAETK;VLGSLQNNLEFSEAFK;VLYGTTSDAAIWR	A0A0B8RU83_BOIIR;A0A0K8RSH5_CROHD;A0A2D4KGT8_9SAUR;A0A2H6NG21_MICLE;A0A670Y4L6_PSETE;A0A6G5ZUN8_VIPAN;A0A6G5ZW48_VIPAN;A0A6I9X2F2_9SAUR;A0A6J1TT39_9SAUR;A0A6J1TXI6_9SAUR;A0A6P9DG14_PANGU;A0A8C5RNE7_LATLA;A0A8C5RQ17_LATLA;A0A8C5RST4_LATLA;A0A8C6VE76_NAJNA;A0A8C6VEB3_NAJNA;A0A8C6VHI5_NAJNA;J3SEW5_CROAD;T1E4Z0_CROHD;V8NQ76_OPHHA	Aminopeptidase	Membrane metalloendopeptidase;Neprilysin;Neprilysin 1;Neprilysin 2;Neprilysin isoform X1;Neprilysin isoform X2;Neprilysin-like (Neprilysin-like protein);Neprilysin-like protein;Uncharacterized protein
142170000	70042000	118350000	103510000	196130000	254500000	4457100	715490	1555100	603160	3044200	5910600	50281000	47548000	51662000	51733000	67440000	75560000	884702000	16285650	344224000				-1	Aminopeptidase;Coiled coil;Hydrolase;Metal-binding;Metalloprotease;Protease;Reference proteome;Signal;Zinc	aminopeptidase activity [GO:0004177];metallopeptidase activity [GO:0008237];zinc ion binding [GO:0008270]	GO:0004177;GO:0006508;GO:0008237;GO:0008270	IPR001930;IPR014782;IPR024571;IPR027268;IPR034016;IPR042097;IPR045357	PF01433;PF11838;PF17900	27	27	4	35,7	35,7	4,7	107,16	0	323,31	85963000000	52	302	107260,5	A0A8C6XE13;V8P2K1;T1E6L9;A0A0F7ZB46	A0A8C6XE13;V8P2K1;T1E6L9;A0A0F7ZB46	198	ALDLTLYLK;ASLINNAFQLVSAGK;AVHQAIETIEENIQWMDK;AVLHDVQAVMNTWTLQK;AYIVNVFK;DESNPFPWDNIR;DNHEAISSNDR;ESALLYDSEK;GFPLVTVTIK;HAEYALDAAVK;HLALSNMPLVK;IEILITK;LLDFYEGYFGIAYPLPK;LQWLMDQALQGDIIK;MAFPCFDEPALK;NPYGYQLAWK;NVHLQQEHYSK;NYFSSMDK;QDLAAIPDFQSGAMENWGLTTYR;QSWDDEGTVSEQMLR;SVNINEWLIEDQFDISVK;TLAGEIR;TNDIVLPEEVEWIK;TQELPSIINSVGR;VEDHFLNK;VLASTQFEATAAR;YQLPEFDTEK	A0A0F7ZB46_CROAD;A0A8C6XE13_NAJNA;T1E6L9_CROHD;V8P2K1_OPHHA	Aminopeptidase	Aminopeptidase (EC 3.4.11.-)
3843700	4927600	2388600	3115200	5563500	2555900	768980	2293100	896050	1335700	1085000	1771400	0	0	188880	229360	0	350010	22394500	8150230	768250				-1	Aminopeptidase;Hydrolase;Membrane;Metal-binding;Metalloprotease;Protease;Reference proteome;Transmembrane;Transmembrane helix;Zinc	aminopeptidase activity [GO:0004177];metallopeptidase activity [GO:0008237];zinc ion binding [GO:0008270]	GO:0004177;GO:0006508;GO:0008237;GO:0008270;GO:0016020	IPR001930;IPR014782;IPR024571;IPR027268;IPR034016;IPR042097;IPR045357	PF01433;PF11838;PF17900	5	5	2	7,8	7,8	2,6	111,04	0	168,43	1793700000	51	31	86868	A0A8C6Y343;A0A6P9DJJ0;U3FZS8;A0A6P9D862;A0A2D4L994;A0A2D4L911;A0A2D4FNK0	A0A8C6Y343;A0A6P9DJJ0;U3FZS8;A0A6P9D862	218	EYLPWDTALDNLDYFR;FASPFELQQLEQFK;LDQVALPDFNAGAMENWGLITYR;LMSQLNVDLQK;MLSEFLTEPVFR	A0A2D4FNK0_MICCO;A0A2D4L911_9SAUR;A0A2D4L994_9SAUR;A0A6P9D862_PANGU;A0A6P9DJJ0_PANGU;A0A8C6Y343_NAJNA;U3FZS8_MICFL	Aminopeptidase	Aminopeptidase (EC 3.4.11.-);Aminopeptidase N isoform X1;ERAP1-like C-terminal domain-containing protein
13067000	12680000	13106000	14045000	20941000	14505000	9314100	13561000	7902600	11471000	13111000	15871000	30736000	26238000	6165300	31674000	21048000	16112000	88344000	71230700	131973300				-1	Glycoprotein;GPI-anchor;Hemostasis impairing toxin;Hydrolase;Lipoprotein;Magnesium;Membrane;Reference proteome;Signal;Toxin;Zinc	alkaline phosphatase activity [GO:0004035];phosphatase activity [GO:0016791];toxin activity [GO:0090729]	GO:0004035;GO:0005886;GO:0016791;GO:0090729	IPR001952;IPR017850;IPR018299	PF00245	3	3	3	7,8	7,8	7,8	56,145	0	323,31	7580200000	26	21	49702	A0A670ZH24;A0A6J1VXD2;A0A670ZGW6;A0A8C5S0V0;A0A2D4ILD7;A0A6P9AYQ0;A0A2D4ILH8	A0A670ZH24;A0A6J1VXD2;A0A670ZGW6;A0A8C5S0V0	103	ALTEAIEFDK;LMGLFEPSDMK;NLILFLGDGMGIPTITATR	A0A2D4ILD7_MICLE;A0A2D4ILH8_MICLE;A0A670ZGW6_PSETE;A0A670ZH24_PSETE;A0A6J1VXD2_9SAUR;A0A6P9AYQ0_PANGU;A0A8C5S0V0_LATLA	AP	alkaline phosphatase (EC 3.1.3.1);Alkaline phosphatase (EC 3.1.3.1)
57466000	66521000	53795000	52677000	108980000	45712000	59012000	40357000	47323000	27807000	51692000	60405000	70852000	63057000	40111000	40929000	120300000	123170000	385151000	286596000	458419000				-1	Disulfide bond;Glycoprotein;Hydrolase;Reference proteome;Signal	bisphosphoglycerate 3-phosphatase activity [GO:0034417];inositol hexakisphosphate 2-phosphatase activity [GO:0052826];phosphatase activity [GO:0016791]	GO:0016791;GO:0034417;GO:0052826	IPR000560;IPR016274;IPR029033	PF00328	10	10	10	18,9	18,9	18,9	59,453	0	180,58	28704000000	25	99	40089	A0A8C6YA06;A0A8C6Y9T7;A0A6J1VI01;A0A6J1VPP4;A0A670ZGL8;A0A2D4KAH8;A0A8C5RUU4;A0A2D4KAL0;A0A6P9CG35;A0A2D4IWB9;A0A2D4MRZ8;V8NCS7;A0A6I9YLV0;A0A2D4PH36;A0A2D4GN98;A0A8C5S1U0	A0A8C6YA06;A0A8C6Y9T7;A0A6J1VI01;A0A6J1VPP4;A0A670ZGL8;A0A2D4KAH8;A0A8C5RUU4;A0A2D4KAL0;A0A6P9CG35	223	ATLLSPFFGTK;CVDSSAAFR;FFDHCEK;FPSLLAPGR;FVQDVEDNDTALYEVDAFK;LAFTSSSK;TVSLYSK;VLEYLNDLK;VQILLNEK;WEMWYQPDVDGK	A0A2D4GN98_MICCO;A0A2D4IWB9_MICLE;A0A2D4KAH8_9SAUR;A0A2D4KAL0_9SAUR;A0A2D4MRZ8_9SAUR;A0A2D4PH36_MICSU;A0A670ZGL8_PSETE;A0A6I9YLV0_9SAUR;A0A6J1VI01_9SAUR;A0A6J1VPP4_9SAUR;A0A6P9CG35_PANGU;A0A8C5RUU4_LATLA;A0A8C5S1U0_LATLA;A0A8C6Y9T7_NAJNA;A0A8C6YA06_NAJNA;V8NCS7_OPHHA	AP	2,3-bisphosphoglycerate 3-phosphatase;Multiple inositol polyphosphate phosphatase 1;Multiple inositol polyphosphate phosphatase 1 (EC 3.1.3.62) (EC 3.1.3.80) (2,3-bisphosphoglycerate 3-phosphatase);Multiple inositol-polyphosphate phosphatase 1;Uncharacterized protein
137690000	192280000	216240000	198030000	385169984	348289984	30233000	31161000	28018000	51513000	126120000	116230000	736169984	575510016	861790016	784089984	689470016	713310016	1477699968	383275000	4360340032				-1	Cobalt;Cobalt transport;Disulfide bond;Ion transport;Reference proteome;Secreted;Signal;Transport	cobalamin binding [GO:0031419]	GO:0005576;GO:0006824;GO:0015889;GO:0031419	IPR002157;IPR027954	PF01122;PF14478	9	9	2	30	30	8,6	35,474	0	323,31	134720000000	16	204	38365	A0A8C6V7M2;A0A8C6X1B2;A0A8C6X1B4	A0A8C6V7M2	163	GLTCSSETVTVHYK;GSVLLAVLEAAK;HVNLVQVLEK;SSCQNPADVITPEK;TPLEQGVGSYK;TPLEQGVGSYKPK;TTYYQLALDTLALCVEK;TYWQFLSGK;VALYVLALR	A0A8C6V7M2_NAJNA;A0A8C6X1B2_NAJNA;A0A8C6X1B4_NAJNA	CBLIF	Cobalamin binding intrinsic factor
0	1420200	0	0	0	3061000	0	0	0	1017400	5871500	1881800	10878000	8123600	6279500	13270000	6399900	12907000	4481200	8770700	57858000				-1	Acetylation;ATP-binding;Cytoplasm;Cytoskeleton;Hydrolase;Methylation;Muscle protein;Nucleotide-binding;Oxidation;Reference proteome	ATP binding [GO:0005524];hydrolase activity [GO:0016787]	GO:0005524;GO:0005737;GO:0005856;GO:0005886;GO:0005925;GO:0010628;GO:0016787;GO:0030027;GO:0030175;GO:0044297;GO:0090131;GO:0097433	IPR004000;IPR004001;IPR020902;IPR043129	PF00022	3	3	3	7,8	7,8	7,8	49,843	0	45,392	1706600000	24	14	41793	A0A8C6XB43;T1DMJ3;A0A0B8RRU9;A0A0B6VJU7;J3S3X5;J3S843;A0A1W7RJQ3;T1DP26;A0A6P9D9Q3;U3FXK3;A0A098M1X5;U3FZL5;A0A8C5RE27;A0A6J1UKX5;V8PI67;A0A6B2FE24;A0A6B2F1I3;A0A0B8RZU4;A0A6B2F029;A0A670YBF6;A0A1W7RJN4;A0A670Y878;A0A2H6MZN1;A0A2D4GG12;A0A098M0W7;A0A6B2FBI6;A0A8C5SDB1;A0A6J1VWC1;A0A8C5SAH1;A0A8C6VAB1;A0A6I9YB60;V8N8G6;A0A6P9BKW0;A0A670Z1Y4;A0A6P9BPF6;A0A6P9CT70;A0A8C5RKR8;A0A8C5S122;A0A8C5WMV0;J3…	A0A8C6XB43;T1DMJ3;A0A0B8RRU9;A0A0B6VJU7;J3S3X5;J3S843;A0A1W7RJQ3;T1DP26;A0A6P9D9Q3;U3FXK3;A0A098M1X5;U3FZL5;A0A8C5RE27;A0A6J1UKX5;V8PI67;A0A6B2FE24;A0A6B2F1I3;A0A0B8RZU4;A0A6B2F029;A0A670YBF6;A0A1W7RJN4;A0A670Y878;A0A2H6MZN1;A0A2D4GG12;A0A098M0W7;A0A6B2FBI6;A0A8C5SDB1;A0A6J1VWC1;A0A8C5SAH1;A0A8C6VAB1;A0A6I9YB60;V8N8G6;A0A6P9BKW0;A0A670Z1Y4;A0A6P9BPF6;A0A6P9CT70;A0A8C5RKR8;A0A8C5S122;A0A8C5WMV0;J3…	9	AVFPSIVGR;GYSFTTTAER;SYELPDGQVITIGNER	A0A098M0W7_9SAUR;A0A098M1X5_9SAUR;A0A098M1X6_9SAUR;A0A098M1X7_9SAUR;A0A0B6VJU7_PROFL;A0A0B8RRU9_BOIIR;A0A0B8RSS0_BOIIR;A0A0B8RZU4_BOIIR;A0A0F7Z762_MICFL;A0A1W7RJM3_AGKCO;A0A1W7RJN4_AGKCO;A0A1W7RJQ3_AGKCO;A0A1W7RJS8_AGKCO;A0A2D4FGK0_MICCO;A0A2D4GG12_MICCO;A0A2D4GJ70_MICCO;A0A2D4GY91_MICCO;A0A2D4HEZ1_MICLE;A0A2D4J2D6_MICLE;A0A2D4J6V0_MICLE;A0A2D4M9X7_9SAUR;A0A2D4M9Y4_9SAUR;A0A2D4PTQ4_MICSU;A0A2H6MZ…	contaminant	ACTG protein;ACTH protein;Actin;Actin (Actin, cytoplasmic 1);Actin alpha 1;Actin alpha 1, skeletal muscle;Actin alpha 2, smooth muscle;Actin alpha cardiac muscle 1;Actin alpha skeletal muscle (Actin, alpha skeletal muscle);Actin beta;Actin gamma 1;Actin gamma 2, smooth muscle;Actin, alpha 2, smooth muscle;Actin, alpha 2, smooth muscle (Actin, alpha 2, smooth muscle, aorta);Actin, alpha cardiac mu…
2735500	0	0	0	0	0	3612100	12936000	10625000	7330600	3484000	7739000	0	3232600	0	7905400	0	11398000	2735500	45726700	22536000				-1	Coiled coil;Intermediate filament;Reference proteome	structural molecule activity [GO:0005198]	GO:0005198;GO:0005882	IPR002957;IPR039008	PF00038	1	1	1	3,6	3,6	3,6	29,028	0,009434	6,4418	1277900000	18	5	42370	A0A6I9YDZ2;A0A6I9YDL7;A0A670YMD6;V8NYU4;A0A6J1U0F2;A0A6P9C500;A0A8C5SHS7;A0A6J1TRP2;A0A8C6Y4W1;A0A6P9C0A7	A0A6I9YDZ2;A0A6I9YDL7;A0A670YMD6;V8NYU4;A0A6J1U0F2;A0A6P9C500;A0A8C5SHS7;A0A6J1TRP2;A0A8C6Y4W1;A0A6P9C0A7	94	LLLQIDNAR	A0A670YMD6_PSETE;A0A6I9YDL7_9SAUR;A0A6I9YDZ2_9SAUR;A0A6J1TRP2_9SAUR;A0A6J1U0F2_9SAUR;A0A6P9C0A7_PANGU;A0A6P9C500_PANGU;A0A8C5SHS7_LATLA;A0A8C6Y4W1_NAJNA;V8NYU4_OPHHA	contaminant	IF rod domain-containing protein;Keratin, type I cytoskeletal 18;Keratin, type I cytoskeletal 18-like isoform X1;Keratin, type I cytoskeletal 18-like isoform X2
0	0	0	0	0	0	2209900	2830400	2107600	19368000	9122800	2080100	1581300	1632200	0	1603400	0	20062000	0	37718800	24878900				-1	Coiled coil;Intermediate filament;Reference proteome		GO:0005882;GO:0045095	IPR003054;IPR018039;IPR032444;IPR039008	PF00038;PF16208	10	1	0	4	0,4	0	240,64	0	6,7591	9056100000	124	12	62915,5	V8NYV8;A0A670Z808;A0A8C5SEG3;A0A670ZBQ9;A0A6P9BB86;A0A6J1V8M2;A0A8C6XCV0;A0A670ZDY9	V8NYV8;A0A670Z808;A0A8C5SEG3;A0A670ZBQ9;A0A6P9BB86;A0A6J1V8M2	325	AQYEDIAQK;DYQELMNVK;EYQELMNVK;FASFIDK;FASFIDKVR;LALDVEIATYR;LLKEYQELMNVK;LLRDYQELMNVK;NKYEDEINK;NKYEDEINKR	A0A670Z808_PSETE;A0A670ZBQ9_PSETE;A0A670ZDY9_PSETE;A0A6J1V8M2_9SAUR;A0A6P9BB86_PANGU;A0A8C5SEG3_LATLA;A0A8C6XCV0_NAJNA;V8NYV8_OPHHA	contaminant	IF rod domain-containing protein;Keratin, type II cytoskeletal 1;Keratin, type II cytoskeletal 6A-like;Keratin, type II cytoskeletal 6C-like
629360000	696430016	64770000	555779968	399289984	266900000	1042200000	712620032	664499968	679520000	685480000	898460032	1474099968	1113600000	1207900032	1244000000	1297600000	1206700032	2612529968	4682780032	7543900032				-1	Calcium channel impairing toxin;Direct protein sequencing;Disulfide bond;Ion channel impairing toxin;Neurotoxin;Reference proteome;Secreted;Signal;Toxin	calcium channel regulator activity [GO:0005246];toxin activity [GO:0090729]	GO:0005246;GO:0005576;GO:0006952;GO:0090729	IPR001283;IPR003582;IPR013871;IPR014044;IPR018244;IPR034117;IPR035940;IPR042076	PF00188;PF08562	1	1	1	23,9	23,9	23,9	7,7517	0	308,41	49109000000	3	69	26216	P81993;A0A8C5S237;A0A8C5S1D5;A0A8C5S2D0;A0A8C5S2H2;A0A8C6Y1Z2;C1JZW4;Q7ZZN8;P84808;F2Q6G3;F2Q6G2;A0A8C7E3S7;A0A024AX20;A0A098LWY0;V8NKT2	P81993;A0A8C5S237;A0A8C5S1D5;A0A8C5S2D0;A0A8C5S2H2;A0A8C6Y1Z2;C1JZW4;Q7ZZN8;P84808;F2Q6G3;F2Q6G2;A0A8C7E3S7;A0A024AX20;A0A098LWY0;V8NKT2	0	NMLQMEWNSNAAQNAK	A0A024AX20_MICIK;A0A098LWY0_9SAUR;A0A8C5S1D5_LATLA;A0A8C5S237_LATLA;A0A8C5S2D0_LATLA;A0A8C5S2H2_LATLA;A0A8C6Y1Z2_NAJNA;A0A8C7E3S7_NAJNA;C1JZW4_OPHHA;CRVP_BUNCA;CRVP2_NAJAT;CRVP2_NAJKA;F2Q6G2_BUNCA;F2Q6G3_BUNCA;V8NKT2_OPHHA	CRISP	Cysteine-rich seceretory protein Bc-CRPa;Cysteine-rich seceretory protein Bc-CRPb;Cysteine-rich secretory protein;Cysteine-rich secretory protein A;Cysteine-rich venom protein bucarin;Cysteine-rich venom protein kaouthin-2 (Cysteine-rich venom protein 23) (CRVP-23k);Cysteine-rich venom protein natrin-2 (Cysteine-rich venom protein 2) (NA-CRVP2) (Protein G2b);Opharin;SCP domain-containing protein;…
0	29474000	16263000	19951000	26211000	0	33062000	25457000	23942000	0	24002000	38620000	21131000	34758000	0	28445000	0	18181000	91899000	145083000	102515000				-1	Calcium channel impairing toxin;Direct protein sequencing;Disulfide bond;Ion channel impairing toxin;Neurotoxin;Secreted;Signal;Toxin	calcium channel regulator activity [GO:0005246];toxin activity [GO:0090729]	GO:0005246;GO:0005576;GO:0090729	IPR001283;IPR002413;IPR003582;IPR013871;IPR014044;IPR018244;IPR034117;IPR035940;IPR042076	PF00188;PF08562	1	1	1	3,8	3,8	3,8	26,542	0,0033333	6,6184	4413400000	13	6	26764,5	B0VXV6;F8S0Y4;F2Q6F6;A0A194ATN9;A0A194ASQ9;A0A194AS36;A0A194ARS4;A0A194AQ87;A0A194APW7;A0A0F7Z2U7	B0VXV6;F8S0Y4;F2Q6F6;A0A194ATN9;A0A194ASQ9;A0A194AS36;A0A194ARS4;A0A194AQ87;A0A194APW7;A0A0F7Z2U7	27	IVDLHNSLR	A0A0F7Z2U7_CROAD;A0A194APW7_SISTE;A0A194AQ87_SISMB;A0A194ARS4_SISTE;A0A194AS36_SISMB;A0A194ASQ9_SISTE;A0A194ATN9_SISTE;CRVP_CROAD;CRVP_SISCA;F2Q6F6_CERGO	CRISP	Cadam10_CRISP-1 (Cysteine-rich secretory protein);Cysteine-rich seceretory protein Pg-CRP;Cysteine-rich secretory protein (CRVP);Cysteine-rich secretory protein 1a;Cysteine-rich secretory protein 1b;Cysteine-rich secretory protein 1c;Cysteine-rich secretory protein 1d;Cysteine-rich venom protein 2 (CRVP) (Cysteine-rich secretory protein 2) (CRISP-2)
16203000	15099000	23596000	0	6897300	9486700	31036000	31189000	0	47830000	23708000	26517000	25946000	21340000	19561000	31610000	13041000	21554000	71282000	160280000	133052000				-1	Calcium channel impairing toxin;Disulfide bond;Ion channel impairing toxin;Membrane;Neurotoxin;Reference proteome;Signal;Toxin;Transmembrane;Transmembrane helix	calcium channel regulator activity [GO:0005246];ion channel regulator activity [GO:0099106]	GO:0005246;GO:0005576;GO:0016020;GO:0099106	IPR001283;IPR002413;IPR003582;IPR013871;IPR014044;IPR018244;IPR034117;IPR035940;IPR042076	PF00188;PF08562	4	2	2	12,5	7,5	7,5	27,177	0	13,974	5859900000	16	11	26816	A0A670YAR1;A0A8C7E3T9;A0A6J1VUF3;V8N8B4;A0A8C6XZL9;A0A8C6XXV5;A0A8C6XXU9;A0A346CM05;A0A346CLY3;A0A6B2F4F1;A0A8C5SI05	A0A670YAR1;A0A8C7E3T9;A0A6J1VUF3;V8N8B4;A0A8C6XZL9;A0A8C6XXV5;A0A8C6XXU9	88	EIVDLHNSLR;QKEIVDLHNSLR;TGCHIGLIR;VDFNSESTR	A0A346CLY3_9SAUR;A0A346CM05_9SAUR;A0A670YAR1_PSETE;A0A6B2F4F1_9SAUR;A0A6J1VUF3_9SAUR;A0A8C5SI05_LATLA;A0A8C6XXU9_NAJNA;A0A8C6XXV5_NAJNA;A0A8C6XZL9_NAJNA;A0A8C7E3T9_NAJNA;V8N8B4_OPHHA	CRISP	Cysteine rich secretory protein 2;Cysteine-rich secretory protein 1;LOW QUALITY PROTEIN: cysteine-rich venom protein pseudechetoxin-like;SCP domain-containing protein;ShKT domain-containing protein
329009984	345929984	319009984	280020000	354929984	440889984	911070016	789990016	1469200000	569880000	855160000	717420032	459710016	461820000	473220000	250960000	427550016	670120000	2069789920	5312720064	2743380032				-1	Calcium channel impairing toxin;Calcium-activated potassium channel impairing toxin;Direct protein sequencing;Disulfide bond;Ion channel impairing toxin;Neurotoxin;Potassium channel impairing toxin;Reference proteome;Ryanodine-sensitive calcium-release channel impairing toxin;Secreted;Toxin;Voltage-gated calcium channel impairing toxin;Voltage-gated potassium channel impairing toxin	calcium channel regulator activity [GO:0005246];potassium channel regulator activity [GO:0015459];toxin activity [GO:0090729]	GO:0005246;GO:0005576;GO:0006952;GO:0015459;GO:0090729			3	1	1	73,3	33,3	33,3	3,4988	0	42,266	22053000000	2	72	3610	P0DL15;P86543;P84806;P0DL16;P0DL14	P0DL15;P86543	295	EIVDLHNSLR;NVDFNSESTR;QKEIVDLHNSLR	CRVP_NAJMO;CRVP1_NAJNA;CRVPA_NAJHA;CRVPB_NAJHA;CRVPP_NAJHH	CRISP	Cysteine-rich venom protein (CRVP) (Cysteine-rich secretory protein 1) (CRISP1) (Cysteine-rich secretory protein 2) (CRISP2) (Najanajin);Cysteine-rich venom protein 25 (CRVP-25h);Cysteine-rich venom protein annuliferin-a (CRVP);Cysteine-rich venom protein annuliferin-b (CRVP);Cysteine-rich venom protein mossambin (CRVP)
229180000	255290000	282040000	0	221810000	379860000	382270016	974300032	637430016	765609984	504180000	285630016	173910000	238680000	241260000	20304000	447070016	305120000	1368180000	3549420064	1426344016				-1	Direct protein sequencing;Disulfide bond;Secreted;Toxin	toxin activity [GO:0090729]	GO:0005576;GO:0006952;GO:0090729			1	1	1	34,5	34,5	34,5	3,4298	0	12,697	12688000000	2	35	3430	P84807	P84807	305	DVDFNSESTR	CRVPA_NAJHH	CRISP	Cysteine-rich venom protein 25-A (CRVP-25h-A)
1802700032	2183500032	1730199936	1630800000	2067900032	2171500032	2349600000	2663699968	1863699968	1906999936	2552800000	3090299904	1834400000	1998599936	1834899968	2616000000	2674800128	2053600000	11586600064	14427099776	13012300032				-1	3D-structure;Calcium channel impairing toxin;Calcium-activated potassium channel impairing toxin;Direct protein sequencing;Disulfide bond;Ion channel impairing toxin;Neurotoxin;Potassium channel impairing toxin;Reference proteome;Ryanodine-sensitive calcium-release channel impairing toxin;Secreted;Signal;Toxin;Voltage-gated potassium channel impairing toxin	calcium channel regulator activity [GO:0005246];potassium channel regulator activity [GO:0015459];toxin activity [GO:0090729]	GO:0005246;GO:0005576;GO:0006952;GO:0015459;GO:0090729	IPR001283;IPR003582;IPR013871;IPR014044;IPR018244;IPR034117;IPR035940;IPR042076	PF00188;PF08562	5	5	3	22,2	22,2	17,2	26,882	0	323,31	689340000000	13	415	26882	Q7T1K6;P84805;A0A8C6Y1Y2;Q2XXQ1;A0A6I9XLQ6	Q7T1K6;P84805;A0A8C6Y1Y2	309	EIVDLHNSLR;MEWYPEAASNAER;QKEIVDLHNSLR;QSSCQDDWIK;VLEGIQCGESIYMSSNAR	A0A6I9XLQ6_9SAUR;A0A8C6Y1Y2_NAJNA;CRVP_LEIMD;CRVP1_NAJAT;CRVP1_NAJKA	CRISP	Cysteine-rich venom protein kaouthin-1 (Cysteine-rich venom protein 25) (CRVP-25k);Cysteine-rich venom protein LEI1 (CRVP) (Cysteine-rich secretory protein LEI1) (CRISP-LEI1);Cysteine-rich venom protein natrin-1 (Cysteine-rich venom protein 1) (NA-CRVP1) (Protein G2a);Cysteine-rich venom protein TEL1-like;ShKT domain-containing protein
43666000	45672000	27615000	30988000	43681000	40564000	34662000	86533000	39214000	44023000	54734000	80839000	64905000	40667000	32321000	95692000	50648000	39827000	232186000	340005000	324060000				-1	Calcium channel impairing toxin;Direct protein sequencing;Disulfide bond;Ion channel impairing toxin;Neurotoxin;Secreted;Signal;Toxin	calcium channel regulator activity [GO:0005246];toxin activity [GO:0090729]	GO:0005246;GO:0005576;GO:0090729	IPR001283;IPR003582;IPR013871;IPR014044;IPR018244;IPR034117;IPR035940;IPR042076	PF00188;PF08562	3	1	1	10,9	5,9	5,9	26,869	0	318,9	62508000000	12	30	26869	Q7ZT98	Q7ZT98	310	AWTEIIQLWHDEYK;EIVDLHNSLR;QKEIVDLHNSLR	CRVP_OPHHA	CRISP	Cysteine-rich venom protein ophanin (CRVP) (Opharin)
19812000	17419000	13003000	17319000	42414000	45002000	6899300	21174000	8052300	13438000	23604000	34336000	9147900	9328100	11841000	8168500	17658000	23141000	154969000	107503600	79284500				-1	Disulfide bond;Metal-binding;Reference proteome;Secreted;Signal;Zinc	metal ion binding [GO:0046872]	GO:0005615;GO:0046872	IPR000264;IPR014760;IPR020857;IPR020858;IPR021177	PF00273	6	6	6	13,2	13,2	13,2	69,798	0	81,052	15223000000	37	44	69714,5	Q91134;A0A8C6X8U0	Q91134;A0A8C6X8U0	187	DSVLAQYIFELSR;ELGDYFFTNEFLVK;GLLSELVK;PNCLATLANDAR;SPDLPPPSEEILK;WECISNLGPDLSFVPPTFNPK	A0A8C6X8U0_NAJNA;Q91134_NAJNA	CSA	Albumin domain-containing protein;Cobra serum albumin
0	0	0	0	0	0	0	0	0	0	0	0	7024100	5896600	4000600	0	0	6716900	0	0	23638200				-1	Disulfide bond;Endocytosis;Lectin;Membrane;Receptor;Reference proteome;Secreted;Signal;Transmembrane;Transmembrane helix	carbohydrate binding [GO:0030246]	GO:0005576;GO:0006897;GO:0016020;GO:0030246	IPR000562;IPR000772;IPR001304;IPR013806;IPR016186;IPR016187;IPR018378;IPR035992;IPR036943	PF00040;PF00059	1	1	1	3,5	3,5	3,5	27,015	0,0033113	6,5986	330930000	14	6	173517	A0A8C5S9W2;V8P5G7;A0A6I9YMK6;A0A8C7E582;A0A6J1UII7;A0A8C7E539;A0A8C6Y895;A0A8C6Y4V6;A0A8C6Y530;A0A8C6Y546;A0A6J1UP62;A0A2D4HWA4;A0A6P9CYI3	A0A8C5S9W2;V8P5G7;A0A6I9YMK6;A0A8C7E582;A0A6J1UII7;A0A8C7E539;A0A8C6Y895;A0A8C6Y4V6;A0A8C6Y530;A0A8C6Y546;A0A6J1UP62;A0A2D4HWA4;A0A6P9CYI3	52	LFNLGSQK	A0A2D4HWA4_MICLE;A0A6I9YMK6_9SAUR;A0A6J1UII7_9SAUR;A0A6J1UP62_9SAUR;A0A6P9CYI3_PANGU;A0A8C5S9W2_LATLA;A0A8C6Y4V6_NAJNA;A0A8C6Y530_NAJNA;A0A8C6Y546_NAJNA;A0A8C6Y895_NAJNA;A0A8C7E539_NAJNA;A0A8C7E582_NAJNA;V8P5G7_OPHHA	CTL	Fibronectin type-II domain-containing protein;Lymphocyte antigen 75;Lymphocyte antigen 75-like
0	7587200	44527000	0	41172000	0	260100000	53209000	48383000	60957000	59671000	177320000	129500000	67967000	23625000	88829000	200400000	67372000	93286200	659640000	577693000				-1	Calcium;Disulfide bond;Glycoprotein;Hemagglutinin;Lectin;Metal-binding;Reference proteome;Secreted;Signal	carbohydrate binding [GO:0030246];metal ion binding [GO:0046872]	GO:0005576;GO:0030246;GO:0046872	IPR001304;IPR016186;IPR016187;IPR018378	PF00059	3	3	1	12	12	6,3	18,586	0	19,086	6752000000	5	47	18601,5	A0A8C6YFU2;R4G314;R4FIR9;Q90WI8;D2YVL1;D2YVJ6;D2YVI2;I6LJ76	A0A8C6YFU2;R4G314;R4FIR9;Q90WI8;D2YVL1;D2YVJ6;D2YVI2	224	KYIWEWTDR;NNEFCVEIVK;YIWEWTDR	A0A8C6YFU2_NAJNA;D2YVL1_DEMVE;I6LJ76_AUSSU;LECG_PSEAU;LECG_PSEPO;LECG1_BUNFA;R4FIR9_9SAUR;R4G314_9SAUR	CTL	C-type lectin BfL-1 (CTL);C-type lectin domain-containing protein;C-type lectin galactose binding isoform;C-type lectin galactose-binding isoform (CTL) (Venom C-type lectin galactose binding isoform);LP-Pse-3;LP-Pse-6;Venom C-type lectin galactose binding isoform variant 2
0	0	0	0	0	0	0	0	0	0	0	0	14700000	6802800	15532000	16992000	8317700	14173000	0	0	76517500				-1	Disulfide bond;Reference proteome;Secreted;Signal;Thioester bond	endopeptidase inhibitor activity [GO:0004866]	GO:0004866;GO:0005615	IPR000020;IPR001134;IPR001599;IPR002890;IPR008930;IPR008993;IPR009048;IPR011625;IPR011626;IPR013783;IPR018081;IPR018933;IPR019742;IPR036595;IPR040839;IPR041425;IPR041555	PF00207;PF01759;PF01821;PF01835;PF07677;PF07678;PF07703;PF17789;PF17790;PF17791	10	2	2	6,1	1,9	1,9	191,45	0	323,31	17047000000	85	26	42765,5	A0A6I9XW77;A0A670Z9G6;A0A2D4JPD4;A0A6I9YAW7	A0A6I9XW77	118	AHGCEENASR;EGYLLLQTDKPIYTPR;GICVSEPFK;GVTGTAYVR;KYVLPHFEVK;LRPTNNPVVITVK;VHYAFLVR;YFVPNAPYEVLAR;YQITIEDGEGSLILQR;YVLPHFEVK	A0A2D4JPD4_MICLE;A0A670Z9G6_PSETE;A0A6I9XW77_9SAUR;A0A6I9YAW7_9SAUR	CVF	Alpha-2-macroglobulin bait region domain-containing protein;Complement C4-B-like;Complement C4-like;Macroglobulin domain-containing protein
0	0	0	0	0	0	394000	0	0	0	1322700	1291000	0	0	0	0	0	0	0	3007700	0				-1	Disulfide bond;Reference proteome;Secreted;Signal		GO:0005615	IPR001134;IPR008930;IPR008993;IPR009048;IPR011626;IPR018933;IPR035815;IPR036595	PF01759;PF07677;PF07678	2	1	1	4,5	2,3	2,3	67,454	0	8,7481	93238000	31	4	67789	A0A6J1VD12	A0A6J1VD12	134	HFEVGFIQPGSVK;WPHEDECQDEEFQK	A0A6J1VD12_9SAUR	CVF	LOW QUALITY PROTEIN: complement C3
0	0	0	0	0	480320	0	0	0	0	0	0	32730000	14077000	33920000	36227000	20923000	28680000	480320	0	166557000				-1	Disulfide bond;Reference proteome;Secreted;Signal;Thioester bond	endopeptidase inhibitor activity [GO:0004866]	GO:0004866;GO:0005615	IPR000020;IPR001134;IPR001599;IPR002890;IPR008930;IPR008993;IPR009048;IPR011625;IPR011626;IPR013783;IPR018081;IPR018933;IPR019742;IPR036595;IPR040839;IPR041555	PF00207;PF01759;PF01821;PF01835;PF07677;PF07678;PF07703;PF17789;PF17791	11	8	0	6,8	4,9	0	185,82	0	75,146	25331000000	81	34	167407	A0A6J1VI89;A0A670ZB43	A0A6J1VI89	136	AHGCEENASR;GICVSEPFK;GVTGTAYVR;KYVLPHFEVK;LLLYFDQAPQSGR;LRPTNNPVVITVK;LSLTINTDAK;SSSNIDHLQPQSR;VTVFQEFHISLR;YFVPNAPYEVLAR;YVLPHFEVK	A0A670ZB43_PSETE;A0A6J1VI89_9SAUR	CVF	Anaphylatoxin-like domain-containing protein;Complement C4-like
0	0	0	0	0	0	1636600	1654500	0	1089100	0	0	10057000	11327000	5203100	11873000	19502000	9229400	0	4380200	67191500				-1	Disulfide bond;Membrane;Receptor;Reference proteome;Signal;Sushi;Transmembrane;Transmembrane helix		GO:0016020	IPR000436;IPR035976	PF00084	1	1	1	2	2	2	50,717	0,0095238	6,4521	1932400000	27	9	100293	A0A6P9BJI2;A0A6P9BM67	A0A6P9BJI2;A0A6P9BM67	143	WNLPSPECK	A0A6P9BJI2_PANGU;A0A6P9BM67_PANGU	CVF	C4b-binding protein alpha chain-like;Complement receptor type 1-like
0	0	0	0	0	0	0	0	0	0	0	0	62455000	39901000	51868000	78362000	44295000	52036000	0	0	328917000				-1	Disulfide bond;Membrane;Reference proteome;Secreted;Signal;Thioester bond;Transmembrane;Transmembrane helix	endopeptidase inhibitor activity [GO:0004866]	GO:0004866;GO:0005576;GO:0005615;GO:0016020	IPR000020;IPR001134;IPR001599;IPR008930;IPR008993;IPR009048;IPR011625;IPR011626;IPR013783;IPR018081;IPR018933;IPR019742;IPR036595;IPR040839	PF00207;PF01759;PF01821;PF07677;PF07678;PF07703;PF17789	11	11	4	9,6	9,6	4,8	155,35	0	127,66	24345000000	69	52	157424,5	A0A8C6VCV8;A0A8C6VA06;A0A8C6V9Y5;V8NHM5	A0A8C6VCV8;A0A8C6VA06;A0A8C6V9Y5	169	AGGQQSLLR;FGVIGENK;GNYLIIESPK;GVTGTAYVR;ILQTLNLR;LSLTINTDAK;TLEDAITDETR;VDIAGIQGSVQWILEQQQSDGSFTDSHPVYHR;VHYAFLVR;VTVFQEFHISLR;YIQLVAQSSTQPNTPR	A0A8C6V9Y5_NAJNA;A0A8C6VA06_NAJNA;A0A8C6VCV8_NAJNA;V8NHM5_OPHHA	CVF	Anaphylatoxin-like domain-containing protein;Uncharacterized protein
7297300	9614200	5166200	6462100	7645700	7851400	10567000	3442900	11037000	2788300	3604900	7711600	13710000	12753000	10696000	11582000	22053000	17915000	44036900	39151700	88709000				-1	Disulfide bond;Reference proteome;Secreted;Signal;Thioester bond	endopeptidase inhibitor activity [GO:0004866];metal ion binding [GO:0046872]	GO:0004866;GO:0005615;GO:0006954;GO:0006956;GO:0046872	IPR000020;IPR001134;IPR001599;IPR001840;IPR002890;IPR008930;IPR008993;IPR009048;IPR011625;IPR011626;IPR013783;IPR018081;IPR018933;IPR019742;IPR035815;IPR036595;IPR040839;IPR041425;IPR041555	PF00207;PF01759;PF01821;PF01835;PF07677;PF07678;PF07703;PF17789;PF17790;PF17791	13	2	1	9,8	1,8	1	185,02	0	130,5	15477000000	88	57	101245	A0A8C6XEB8;V8N3I6	A0A8C6XEB8	199	AILYNYADEDIYVR;AVYVLNDK;CQEALNLK;GICVAEPYEITVMK;GNANSLNQIK;HFEVGFIQPGSVK;IWDTIEK;LEGDPGAWVGLVAVDK;NEQVEIR;PYNLPELVSFGTWK;SDFGCTAGSGQNNLGVFEDAGLALTTSTNLNTK;TNHGDLPR;YIQEGDACK	A0A8C6XEB8_NAJNA;V8N3I6_OPHHA	CVF	Alpha-2-macroglobulin domain-containing protein;Complement C3
4966700	4574000	4552800	5210000	7411700	1992500	2696500	1625800	1783500	1097100	2781300	1598700	2821600	1720300	1818900	1876700	6416800	4630100	28707700	11582900	19284400				-1	Disulfide bond;Reference proteome;Secreted;Signal	metal ion binding [GO:0046872]	GO:0005615;GO:0006954;GO:0006956;GO:0046872	IPR000020;IPR001134;IPR001840;IPR008930;IPR008993;IPR009048;IPR011625;IPR011626;IPR013783;IPR018081;IPR018933;IPR035815;IPR036595;IPR040839;IPR041425;IPR041555	PF01759;PF01821;PF07677;PF07678;PF07703;PF17789;PF17790;PF17791	26	2	1	20,2	1,7	0,5	169,13	0	323,31	20744000000	82	70	155086	A0A8C7DXB0;A0A8C6XDG3	A0A8C7DXB0;A0A8C6XDG3	227	AAFLECCR;ACETNVDYVYK;AVYVLNDK;CQEALNLK;GIYTPGSPVLYR;GTGLLNK;HFEVGFIQPGSVK;IDVPLQIEK;IEEQDGNDIYVMDVLEVIK;INYENALLAR;IPIIDGDGK;IWDTIEK;MVAGISHEIICGGVR;QLDIFVHDFPR;QNQYVVVQVTGPQVR;SDLLPTK;TDTEEQILVEAHGDNTPK;TNHEVFPR;VGLVAVDK;VNDDYLIWGSR;VSHSEDECLQFK;VYSYYNLDEK;YEVDNNMAQK;YIQEGDACK;YLGEVDSTMTIIDISMLTGFLPDAEDLTR;YLYGEEVEGVAFVLFGVK	A0A8C6XDG3_NAJNA;A0A8C7DXB0_NAJNA	CVF	Complement C3
0	0	0	0	0	0	0	0	0	0	1096600	1707200	1294500	0	0	1615300	0	2115600	0	2803800	5025400				-1	Protease inhibitor;Reference proteome;Secreted;Serine protease inhibitor;Signal	serine-type endopeptidase inhibitor activity [GO:0004867]	GO:0004867;GO:0005615;GO:0010466	IPR001599;IPR008930;IPR011625;IPR011626;IPR013783;IPR014756;IPR019742;IPR036595;IPR040839;IPR041555;IPR041813	PF00207;PF07678;PF07703;PF17789;PF17791	2	2	2	2,2	2,2	2,2	128,65	0	11,261	399290000	51	2	128656	A0A8C7E170	A0A8C7E170	229	IEALPGTLK;VDAYYKPGLPLSGELK	A0A8C7E170_NAJNA	CVF	Alpha-2-macroglobulin
25710000	22349000	14410000	15401000	8339000	12324000	13081000	6786600	12834000	5528100	8293700	7898500	7082500	5708700	4732000	5028600	15516000	11579000	98533000	54421900	49646800				-1	Cleavage on pair of basic residues;Complement system impairing toxin;Disulfide bond;Glycoprotein;Inflammatory response;Magnesium;Metal-binding;Reference proteome;Secreted;Signal;Thioester bond;Toxin	endopeptidase inhibitor activity [GO:0004866];metal ion binding [GO:0046872];toxin activity [GO:0090729]	GO:0004866;GO:0005615;GO:0006954;GO:0006956;GO:0046872;GO:0090729	IPR000020;IPR001134;IPR001599;IPR001840;IPR002890;IPR008930;IPR008993;IPR009048;IPR011625;IPR011626;IPR013783;IPR018081;IPR018933;IPR019742;IPR035815;IPR036595;IPR040839;IPR041425;IPR041555	PF00207;PF01759;PF01821;PF01835;PF07677;PF07678;PF07703;PF17789;PF17790;PF17791	29	6	0	28,7	6,1	0	141,01	0	267,31	20015000000	73	86	140431,5	A0A8C7E4H5;A0A8C6Y1E6;A0A8C6Y2G7;A0A8C6Y1Y9;A0A8C6Y3T6;A0RZG2;A0RZC6;A0A194APJ4;T1E3W8;A0A8C5SBW1	A0A8C7E4H5;A0A8C6Y1E6;A0A8C6Y2G7;A0A8C6Y1Y9;A0A8C6Y3T6	232	AAFLECCR;ACETNVDYVYK;AVPFVIVPLEQGLHDVEIK;AVYVLNDK;CQEALNLK;GICVAEPYEITVMK;GNANSLNQIK;GTGLLNK;HFEVGFIQPGSVK;IEEQDGNDIYVMDVLEVIK;IIIQGDPVAQIIENSIDGSK;INYENALLAR;IWDTIEK;KLDDKVPDTEIETK;MVAGISHEIICGGVR;NEQVEIR;SDFGCTAGSGQNNLGVFEDAGLALTTSTNLNTK;SDLLPTK;TEAVNQIMTGYAQQMVYK;VFFIDLQMPYSVVK;VGLVAVDK;VNDDYLIWGSR;VPDTEIETK;VSHSEDECLQFK;VYSYYNLDEK;YEVDNNMAQK;YFTYLILTK;YIQEGDACK;YLGEVDSTMTIIDISMLTGFLPDAEDLTR	A0A194APJ4_SISTE;A0A8C5SBW1_LATLA;A0A8C6Y1E6_NAJNA;A0A8C6Y1Y9_NAJNA;A0A8C6Y2G7_NAJNA;A0A8C6Y3T6_NAJNA;A0A8C7E4H5_NAJNA;A0RZG2_AUSSU;T1E3W8_CROHD;VCO32_AUSSU	CVF	AVF-2 beta chain]; AVF-2 gamma chain;A.superbus venom factor 2 (AVF-2) (CVF-like) (Complement C3 homolog) [Cleaved into: AVF-2 alpha chain;Complement C3;Complement protein C3-2;NTR domain-containing protein;Venom factor
1262800	693410	622000	564510	0	457080	483210	360040	744290	174720	479790	697650	479870	468250	273020	346880	562370	625960	3599800	2939700	2756350				-1	Cleavage on pair of basic residues;Complement system impairing toxin;Direct protein sequencing;Disulfide bond;Inflammatory response;Magnesium;Metal-binding;Secreted;Signal;Thioester bond;Toxin	endopeptidase inhibitor activity [GO:0004866];metal ion binding [GO:0046872];toxin activity [GO:0090729]	GO:0004866;GO:0005615;GO:0006954;GO:0006956;GO:0046872;GO:0090729	IPR000020;IPR001134;IPR001599;IPR001840;IPR002890;IPR008930;IPR008993;IPR009048;IPR011625;IPR011626;IPR013783;IPR018081;IPR018933;IPR019742;IPR035815;IPR036595;IPR040839;IPR041425;IPR041555	PF00207;PF01759;PF01821;PF01835;PF07677;PF07678;PF07703;PF17789;PF17790;PF17791	14	2	0	8,5	1,9	0	184,89	0	15,478	873810000	94	23	184810	Q49HM6;Q0ZZJ6;A0RZG1;A0A081DUA7	Q49HM6;Q0ZZJ6;A0RZG1;A0A081DUA7	233	AAFLECCR;AVYVLNDK;CQEALNLK;GICVAEPYEITVMK;GNANSLNQIK;GTGLLNK;HFEVGFIQPGSVK;IWDTIEK;NEQVEIR;PYNLPELVSFGTWK;VELLYNPAFCSASTEGQR;VGLVAVDK;YFTYLILTK;YIQEGDACK	A0A081DUA7_ECHCO;A0RZG1_AUSSU;Q49HM6_AUSSU;VCO31_AUSSU	CVF	AVF-1 beta chain]; AVF-1 gamma chain;A.superbus venom factor 1 (AVF-1) (CVF-like) (Complement C3 homolog) [Cleaved into: AVF-1 alpha chain;Complement C3a;Complement protein C3-1;Venom factor
0	0	522040	900720	0	0	3184100	0	2353300	1442900	0	2782000	3149700	2349800	2865100	2376900	3326700	5412300	1422760	9762300	19480500				-1	Disulfide bond;Secreted;Signal;Thioester bond	endopeptidase inhibitor activity [GO:0004866];metal ion binding [GO:0046872]	GO:0004866;GO:0005615;GO:0006954;GO:0006956;GO:0046872	IPR000020;IPR001134;IPR001599;IPR001840;IPR008930;IPR008993;IPR009048;IPR011625;IPR011626;IPR013783;IPR018081;IPR018933;IPR019742;IPR035815;IPR036595;IPR040839	PF00207;PF01759;PF01821;PF07677;PF07678;PF07703;PF17789	13	1	0	12,2	0,9	0	142,84	0	15,554	2299900000	75	3	142837	A8QL54	A8QL54	238	AVYVLNDK;CQEALNLK;GDGQNLVTMNLR;GICVAEPYEITVMK;GNANSLNQIK;GTGLLNK;HFEVGFIQPGSVK;IWDTIEK;SDFGCTAGSGQNNLGVFEDAGLALTTSTNLNTK;TNHGDLPR;VELLYNPAFCSASTEGQR;VGLVAVDK;YFTYLILTK	A8QL54_BUNFA	CVF	Complement-depleting factor
1669600	2169300	905640	2543300	4957100	2208300	1165000	1803300	1257700	0	1065700	1103000	1345600	1013700	7663500	6191000	4786800	11673000	14453240	6394700	32673600				-1	Cleavage on pair of basic residues;Complement system impairing toxin;Direct protein sequencing;Disulfide bond;Glycoprotein;Magnesium;Metal-binding;Reference proteome;Secreted;Signal;Thioester bond;Toxin	endopeptidase inhibitor activity [GO:0004866];metal ion binding [GO:0046872];toxin activity [GO:0090729]	GO:0004866;GO:0005615;GO:0006954;GO:0006956;GO:0046872;GO:0090729	IPR000020;IPR001134;IPR001599;IPR001840;IPR002890;IPR008930;IPR008993;IPR009048;IPR011625;IPR011626;IPR013783;IPR018081;IPR018933;IPR019742;IPR035815;IPR036595;IPR040839;IPR041425;IPR041555	PF00207;PF01759;PF01821;PF01835;PF07677;PF07678;PF07703;PF17789;PF17790;PF17791	21	2	0	14,5	1	0	183,93	0	13,357	10083000000	93	17	98329	I2C090;V8N3L4	I2C090	271	AAFLECCR;AVYVLNDK;GIYTPGSPVLYR;GTGLLNK;HFEVGFIQPGSVK;IWDTIEK;KLDDKVPDTEIETK;KYVLPSFEVHLQPSEK;MVAGISHEIICGGVR;QLDIFVHDFPR;QNQYVVVQVTGPQVR;TDTEEQILVEAHGDNTPK;TNHGDLPR;VPDTEIETK;VSHSEDECLQFK;VVPEGVQK;YEVDNNMAQK;YIQEGDACK;YLGEVDSTMTIIDISMLTGFLPDAEDLTR;YLYGEEVEGVAFVLFGVK;YVLPSFEVHLQPSEK	V8N3L4_OPHHA;VCO3_OPHHA	CVF	OVF beta chain]; OVF gamma chain;Complement C3;Ophiophagus venom factor (OVF) (CVF-like) (Complement C3 homolog) [Cleaved into: OVF alpha chain
183300000	165960000	127340000	145280000	130070000	109360000	86646000	60673000	69523000	36234000	50972000	68853000	81889000	57845000	54797000	60691000	131780000	107360000	861310000	372901000	494362000				-1	3D-structure;Cleavage on pair of basic residues;Complement system impairing toxin;Disulfide bond;Glycoprotein;Inflammatory response;Magnesium;Metal-binding;Reference proteome;Secreted;Signal;Thioester bond;Toxin	endopeptidase inhibitor activity [GO:0004866];metal ion binding [GO:0046872];toxin activity [GO:0090729]	GO:0004866;GO:0005576;GO:0005615;GO:0006954;GO:0006956;GO:0046872;GO:0090729	IPR000020;IPR001134;IPR001599;IPR001840;IPR002890;IPR008930;IPR008993;IPR009048;IPR011625;IPR011626;IPR013783;IPR018081;IPR018933;IPR019742;IPR035815;IPR036595;IPR040839;IPR041425;IPR041555	PF00207;PF01759;PF01821;PF01835;PF07677;PF07678;PF07703;PF17789;PF17790;PF17791	33	33	1	25,3	25,3	1,2	184,52	0	323,31	207350000000	91	503	20423	Q91132;A0A6G5ZW27;A0A6J1W3U5;A0A2D4KNJ4;V8NCP4;A0A182C6D3;CON__Q2UVX4;Q2XXR5;A0A2H6NL04;V8N885;M9T7D6;A0A2D4I970	Q91132	311	AAFLECCR;ACETNVDYVYK;AVPFVIVPLEQGLHDVEIK;AVYVLNDK;CQEALNLK;DLTEEPNSQGISSK;GIYTPGSPVLYR;GTGLLNK;HFEVGFIQPGSVK;IDVPLQIEK;IEEQDGNDIYVMDVLEVIK;IIIQGDPVAQIIENSIDGSK;INYENALLAR;IPIIDGDGK;IWDTIEK;MVAGISHEIICGGVR;NEQVEIR;QLDIFVHDFPR;QNQYVVVQVTGPQVR;SDFGCTAGSGQNNLGVFEDAGLALTTSTNLNTK;SDLLPTK;TNHGDLPR;VDMNPAGGMLVTPTIEIPAK;VFFIDLQMPYSVVK;VGLVAVDK;VNDDYLIWGSR;VPDTEIETK;VVPEGVQK;VYSYYNLDEK;YEVDNNMAQK;YIQEGDACK…	A0A182C6D3_9SAUR;A0A2D4I970_MICLE;A0A2D4KNJ4_9SAUR;A0A2H6NL04_MICLE;A0A6G5ZW27_VIPAN;A0A6J1W3U5_9SAUR;M9T7D6_BOACO;Q2XXR5_LEIMD;V8N885_OPHHA;V8NCP4_OPHHA;VCO3_NAJKA	CVF	Cobra venom factor beta chain]; Cobra venom factor gamma chain;A.superbus venom factor 1-like;Alpha-macroglobulin-like TED domain-containing protein;Cobra Venom Factor;Cobra venom factor (CVF) (CVFk) (Complement C3 homolog) [Cleaved into: Cobra venom factor alpha chain;Complement C3;CVF-Boa-3;CVF-LEI1;NTR domain-containing protein;Venom factor 6
28071000	30020000	0	0	36916000	0	0	0	0	0	13323000	20910000	47178000	27215000	53165000	71883000	0	0	95007000	34233000	199441000				-1	Direct protein sequencing;Disulfide bond;Protease inhibitor;Reference proteome;Secreted;Signal;Thiol protease inhibitor	cysteine-type endopeptidase inhibitor activity [GO:0004869]	GO:0004869;GO:0005576;GO:0010466	IPR000010;IPR018073;IPR046350	PF00031	3	3	3	24,1	24,1	24,1	15,805	0	48,849	1972100000	6	13	15772	A0A8C6VMU7;E3P6P4;P81714	A0A8C6VMU7;E3P6P4	178	AAAFAVQEYNAR;SVSDPDVQK;VVEAQSQVVAGEK	A0A8C6VMU7_NAJNA;CYT_NAJAT;CYT_NAJKA	Cystatins	Cystatin
15958000	19102000	9994800	24882000	36868000	38982000	22330000	13317000	21629000	32314000	25636000	24055000	8914900	12599000	20251000	0	10255000	9337800	145786800	139281000	61357700				-1	3D-structure;Cardiotoxin;Cytolysis;Direct protein sequencing;Disulfide bond;Glycoprotein;Membrane;Reference proteome;Secreted;Signal;Target cell membrane;Target membrane;Toxin	toxin activity [GO:0090729]	GO:0005576;GO:0016020;GO:0031640;GO:0035821;GO:0044218;GO:0090729	IPR003571;IPR003572;IPR016054;IPR018354;IPR035076;IPR045860	PF00021;PF00087	4	2	2	35	20	20	6,7931	0	13,457	5252200000	4	21	7370	P86540;P86382;P24780;P01447;P01445;A0A0U5ALB9;A0A0U5AL91;A0A0U4W6K7;A0A0U4N5W4;A0A8C6XQ33;A0A8C6XLA1;A0A8C6XG05;A0A8C7DYP2;P86539;P24779;P01446	P86540;P86382;P24780;P01447;P01445;A0A0U5ALB9;A0A0U5AL91;A0A0U4W6K7;A0A0U4N5W4;A0A8C6XQ33;A0A8C6XLA1;A0A8C6XG05;A0A8C7DYP2;P86539;P24779;P01446	288	CNKLIPLAYK;GCIDVCPK;LKCNKLIPLAYK;RGCIDVCPK	3SA1_NAJNA;3SA3_NAJKA;3SA3_NAJNA;3SA3A_NAJNA;3SA5_NAJKA;3SA7_NAJNA;3SA7A_NAJKA;3SA8_NAJNA;A0A0U4N5W4_NAJNA;A0A0U4W6K7_NAJNA;A0A0U5AL91_NAJNA;A0A0U5ALB9_NAJNA;A0A8C6XG05_NAJNA;A0A8C6XLA1_NAJNA;A0A8C6XQ33_NAJNA;A0A8C7DYP2_NAJNA	cytotoxic 3FTx	Cytotoxin 1 (Cobramine-A) (Cytotoxin I) (Cytotoxin XI) (Cytotoxin-like basic protein) (CLBP);Cytotoxin 13;Cytotoxin 14;Cytotoxin 16;Cytotoxin 17;Cytotoxin 2 (CX2) (Toxin CM-7A);Cytotoxin 3 (CX3) (Toxin CM-7);Cytotoxin 3 (Cytotoxin IIa);Cytotoxin 3a (CTX3a);Cytotoxin 5 (Cytotoxin II);Cytotoxin 7 (CTX7);Cytotoxin 8 (CTX8);Uncharacterized protein
2912499968	2397499904	2611699968	2179099904	1922999936	1703699968	2185100032	2941499904	2370700032	1820199936	2783099904	2346899968	2083399936	1764800000	1789399936	1294000000	1204700032	1042600000	13727499648	14447499776	9178899904				-1	3D-structure;Cardiotoxin;Cytolysis;Direct protein sequencing;Disulfide bond;Membrane;Secreted;Target cell membrane;Target membrane;Toxin	toxin activity [GO:0090729]	GO:0005576;GO:0016020;GO:0031640;GO:0044218;GO:0090729	IPR003571;IPR003572;IPR018354;IPR045860		5	4	4	63,3	63,3	63,3	6,7152	0	75,875	136280000000	3	303	6715	P01452	P01452	289	LIPIAYKTCPEGK;MMLASKKMVPVK;NLCYKMMLASK;TCPEGKNLCYK;YVCCSTDR	3SA4_NAJMO	cytotoxic 3FTx	Cytotoxin 4 (CTX M3) (Cardiotoxin VII4) (Cytotoxin V(II)4)
188960000	5131800064	3882299904	5321299968	2274800128	3129900032	4681399808	4278299904	3619399936	3870500096	5362299904	3981499904	4052800000	3804000000	2147800064	1170499968	1586800000	1780300032	19929060096	25793399552	14542200064				-1	3D-structure;Alternative splicing;Cardiotoxin;Cytolysis;Direct protein sequencing;Disulfide bond;Hemolysis;Ion channel impairing toxin;Membrane;Myotoxin;Pharmaceutical;Potassium channel impairing toxin;Protein kinase inhibitor;Reference proteome;Secreted;Signal;Target cell membrane;Target membrane;Toxin;Voltage-gated potassium channel impairing toxin	ion channel regulator activity [GO:0099106];potassium channel regulator activity [GO:0015459];protein kinase inhibitor activity [GO:0004860];toxin activity [GO:0090729]	GO:0004860;GO:0005576;GO:0015459;GO:0016020;GO:0031640;GO:0044218;GO:0090729;GO:0099106	IPR003571;IPR003572;IPR018354;IPR035076;IPR045860	PF00087	9	1	0	76,7	13,3	0	6,8264	0,003367	6,6464	241420000000	4	153	8936	P01467;P01458;P80245;O93473;Q9PST4;P01442;P01443;Q91136;Q9PST3;P60304;P49123;Q91124;Q02454;Q98956;Q98957;Q9PS33;O73857;P79810;Q98959;P60310;Q98960;Q98961;Q98962;Q9W6W9;P60303;P60302;P60301;Q9W6W6;Q98965;O73856;P86538;Q91135;A0A8C7DYM9;P86541;P01440;P01441;P01448;P07525;P0CH80;P60305;P60306;P60307;P60311;P83345;Q98958;Q9PS34;E2IU05;O73859;O73858;E2IU04;A0A0U5AUY6;A0A0U5ARS4;A0A0U5AR60;A0A0U4W6H0;A…	P01467	290	AAPMVPVK;AAPMVPVKR;CNQLIPPFWK;GCIDVCPK;LKCNQLIPPFWK;MTMRAAPMVPVK;NLCYKMTMR;RGCIDVCPK;YMCCNTNK	3SA0_NAJSP;3SA1_NAJAT;3SA1_NAJKA;3SA1_NAJME;3SA1_NAJMO;3SA1_NAJSU;3SA1A_NAJAT;3SA1B_NAJAT;3SA1C_NAJAT;3SA1D_NAJAT;3SA2_NAJAT;3SA2_NAJNA;3SA2_NAJOX;3SA2A_NAJNA;3SA2A_NAJSP;3SA2B_NAJSP;3SA3_NAJAT;3SA3_NAJNI;3SA3_NAJSP;3SA3A_NAJAT;3SA3B_NAJAT;3SA3D_NAJAT;3SA4_NAJAT;3SA4_NAJKA;3SA4A_NAJSP;3SA4B_NAJSP;3SA4N_NAJAT;3SA5_NAJAT;3SA5_NAJOX;3SA5A_NAJSP;3SA5B_NAJSP;3SA6_NAJAT;3SA6_NAJSP;3SA7_NAJSP;3SA8_NAJKA…	cytotoxic 3FTx	Cytotoxin (CTX) (Cardiotoxin);Cytotoxin 1 (CTX M1) (Cardiotoxin IIB) (CTX-IIB) (Cytotoxin V(II)1);Cytotoxin 1 (CTX1) (CX1) (Cardiotoxin F8) (Cardiotoxin-I) (CTX-I) (Toxin CM-6);Cytotoxin 1 (CX1) (Cardiotoxin 1) (CTX-1) (CTX1) (Cardiotoxin A1) (CTX A1) (Cardiotoxin I) (Cardiotoxin analog I) (CTX I);Cytotoxin 1 (CX1) (Cardiotoxin-1) (CTX-1) (CTX1);Cytotoxin 1 (Cytotoxin V(II)1);Cytotoxin 1 (NK-CT1)…
71552000000	76001001472	58981998592	70763003904	40903999488	41690001408	47419998208	42532999168	47848001536	41557999616	39058001920	54542000128	45558001664	34154999808	29336000512	33735000064	23286999040	23985999872	359892004864	272959000576	190057000960				-1	3D-structure;Cardiotoxin;Cytolysis;Direct protein sequencing;Disulfide bond;Hemolysis;Membrane;Secreted;Target cell membrane;Target membrane;Toxin	toxin activity [GO:0090729]	GO:0005576;GO:0016020;GO:0031640;GO:0044218;GO:0090729	IPR003571;IPR003572;IPR018354;IPR045860		9	9	0	76,7	76,7	0	6,8274	0	222,59	3837100000000	4	2853	6827	P01468	P01468	291	AAPMVPVK;AAPMVPVKR;CNQLIPPFWK;GCIDVCPK;LKCNQLIPPFWK;MTMRAAPMVPVK;NLCYKMTMR;RGCIDVCPK;YMCCNTDK	3SA1_NAJPA	cytotoxic 3FTx	Cytotoxin 1 (CTX-1) (Cardiotoxin gamma)
556339968	654480000	448249984	0	893260032	0	4434100	57869000	12817000	391960	0	0	0	0	0	0	0	0	2552329984	75512060	0				-1	Cardiotoxin;Cytolysis;Direct protein sequencing;Disulfide bond;Membrane;Secreted;Target cell membrane;Target membrane;Toxin	toxin activity [GO:0090729]	GO:0005576;GO:0016020;GO:0031640;GO:0044218;GO:0090729	IPR003571;IPR003572;IPR018354;IPR045860		8	2	2	76,7	30	30	6,8003	0	10,987	7899500000	3	1	6800	P01469	P01469	292	CNQLIPPFWK;GASKVPVKR;GCIDVCPK;LKCNQLIPPFWK;NLCYKMTMR;NLCYKMTMRGASK;RGCIDVCPK;YMCCNTDK	3SA2_NAJMO	cytotoxic 3FTx	Cytotoxin 2 (CTX M2) (Cardiotoxin IIA) (CTX IIA) (Cytotoxin V(II)2)
1100999936	676560000	970670016	901900032	576089984	670940032	1595500032	1302000000	1010200000	1138300032	2201200128	1751100032	1026099968	621390016	684910016	357350016	458070016	517380000	4897160000	8998300224	3665200032				-1	Cardiotoxin;Cytolysis;Direct protein sequencing;Disulfide bond;Hemolysis;Membrane;Secreted;Target cell membrane;Target membrane;Toxin	toxin activity [GO:0090729]	GO:0005576;GO:0016020;GO:0031640;GO:0044218;GO:0090729	IPR003571;IPR003572;IPR018354;IPR045860		6	2	1	65	35	13,3	6,8954	0	72,077	60855000000	3	177	6895	P0DSN1	P0DSN1	297	GCIDVCPK;LIPPFWKTCPEGK;NLCYKMTMR;RGCIDVCPK;TCPEGKNLCYK;YMCCTNDK	3SAN_NAJNG	cytotoxic 3FTx	Naniproin
13932999680	14899999744	13212999680	15649000448	17976000512	8186699776	2820900096	13544999936	10565000192	11562999808	11313999872	12133999616	10762000384	11507000320	11829999616	10906999808	2966500096	11128999936	83857699840	61941899520	59101500160				-1	Cardiotoxin;Cytolysis;Direct protein sequencing;Disulfide bond;Membrane;Secreted;Target cell membrane;Target membrane;Toxin	toxin activity [GO:0090729]	GO:0005576;GO:0016020;GO:0031640;GO:0044218;GO:0090729	IPR003571;IPR003572;IPR018354;IPR045860		8	5	4	66,7	45	36,7	6,8453	0	39,627	633060000000	3	298	6845	P25517	P25517	298	GCIDVCPK;KLIPLFSK;LIPLFSK;LIPLFSKTCPEGK;NLCYKMTMR;RGCIDVCPK;TCPEGKNLCYK;YECCDTDR	3SA5_NAJMO	cytotoxic 3FTx	Cytotoxin 5 (CTX M5) (CTX V)
0	0	0	0	0	0	0	0	0	0	0	0	4113600	1777500	0	2102600	4555500	2006400	0	0	14555600				-1	Cell membrane;Coiled coil;Cytoplasm;Cytoskeleton;Membrane;Reference proteome	actin binding [GO:0003779]	GO:0003779;GO:0005737;GO:0005856;GO:0005886;GO:0110165	IPR000299;IPR000798;IPR008954;IPR011174;IPR011259;IPR011993;IPR014352;IPR018979;IPR018980;IPR019747;IPR019748;IPR019749;IPR029071;IPR035963;IPR041789;IPR046810	PF00373;PF00769;PF09379;PF09380;PF20492	9	1	1	16,9	2	2	69,322	0	10,708	627270000	32	5	45129	T1DLA8;J3SC65;A0A6B2FA49;A0A6B2F0K3;A0A1W7RHG4;A0A2H6N2F1;A0A6J1UJ13;A0A670YC00;A0A2D4GSG5;A0A2D4LJA5;A0A2D4FSW7;A0A2D4FSV6;A0A8C5SWE2;A0A2H6N249;A0A2D4GDP0	T1DLA8;J3SC65;A0A6B2FA49;A0A6B2F0K3;A0A1W7RHG4;A0A2H6N2F1	41	FFPEDVSVELIQDITQK;FVIKPIDK;IAQDLEMYGINYFEIK;IGFPWSEIR;LMALQAK;QLFDQVVK;RKPDTIEVQQMK;TLTDELAQAR;TQNDLLHTENMR	A0A1W7RHG4_AGKCO;A0A2D4FSV6_MICCO;A0A2D4FSW7_MICCO;A0A2D4GDP0_MICCO;A0A2D4GSG5_MICCO;A0A2D4LJA5_9SAUR;A0A2H6N249_MICLE;A0A2H6N2F1_MICLE;A0A670YC00_PSETE;A0A6B2F0K3_BOTNI;A0A6B2FA49_9SAUR;A0A6J1UJ13_9SAUR;A0A8C5SWE2_LATLA;J3SC65_CROAD;T1DLA8_CROHD	Ezrin-like	Ezrin/radixin/moesin C-terminal domain-containing protein;Ezrin-like (Ezrin-like protein);Ezrin-like protein;FERM domain-containing protein;Radixin;Uncharacterized protein
883120	617920	0	2981800	3735700	4958500	0	0	0	672240	0	0	38598000	27401000	27288000	43656000	33563000	39748000	13177040	672240	210254000				-1	Cell membrane;Coiled coil;Cytoplasm;Cytoskeleton;Membrane;Reference proteome	actin binding [GO:0003779]	GO:0003779;GO:0005737;GO:0005856;GO:0005886	IPR000299;IPR000798;IPR008954;IPR011174;IPR011259;IPR011993;IPR014352;IPR018979;IPR018980;IPR019747;IPR019748;IPR019749;IPR029071;IPR035963;IPR041789;IPR046810	PF00373;PF00769;PF09379;PF09380;PF20492	12	12	4	25,6	25,6	9,4	63,788	0	296,69	9557300000	30	51	69357	A0A8C6XZC6;A0A8C6Y1E2;A0A6J1UJH4;A0A670XXE3;A0A6I9XC44;A0A6P9CYC0;A0A0B8RYW7;A0A098LYQ7;U3FCR1;A0A2H6N282;A0A8C5WN00	A0A8C6XZC6;A0A8C6Y1E2;A0A6J1UJH4;A0A670XXE3;A0A6I9XC44;A0A6P9CYC0;A0A0B8RYW7;A0A098LYQ7;U3FCR1;A0A2H6N282	84	ESEVEEWQHR;FFPEDVSVELIQDITQK;FVIKPIDK;GTDLWLGVDALGLNIYEK;IALLEEAR;IAQDLEMYGINYFEIK;IGFPWSEIR;LMALQAK;QLFDQVVK;RKPDTIEVQQMK;SQEQLATELAEYTAR;TLTDELAQAR	A0A098LYQ7_9SAUR;A0A0B8RYW7_BOIIR;A0A2H6N282_MICLE;A0A670XXE3_PSETE;A0A6I9XC44_9SAUR;A0A6J1UJH4_9SAUR;A0A6P9CYC0_PANGU;A0A8C5WN00_LATLA;A0A8C6XZC6_NAJNA;A0A8C6Y1E2_NAJNA;U3FCR1_MICFL	Ezrin-like	Ezrin;Ezrin-like protein;FERM domain-containing protein
3498400000	4010799872	1846700032	3271399936	3928300032	3712000000	3031599872	3275500032	2732300032	3126400000	3338899968	3487399936	4524700160	4328000000	4608099840	4397700096	4735699968	4705699840	20267599872	18992099840	27299899904				-1	Membrane;Oxidoreductase;Peroxidase;Reference proteome;Transmembrane;Transmembrane helix	glutathione peroxidase activity [GO:0004602]	GO:0004602;GO:0006979;GO:0016020	IPR000889;IPR029760;IPR036249	PF00255	9	9	1	45,6	45,6	8,8	22,033	0	323,31	787960000000	11	341	16847	A0A8C6XYH4;A0A8C5RGJ3;A0A8C6XVZ9;A0A8C6XV67	A0A8C6XYH4;A0A8C5RGJ3;A0A8C6XVZ9;A0A8C6XV67	214	FLVNPQGK;FLVNPQGKPVMR;GDVNGENEQK;HVRPGGGYVPNFQLFQK;LFWSPLK;LVILGFPCNQFGK;NSCPPVVETFGDTAK;PGGGYVPNFQLFQK;QEPGQNSEILQGIK	A0A8C5RGJ3_LATLA;A0A8C6XV67_NAJNA;A0A8C6XVZ9_NAJNA;A0A8C6XYH4_NAJNA	GPx	Glutathione peroxidase;Glutathione peroxidase 3
105310000	210050000	232710000	184970000	679150016	0	213000000	327270016	185340000	235360000	254180000	352390016	193020000	265720000	273760000	224560000	184530000	302729984	1412190016	1567540032	1444319984				-1	Oxidoreductase;Peroxidase;Reference proteome;Selenium;Selenocysteine;Signal	glutathione peroxidase activity [GO:0004602]	GO:0004602;GO:0006979	IPR000889;IPR029759;IPR029760;IPR036249	PF00255	9	2	1	30,7	3,8	3,8	29,588	0	12,481	66957000000	13	34	28520	V8P395;J9ZZN7;A0A6P9AQZ8;A0A6I9XF37	V8P395	326	AKVDCYDSVK;FLVNPQGK;FLVNPQGKPVMR;GDVNGENEQK;LFWSPLK;LVILGFPCNQFGK;NSCPPVVETFGDTAK;QEPGQNSEILQGIK;VDCYDSVK	A0A6I9XF37_9SAUR;A0A6P9AQZ8_PANGU;J9ZZN7_THAEL;V8P395_OPHHA	GPx	Glutathione peroxidase
18376000	7516000	9342600	9716800	16000000	30251000	1365100	601220	3316000	1022500	4383600	3393100	0	428850	0	0	2150000	3246000	91202400	14081520	5824850				-1	Disulfide bond;EGF-like domain;Glycoprotein;Glycosidase;Hydrolase;Reference proteome;Secreted;Signal	hyalurononglucosaminidase activity [GO:0004415]	GO:0004415;GO:0005576;GO:0005975	IPR013785;IPR017853;IPR018155	PF01630	8	8	5	17,3	17,3	11,8	54,796	0	109,24	5114800000	24	26	52427	A0A8C6VRG8;A0A6J1U3D2;A0A6J1UAN5;A0A898INC5;A0A8C5RH32;A0A194APD1;U3FYQ4;A3QVP0;A3QVN9;A3QVN2;A0A646QC80;A0A670Y9A9;A0A6I9YX23;V8P1Z9;A0A670YFP0;A3QVN7;A0A2D4IR72;A3QVP2;A3QVP4;A3QVP5;A3QVP1;A0A0B8RZW3;A3QVP3;A0A0M5I1H0;A0A194ATK9;A0A2H4Z8F4;A0A1W7RGP2;A0A077L860;A0A6P9C432;U3TDE8;A0A0F7Z3G4;J3S820;A0A2D4KWJ6;A0A8T1N437;A0A0K8RYT1;A0A2H4N3E2;A0A194AML0;A0A194ART0;A0A6B2F6C6;A0A6B2F4V5;U3TBU1;T1D6…	A0A8C6VRG8;A0A6J1U3D2;A0A6J1UAN5;A0A898INC5;A0A8C5RH32;A0A194APD1;U3FYQ4;A3QVP0;A3QVN9;A3QVN2	182	DTLLLAENMR;GLYCEEHYK;HSDSNAFLHLFPESFR;KHSDSNAFLHLFPESFR;NDQLLWLWR;PFYAYTFEPLTK;SDINHMIPLK;TFHGLGVIDWENWR	A0A077L860_PROFL;A0A0B8RZW3_BOIIR;A0A0F7Z3G4_CROAD;A0A0K8RYT1_CROHD;A0A0M5I1H0_GLOIT;A0A194AML0_9SAUR;A0A194APD1_9SAUR;A0A194APM2_9SAUR;A0A194ART0_9SAUR;A0A194ASY8_SISMB;A0A194ATK9_SISTE;A0A1L8D603_BOTAT;A0A1W7RGP2_AGKCO;A0A2D4IR72_MICLE;A0A2D4KWJ6_9SAUR;A0A2D4KWL0_9SAUR;A0A2H4N3E2_BOTMO;A0A2H4Z8F4_BOTAT;A0A646QC80_9SAUR;A0A670Y9A9_PSETE;A0A670YFP0_PSETE;A0A6B2F4V5_BOTNI;A0A6B2F6C6_9SAUR;A0A6I9YX…	Hyal	Hyaluronidase (EC 3.2.1.35);Hyaluronidase (EC 3.2.1.35) (Hyaluronoglucosaminidase) (Venom spreading factor);Hyaluronidase (Hy) (EC 3.2.1.35) (Hyaluronoglucosaminidase) (Venom spreading factor);Hyaluronidase-1 (Hy-1) (EC 3.2.1.35) (Hyaluronoglucosaminidase-1) (Venom spreading factor);Hyaluronidase-2 (Hy-2) (EC 3.2.1.35) (Hyaluronoglucosaminidase-2) (Venom spreading factor);hyaluronoglucosaminidase…
6176000	2626300	3200400	3069400	17859000	10337000	0	0	0	0	0	0	0	0	0	0	0	0	43268100	0	0				-1	Disulfide bond;EGF-like domain;Glycoprotein;Glycosidase;Hydrolase;Secreted;Signal	hyalurononglucosaminidase activity [GO:0004415]	GO:0004415;GO:0005576;GO:0005975	IPR013785;IPR017853;IPR018155	PF01630	4	1	1	11,5	4	4	40,872	0	287,12	4611200000	18	14	52622	W8EEP5;A3QVN6;A3QVN5;A3QVN4;A3QVN3	W8EEP5;A3QVN6;A3QVN5;A3QVN4;A3QVN3	234	AFHGLGVIDWENWR;HSDSNAFLHLFPESFR;KHSDSNAFLHLFPESFR;NDQLLWLWR	HYAL_ECHPL;HYAL1_CERCE;HYAL3_CERCE;HYAL4_CERCE;W8EEP5_MACLB	Hyal	Hyaluronidase (EC 3.2.1.35);Hyaluronidase (Hy) (EC 3.2.1.35) (Hyaluronoglucosaminidase) (Venom spreading factor);Hyaluronidase-1 (Hy-1) (EC 3.2.1.35) (Hyaluronoglucosaminidase-1) (Venom spreading factor);Hyaluronidase-3 (Hy-3) (EC 3.2.1.35) (Hyaluronoglucosaminidase-3) (Venom spreading factor);Hyaluronidase-4 (Hy-4) (EC 3.2.1.35) (Hyaluronoglucosaminidase-4) (Venom spreading factor)
644770	440900	0	399640	0	0	232730	0	250790	0	0	0	302000	210880	218590	0	0	307330	1485310	483520	1038800				-1	Glycoprotein;Hydrolase;Immunoglobulin domain;Membrane;Protein phosphatase;Receptor;Reference proteome;Repeat;Signal;Transmembrane;Transmembrane helix	protein tyrosine phosphatase activity [GO:0004725]	GO:0004725;GO:0005886;GO:0006470;GO:0007155;GO:0007411;GO:0016020	IPR000242;IPR000387;IPR003595;IPR003598;IPR003599;IPR003961;IPR007110;IPR013098;IPR013783;IPR016130;IPR029021;IPR036116;IPR036179;IPR043204;IPR045905	PF00041;PF00102;PF07679;PF13927	2	2	2	1,3	1,3	1,3	212,06	0	11,476	288730000	96	2	212063	A0A6P9BKX9;A0A670ZWE8;A0A6J1TYI3;A0A6P9BIT6;A0A6P9B5R2;A0A6P9BKX1;A0A6P9BSS4;A0A6J1TSU4;A0A670ZVY8;A0A670ZWK9;A0A670ZWQ5;A0A6P9BE85;A0A6P9BDD2;A0A6P9B5T5;A0A8C6VPU4;A0A8C6X3M2;A0A8C6VMG6;A0A670XX35;A0A6P9B548;A0A670ZW43;A0A6P9BHI7;A0A670ZWC2;A0A670ZWE6;A0A6P9BSR2;A0A6P9BHI1;A0A670ZWE2;A0A6P9BIT1;A0A6P9BIU6;A0A6I9Y2A7;A0A6P9B527;A0A670XQN3;A0A670ZWA0;A0A6P9BSR8;A0A6P9BRV4;A0A670ZWL2;A0A8C6XU71;A0A…	A0A6P9BKX9;A0A670ZWE8;A0A6J1TYI3;A0A6P9BIT6;A0A6P9B5R2;A0A6P9BKX1;A0A6P9BSS4;A0A6J1TSU4;A0A670ZVY8;A0A670ZWK9;A0A670ZWQ5;A0A6P9BE85;A0A6P9BDD2;A0A6P9B5T5;A0A8C6VPU4;A0A8C6X3M2;A0A8C6VMG6;A0A670XX35;A0A6P9B548;A0A670ZW43;A0A6P9BHI7;A0A670ZWC2;A0A670ZWE6;A0A6P9BSR2;A0A6P9BHI1;A0A670ZWE2;A0A6P9BIT1;A0A6P9BIU6;A0A6I9Y2A7;A0A6P9B527;A0A670XQN3;A0A670ZWA0;A0A6P9BSR8;A0A6P9BRV4;A0A670ZWL2;A0A8C6XU71;A0A…	30	FEVIEFDDGSGSVLR;YSAPANLYVR	A0A0F7Z6H7_CROAD;A0A2D4H9F6_MICLE;A0A2D4K785_9SAUR;A0A2D4K7A0_9SAUR;A0A2D4P4H5_MICSU;A0A2D4P6U8_MICSU;A0A2H6MU24_MICLE;A0A670XQN3_PSETE;A0A670XX35_PSETE;A0A670ZVY8_PSETE;A0A670ZW43_PSETE;A0A670ZWA0_PSETE;A0A670ZWC2_PSETE;A0A670ZWE2_PSETE;A0A670ZWE6_PSETE;A0A670ZWE8_PSETE;A0A670ZWK9_PSETE;A0A670ZWL2_PSETE;A0A670ZWQ5_PSETE;A0A6I9Y2A7_9SAUR;A0A6I9YQC0_9SAUR;A0A6I9YQY3_9SAUR;A0A6I9YQY8_9SAUR;A0A6I9YR…	Ig-like	Ig-like domain-containing protein;protein-tyrosine-phosphatase (EC 3.1.3.48);Receptor-type tyrosine-protein phosphatase delta;Receptor-type tyrosine-protein phosphatase F
0	0	0	0	0	0	0	0	0	0	0	0	73025000	42376000	61614000	38339000	77742000	46663000	0	0	339759000				-1				IPR003597;IPR007110;IPR013783;IPR036179	PF07654	4	1	1	11,5	3,4	3,4	38,412	0	24,611	6795200000	20	78	38413	A0A2D4EU10;A0A2D4EU24;A0A2D4EUT1	A0A2D4EU10;A0A2D4EU24;A0A2D4EUT1	46	EDETFTCK;GGYTIWSK;GTMVTVTSESPK;ISNIPPEADYSK	A0A2D4EU10_MICCO;A0A2D4EU24_MICCO;A0A2D4EUT1_MICCO	Ig-like	Ig-like domain-containing protein
0	0	0	0	0	0	0	0	0	0	0	0	6717700	6219700	0	5251400	4647100	0	0	0	22835900				-1	Membrane;Reference proteome;Signal;Transmembrane;Transmembrane helix		GO:0016020	IPR003006;IPR003597;IPR003599;IPR007110;IPR013106;IPR013783;IPR036179	PF07654;PF07686	2	1	1	22,7	11,8	11,8	12,347	0,0064516	6,4931	159850000	7	3	12998,5	A0A2D4HEV1;A0A2D4PVN6;A0A8C5SIB8;A0A670YVH1;A0A8C6XL15;A0A2D4M1Y9;A0A2D4M1C2;A0A8C6XJR3;A0A6I9YTS1;A0A2D4PVQ6	A0A2D4HEV1;A0A2D4PVN6;A0A8C5SIB8;A0A670YVH1;A0A8C6XL15;A0A2D4M1Y9;A0A2D4M1C2;A0A8C6XJR3;A0A6I9YTS1;A0A2D4PVQ6	51	DSSNFYLQMNNLK;GTMVTVSSESPK	A0A2D4HEV1_MICLE;A0A2D4M1C2_9SAUR;A0A2D4M1Y9_9SAUR;A0A2D4PVN6_MICSU;A0A2D4PVQ6_MICSU;A0A670YVH1_PSETE;A0A6I9YTS1_9SAUR;A0A8C5SIB8_LATLA;A0A8C6XJR3_NAJNA;A0A8C6XL15_NAJNA	Ig-like	Ig-like domain-containing protein;Immunoglobulin V-set domain-containing protein;Uncharacterized protein LOC106553680
27231000	302380000	22120000	27818000	52440000	38021000	325720000	64733000	51574000	37739000	62625000	265730000	165500000	319880000	49992000	43090000	435640000	395100000	470010000	808121000	1409202000				-1				IPR013783;IPR036179		2	2	2	9	9	9	30,103	0	323,31	89365000000	12	52	30096,5	A0A2D4LDN5;A0A2D4PIZ6	A0A2D4LDN5;A0A2D4PIZ6	61	DPVTGVR;NLQLSYSPFVSHPEAAR	A0A2D4LDN5_9SAUR;A0A2D4PIZ6_MICSU	Ig-like	Immunoglobulin subtype domain-containing protein
3167600	3372600	3016000	3968400	6467700	8771700	0	0	0	0	0	0	84972000	71204000	60158000	117780000	103900000	89279000	28764000	0	527293000				-1	Membrane;Reference proteome;Transmembrane;Transmembrane helix		GO:0016020	IPR003006;IPR003597;IPR003599;IPR007110;IPR013106;IPR013783;IPR036179	PF07654;PF07686	9	3	1	18	7,6	2,1	58,574	0	203,73	16165000000	27	73	55851,5	A0A2D4LE37;A0A2D4LEH0;A0A2D4LE88;A0A2D4LE33;A0A2D4LE84;A0A2D4PVV7;A0A8C5WN91;A0A8C5RFA9;A0A8C5REP0;A0A8C5REQ0;A0A2D4N1Z0;A0A670YTV8;A0A2D4PVU9;A0A2D4LE94	A0A2D4LE37;A0A2D4LEH0;A0A2D4LE88;A0A2D4LE33;A0A2D4LE84	62	APSVYVLPPSLEELNLR;EDETFTCK;EITTGITTSK;EITTGITTSKPIPNGR;GGYTIWSK;GTMVTVSSESPK;ISNIPLEADYSK;SQLHLQMNNLK;TLEKDSVGEPK	A0A2D4LE33_9SAUR;A0A2D4LE37_9SAUR;A0A2D4LE84_9SAUR;A0A2D4LE88_9SAUR;A0A2D4LE94_9SAUR;A0A2D4LEH0_9SAUR;A0A2D4N1Z0_9SAUR;A0A2D4PVU9_MICSU;A0A2D4PVV7_MICSU;A0A670YTV8_PSETE;A0A8C5REP0_LATLA;A0A8C5REQ0_LATLA;A0A8C5RFA9_LATLA;A0A8C5WN91_LATLA	Ig-like	Ig-like domain-containing protein;Immunoglobulin V-set domain-containing protein
0	0	0	0	6416400	5750800	0	0	0	0	0	0	7496200	5294800	10756000	11730000	5640300	8197700	12167200	0	49115000				-1	Signal			IPR003006;IPR003597;IPR003599;IPR007110;IPR013106;IPR013783;IPR036179	PF07654;PF07686	8	1	0	17,6	2,5	0	52,926	0,0033898	6,6659	1532100000	25	6	48413	A0A2D4LER7;A0A2D4LE98;A0A2D4PXU3;A0A2D4M1A3	A0A2D4LER7;A0A2D4LE98	63	APSVYVLPPSLEELNLR;EDETFTCK;EITTGITTSK;EITTGITTSKPIPNGR;GGYTIWSK;GTMVTVTSESPK;ISNIPLEADYSK;TLEKDSVGEPK	A0A2D4LE98_9SAUR;A0A2D4LER7_9SAUR;A0A2D4M1A3_9SAUR;A0A2D4PXU3_MICSU	Ig-like	Ig-like domain-containing protein
5155600	0	7188300	9017000	26570000	17323000	0	0	0	0	2963700	2261400	234160000	141940000	183620000	290790016	239640000	210990000	65253900	5225100	1301140016				-1	Reference proteome;Signal			IPR003597;IPR003599;IPR007110;IPR013106;IPR013783;IPR036179	PF07654;PF07686	2	2	2	6,9	6,9	6,9	24,605	0	14,398	12344000000	9	7	13713	A0A2H6N791;A0A2D4LIB0;A0A2D4LIK9;A0A670Z2S8;A0A2D4LI39;A0A2D4LIB1;A0A2D4LI30;A0A670Z934;A0A2D4I2I1;A0A2D4EY54;A0A0B8RRE3;A0A0B8RUH1;A0A8C5S2Z3	A0A2H6N791;A0A2D4LIB0;A0A2D4LIK9;A0A670Z2S8;A0A2D4LI39;A0A2D4LIB1;A0A2D4LI30;A0A670Z934;A0A2D4I2I1;A0A2D4EY54;A0A0B8RRE3;A0A0B8RUH1;A0A8C5S2Z3	74	IGWYQQK;YLASSYLTR	A0A0B8RRE3_BOIIR;A0A0B8RUH1_BOIIR;A0A2D4EY54_MICCO;A0A2D4I2I1_MICLE;A0A2D4LI30_9SAUR;A0A2D4LI39_9SAUR;A0A2D4LIB0_9SAUR;A0A2D4LIB1_9SAUR;A0A2D4LIK9_9SAUR;A0A2H6N791_MICLE;A0A670Z2S8_PSETE;A0A670Z934_PSETE;A0A8C5S2Z3_LATLA	Ig-like	Ig lambda chain;Ig-like domain-containing protein
1892500	2426200	0	8471200	18738000	13080000	1499800	1558900	1067700	1468000	1086500	1140100	38237000	32801000	32880000	29832000	21454000	33423000	44607900	7821000	188627000				-1				IPR003006;IPR003597;IPR007110;IPR013783;IPR036179	PF07654	8	1	0	19,5	4,6	0	53,555	0	36,878	7151200000	26	11	53556	A0A2H6NDH5	A0A2H6NDH5	75	APSVYVLPPSLEELNLR;EDETFTCK;EITTGITTSK;EITTGITTSKPIPNGR;GGYTIWSK;ISNIPLEADYSK;NTGKPSIVNVSLVLSDTSSPCY;TLEKDSVGEPK	A0A2H6NDH5_MICLE	Ig-like	Ig-like domain-containing protein
0	8135400	0	20471000	21310000	27779000	1696000	0	1762800	0	0	0	49677000	26561000	9525600	39200000	90235000	44744000	77695400	3458800	259942600				-1	Glycoprotein;Membrane;Reference proteome;Signal;Transmembrane;Transmembrane helix		GO:0016020	IPR001039;IPR003006;IPR003597;IPR007110;IPR011161;IPR011162;IPR013783;IPR036179;IPR037055	PF00129;PF07654	2	1	1	6,5	4,2	4,2	36,067	0	45,488	6643300000	17	18	36149	A0A6I9YDP8;V8N2R7;A0A8C6Y0K3;A0A8C7E3F6;A0A8C7E3E7;A0A8C6XVI1;A0A6P9B6V7;A0A6P9B0G7;A0A8C6Y5X0;A0A8C6XXS8;A0A8C6XZ64;A0A8C6XVN3;A0A8C6Y659;A0A8C6XPL2;A0A6P9BID7;A0A8C6XYJ5;A0A0B8RQ50;A0A6J1W1M7;A0A6P9CFA7;A0A8C6Y0Z9;A0A8C6Y041;A0A8C6XVC2;A0A8C6XWN4;A0A6I9XYH5;A0A2D4NN36;A0A8C6XWN0;A0A2D4KEK1;A0A2H6N2B6;A0A2D4H5C8;A0A2D4NKX1;A0A2D4NKY1;A0A2D4LV49;A0A6J1VUK9;A0A6J1W1M5;A0A6J1W124;A0A6J1VVG6;A0A8C6X…	A0A6I9YDP8;V8N2R7;A0A8C6Y0K3;A0A8C7E3F6;A0A8C7E3E7;A0A8C6XVI1;A0A6P9B6V7;A0A6P9B0G7;A0A8C6Y5X0;A0A8C6XXS8;A0A8C6XZ64;A0A8C6XVN3;A0A8C6Y659;A0A8C6XPL2;A0A6P9BID7;A0A8C6XYJ5;A0A0B8RQ50;A0A6J1W1M7;A0A6P9CFA7;A0A8C6Y0Z9;A0A8C6Y041;A0A8C6XVC2;A0A8C6XWN4;A0A6I9XYH5;A0A2D4NN36;A0A8C6XWN0;A0A2D4KEK1;A0A2H6N2B6;A0A2D4H5C8;A0A2D4NKX1;A0A2D4NKY1;A0A2D4LV49;A0A6J1VUK9;A0A6J1W1M5;A0A6J1W124;A0A6J1VVG6;A0A8C6X…	120	AYLEEECIEWLEK;TFLTFDK	A0A0B8RQ50_BOIIR;A0A2D4H5C8_MICLE;A0A2D4KEK1_9SAUR;A0A2D4LV49_9SAUR;A0A2D4NKX1_MICSU;A0A2D4NKY1_MICSU;A0A2D4NN36_MICSU;A0A2H6N2B6_MICLE;A0A6I9XYH5_9SAUR;A0A6I9YDP8_9SAUR;A0A6I9YY72_9SAUR;A0A6J1VUK9_9SAUR;A0A6J1VVG6_9SAUR;A0A6J1W124_9SAUR;A0A6J1W1M5_9SAUR;A0A6J1W1M7_9SAUR;A0A6P9B0G7_PANGU;A0A6P9B6V7_PANGU;A0A6P9BDD7_PANGU;A0A6P9BID7_PANGU;A0A6P9CFA7_PANGU;A0A8C5SYZ3_LATLA;A0A8C6XPL2_NAJNA;A0A8C6XV…	Ig-like	Class I histocompatibility antigen, F10 alpha chain-like;H-2 class I histocompatibility antigen, Q9 alpha chain-like;Ig-like domain-containing protein;LOW QUALITY PROTEIN: major histocompatibility complex class I-related gene protein-like;Major histocompatibility complex class I-related gene protein-like;Major histocompatibility complex class I-related protein;MHC class I antigen;MHC class I-like…
129660000	102850000	118940000	84793000	165460000	74710000	98567000	88735000	87433000	58131000	52513000	66817000	141080000	55015000	92670000	42153000	107760000	91615000	676413000	452196000	530293000				-1	Reference proteome;Signal			IPR013783;IPR036179		2	1	1	7	3,5	3,5	29,116	0	9,1595	23224000000	14	222	29116	A0A6J1V952	A0A6J1V952	133	LVQFPPNPR;SPTACNWFR	A0A6J1V952_9SAUR	Ig-like	Carcinoembryonic antigen-related cell adhesion molecule 8-like
1747900	1012200	2416800	0	0	2597500	805700	1937400	1761900	416500	0	2244600	699500	688390	896420	730040	1375900	1211300	7774400	7166100	5601550				-1	Disulfide bond;Hydrolase;Inflammatory response;Membrane;NAD;Receptor;Reference proteome;Signal;Transmembrane;Transmembrane helix	hydrolase activity [GO:0016787];interleukin-1 receptor activity [GO:0004908]	GO:0004908;GO:0006954;GO:0016020;GO:0016787	IPR000157;IPR003599;IPR004074;IPR007110;IPR013783;IPR015621;IPR035897;IPR036179;IPR041416	PF01582;PF13927;PF18452	2	2	2	3,5	3,5	3,5	65,65	0	12,788	783260000	32	17	77349	A0A6P9CC93;A0A6J1VMT4;A0A6P9CKP2	A0A6P9CC93;A0A6J1VMT4;A0A6P9CKP2	137	CDDWGVDTMK;IAVPLEVVHK	A0A6J1VMT4_9SAUR;A0A6P9CC93_PANGU;A0A6P9CKP2_PANGU	Ig-like	Interleukin-1 receptor accessory protein;Interleukin-1 receptor accessory protein isoform X1;Interleukin-1 receptor accessory protein isoform X2
6952600	7789600	7166800	7750300	10951000	9807400	6316200	14174000	5949100	14803000	10038000	11432000	7090700	9092000	2800800	6329800	5211100	5761400	50417700	62712300	36285800				-1	Reference proteome;Signal	interleukin-18 binding [GO:0042007]	GO:0042007	IPR013783;IPR036179;IPR039681		1	1	1	9,9	9,9	9,9	15,604	0,0032362	6,536	1195300000	8	16	15604	A0A6P9DHP9	A0A6P9DHP9	148	FDCFITDPSGVFQK	A0A6P9DHP9_PANGU	Ig-like	Interleukin-18-binding protein
0	0	0	0	0	0	0	0	0	0	0	0	55530000	48901000	27456000	41876000	40422000	29257000	0	0	243442000				-1	Reference proteome;Signal			IPR003599;IPR007110;IPR013106;IPR013783;IPR036179	PF07686	2	2	2	22,2	22,2	22,2	15,678	0	93,91	1852300000	7	14	19119	A0A8C5RA66;A0A8C5SB86;A0A0B8RQH0;A0A8C6X5Y2;A0A8C6X619;A0A8C5WRF2;A0A6I9XTW0	A0A8C5RA66;A0A8C5SB86;A0A0B8RQH0;A0A8C6X5Y2;A0A8C6X619;A0A8C5WRF2;A0A6I9XTW0	152	GLEWVSAIGTGSSPSTYYSDK;SQLYLQMNNLK	A0A0B8RQH0_BOIIR;A0A6I9XTW0_9SAUR;A0A8C5RA66_LATLA;A0A8C5SB86_LATLA;A0A8C5WRF2_LATLA;A0A8C6X5Y2_NAJNA;A0A8C6X619_NAJNA	Ig-like	Ig heavy chain V-III region VH26;Ig-like domain-containing protein;Uncharacterized protein LOC106547028
0	0	0	0	0	0	0	0	0	0	0	0	20595000	17178000	6966300	10772000	23608000	22474000	0	0	101593300				-1	Reference proteome;Signal			IPR003599;IPR007110;IPR013106;IPR013783;IPR036179	PF07686	3	3	2	22,8	22,8	22,8	18,67	0	101,77	967960000	8	13	18670	A0A8C5RT04	A0A8C5RT04	154	FSGTNSGNTATLSISR;PGDPPVLIIYNDNQR;PGDPPVLIIYNDNQRPTGISDR	A0A8C5RT04_LATLA	Ig-like	Ig-like domain-containing protein
14037000	0	26384000	60240000	26027000	21929000	0	0	0	0	0	0	10420000	5266200	0	0	0	0	148617000	0	15686200				-1	Reference proteome;Signal			IPR003599;IPR007110;IPR013106;IPR013783;IPR036179	PF07686	3	3	2	24,8	24,8	17,6	13,427	0	143,75	1238900000	6	10	14653	A0A8C5RVK8;A0A8C6VQS2;A0A2D4HEW0;A0A2D4HAG7;V8NIC7	A0A8C5RVK8;A0A8C6VQS2	155	LLIYADSSR;NSGTLDTGDSSWYQQK;NSGTLDTGDSSWYQQKPGNAPK	A0A2D4HAG7_MICLE;A0A2D4HEW0_MICLE;A0A8C5RVK8_LATLA;A0A8C6VQS2_NAJNA;V8NIC7_OPHHA	Ig-like	Ig-like domain-containing protein
0	0	0	0	0	0	0	0	0	0	0	0	0	29345000	0	26008000	26696000	39524000	0	0	121573000				-1	Reference proteome			IPR003599;IPR007110;IPR013106;IPR013783;IPR036179	PF07686	1	1	1	8	8	8	12,624	0	8,8071	1094200000	9	4	12624	A0A8C5S084	A0A8C5S084	156	LVESGGDMR	A0A8C5S084_LATLA	Ig-like	Ig-like domain-containing protein
0	0	0	0	0	0	0	0	0	0	0	0	2805000	2655400	2375100	2355300	0	0	0	0	10190800				-1	Membrane;Reference proteome;Transmembrane;Transmembrane helix		GO:0016020	IPR003006;IPR003598;IPR003599;IPR007110;IPR013151;IPR013783;IPR036179	PF00047	1	1	1	4,8	4,8	4,8	37,457	0	6,967	112100000	11	6	37583	A0A8C5SAD3;A0A8C6VQ31	A0A8C5SAD3;A0A8C6VQ31	158	EGDDWILPSGSLTLYK	A0A8C5SAD3_LATLA;A0A8C6VQ31_NAJNA	Ig-like	Ig-like domain-containing protein
32422000	38772000	48890000	97889000	236060000	201450000	15199000	9777300	11298000	13845000	16099000	13785000	901059968	702880000	638400000	890800000	699980032	695040000	655483000	80003300	4528160000				-1	Membrane;Reference proteome;Transmembrane;Transmembrane helix		GO:0016020	IPR003006;IPR003597;IPR007110;IPR013783;IPR036179	PF07654	9	9	1	21,1	21,1	3	48,668	0	323,31	121190000000	21	207	51861	A0A8C6VI36;A0A8C6VK93	A0A8C6VI36;A0A8C6VK93	175	EDETFTCK;EDWVSEK;EITTGITTSK;EITTGITTSKPIPNGR;FPSVLLSGMYTATSQAK;GGYTIWSK;ISNIPLEADYSK;TLEKDSVGEPK;VTFEGVLVNPIEK	A0A8C6VI36_NAJNA;A0A8C6VK93_NAJNA	Ig-like	Immunoglobulin heavy constant mu
25171000	69481000	78562000	108440000	248520000	164670000	39256000	19707000	24277000	10987000	22540000	19165000	1243200000	977710016	694360000	1264700032	800339968	1023099968	694844000	135932000	6003409984				-1	Reference proteome;Signal			IPR003006;IPR003597;IPR003599;IPR007110;IPR013106;IPR013783;IPR036179	PF07654;PF07686	2	2	2	12,4	12,4	12,4	19,907	0	13,004	82344000000	12	31	15473	A0A8C6VNT8;A0A8C6VS82;A0A8C6VSX0;A0A8C6VRB0;A0A8C6VQD9;A0A8C6X495;A0A8C6VRI9;A0A8C5S7D6;A0A8C6VQ12;A0A8C6VNN6;A0A8C6X497;A0A8C6VTK9;A0A8C6VRF9;A0A8C6VNY4;A0A8C6VRE0;A0A2D4EV48;A0A2D4HAM6	A0A8C6VNT8;A0A8C6VS82;A0A8C6VSX0;A0A8C6VRB0;A0A8C6VQD9;A0A8C6X495;A0A8C6VRI9;A0A8C5S7D6;A0A8C6VQ12;A0A8C6VNN6;A0A8C6X497;A0A8C6VTK9;A0A8C6VRF9;A0A8C6VNY4;A0A8C6VRE0;A0A2D4EV48;A0A2D4HAM6	179	GGADVISSGVETTK;YLASSYLK	A0A2D4EV48_MICCO;A0A2D4HAM6_MICLE;A0A8C5S7D6_LATLA;A0A8C6VNN6_NAJNA;A0A8C6VNT8_NAJNA;A0A8C6VNY4_NAJNA;A0A8C6VQ12_NAJNA;A0A8C6VQD9_NAJNA;A0A8C6VRB0_NAJNA;A0A8C6VRE0_NAJNA;A0A8C6VRF9_NAJNA;A0A8C6VRI9_NAJNA;A0A8C6VS82_NAJNA;A0A8C6VSX0_NAJNA;A0A8C6VTK9_NAJNA;A0A8C6X495_NAJNA;A0A8C6X497_NAJNA	Ig-like	Ig-like domain-containing protein;Uncharacterized protein
0	0	0	0	0	0	0	0	0	0	0	0	12722000	7417300	0	14921000	10489000	0	0	0	45549300				-1	Reference proteome;Signal			IPR003599;IPR007110;IPR013106;IPR013783;IPR036179	PF07686	1	1	1	7,3	7,3	7,3	17,079	0	6,8482	227750000	5	5	17079	A0A8C6VPC4	A0A8C6VPC4	180	MNTGYTINSER	A0A8C6VPC4_NAJNA	Ig-like	Ig-like domain-containing protein
0	0	0	0	29448000	18290000	0	0	0	0	0	0	68054000	53470000	0	57722000	78753000	64606000	47738000	0	322605000				-1	Reference proteome			IPR003006;IPR003597;IPR007110;IPR013783;IPR036179	PF07654	1	1	1	13,3	13,3	13,3	11,564	0	8,1468	1481400000	4	6	11564	A0A8C6X4K1	A0A8C6X4K1	184	GGSQDITSGVETTK	A0A8C6X4K1_NAJNA	Ig-like	Ig-like domain-containing protein
0	0	0	0	0	0	0	0	0	0	0	0	16046000	15975000	8916200	8660900	6581200	9890300	0	0	66069600				-1	Reference proteome			IPR003599;IPR007110;IPR013106;IPR013783;IPR036179	PF07686	1	1	1	8,2	8,2	8,2	20,75	0	133,26	788790000	9	14	20751	A0A8C6X5R6	A0A8C6X5R6	185	VTEESIENIYLAWIR	A0A8C6X5R6_NAJNA	Ig-like	Ig-like domain-containing protein
618890	861490	0	1480800	11907000	6555900	0	300690	0	184200	0	0	66564000	57820000	39281000	52297000	27971000	52974000	21424080	484890	296907000				-1	Membrane;Receptor;Reference proteome;Signal;Transmembrane;Transmembrane helix		GO:0016020	IPR003599;IPR007110;IPR013106;IPR013783;IPR036179	PF07686	11	11	11	25,5	25,5	25,5	69,594	0	323,31	14937000000	29	74	70643	A0A8C6XC41;A0A8C6XC79;A0A6I9Y2N2;A0A670Z781;A0A6J1UVI9;A0A6J1UNM3;A0A8C5RJT0;A0A6P9BHF7;A0A6P9BG61	A0A8C6XC41;A0A8C6XC79	194	ASITDFPENGMFIIK;CGIGLNDYGLSFK;EDSGLYLCGAGNYGADGESK;GCTELINSDGFVLDSYEGR;KEDSGLYLCGAGNYGADGESK;LEVTQDQVLPEEAQLYYAEHQK;NTECKPLLSSEEK;QVTGLVDGSVSIK;TLLTNLDAPGSFSVIMSQLK;TNCYTVIDTYGNVEPSYLGR;VKLEVTQDQVLPEEAQLYYAEHQK	A0A670Z781_PSETE;A0A6I9Y2N2_9SAUR;A0A6J1UNM3_9SAUR;A0A6J1UVI9_9SAUR;A0A6P9BG61_PANGU;A0A6P9BHF7_PANGU;A0A8C5RJT0_LATLA;A0A8C6XC41_NAJNA;A0A8C6XC79_NAJNA	Ig-like	Immunoglobulin subtype domain-containing protein;Polymeric immunoglobulin receptor;Polymeric immunoglobulin receptor isoform X1;Polymeric immunoglobulin receptor isoform X2;Polymeric immunoglobulin receptor-like isoform X1;Polymeric immunoglobulin receptor-like isoform X2
17360000	15049000	0	0	29812000	0	6660400	23600000	12237000	17476000	20567000	11168000	3748800	0	13594000	3428700	0	14301000	62221000	91708400	35072500				-1	Reference proteome;Signal			IPR003598;IPR003599;IPR007110;IPR013098;IPR013106;IPR013783;IPR036179	PF07679;PF07686;PF13895	1	1	1	6,1	6,1	6,1	40,367	0	323,31	4554300000	21	13	42711,5	A0A8C6Y0W0;A0A8C6Y0H7	A0A8C6Y0W0;A0A8C6Y0H7	215	VGQSVYLYLDDIPNPTDCSWFR	A0A8C6Y0H7_NAJNA;A0A8C6Y0W0_NAJNA	Ig-like	Ig-like domain-containing protein
494689984	391950016	365009984	477620000	622800000	443830016	388560000	421340000	351969984	444150016	388100000	502190016	548030016	543510016	438969984	613859968	596280000	673699968	2795900000	2496310016	3414349952				-1	Pregnancy;Reference proteome;Signal			IPR003598;IPR003599;IPR007110;IPR013098;IPR013783;IPR036179	PF07679;PF13895	4	4	3	10,6	10,6	8,2	40,789	0	323,31	226040000000	25	219	33323,5	A0A8C6Y1E1;V8NBD1	A0A8C6Y1E1	216	KLQDSDAGPYTVSMMGLGGK;LQDSDAGPYTVSMMGLGGK;SPTACNWFR;VVLLFLDDPR	A0A8C6Y1E1_NAJNA;V8NBD1_OPHHA	Ig-like	Ig-like domain-containing protein;Pregnancy-specific beta-1-glycoprotein 5
0	0	23523000	26273000	95051000	50681000	0	0	0	0	0	0	218410000	88688000	142360000	180370000	206840000	249940000	195528000	0	1086608000				-1	Reference proteome;Signal			IPR007110;IPR013106;IPR013783;IPR036179	PF07686	4	4	1	34,1	34,1	13,5	13,919	0	25,689	7692800000	6	16	13293	A0A8C7DTX1;V8N9M9;A0A8C6X7I4;A0A8C5S412;A0A6I9Y2E2;A0A8C5SNB7;A0A670ZTH3;A0A670ZTH8;A0A670ZTI0;A0A670ZTF4;A0A8C6VJF1;V8NA11	A0A8C7DTX1;V8N9M9;A0A8C6X7I4;A0A8C5S412;A0A6I9Y2E2	225	GLEWIAR;PGQNLNLLCK;VTGVSITDGSYAWNWVR;WFSSSLQSR	A0A670ZTF4_PSETE;A0A670ZTH3_PSETE;A0A670ZTH8_PSETE;A0A670ZTI0_PSETE;A0A6I9Y2E2_9SAUR;A0A8C5S412_LATLA;A0A8C5SNB7_LATLA;A0A8C6VJF1_NAJNA;A0A8C6X7I4_NAJNA;A0A8C7DTX1_NAJNA;V8N9M9_OPHHA;V8NA11_OPHHA	Ig-like	Ig-like domain-containing protein;V-set and immunoglobulin domain-containing-like protein IGHV4OR15-8
1685500	2064700	3257400	6306200	11767000	19588000	0	0	0	0	0	0	32470000	21548000	41719000	30796000	50547000	60750000	44668800	0	237830000				-1	Glycoprotein;Membrane;Reference proteome;Transmembrane;Transmembrane helix		GO:0016020	IPR001039;IPR003006;IPR003597;IPR007110;IPR011161;IPR011162;IPR013783;IPR036179;IPR037055	PF00129;PF07654	3	3	2	2,9	2,9	1,8	71,695	0	28,438	9140300000	30	22	28970	V8NFA2;A0A6J1VV40;A0A6J1W3G7;A0A6J1W254;A0A6J1VVB6	V8NFA2;A0A6J1VV40;A0A6J1W3G7;A0A6J1W254;A0A6J1VVB6	323	KWDALPGYNQR;TFLTFDK;WDALPGYNQR	A0A6J1VV40_9SAUR;A0A6J1VVB6_9SAUR;A0A6J1W254_9SAUR;A0A6J1W3G7_9SAUR;V8NFA2_OPHHA	Ig-like	Ig-like domain-containing protein;Major histocompatibility complex class I-related gene protein-like isoform X1;Major histocompatibility complex class I-related gene protein-like isoform X2;Major histocompatibility complex class I-related gene protein-like isoform X3;Major histocompatibility complex class I-related gene protein-like isoform X4
40917000	39653000	34336000	31835000	0	0	0	0	0	0	0	0	0	0	0	0	0	0	146741000	0	0				-1	3D-structure;Direct protein sequencing;Disulfide bond;G-protein coupled receptor impairing toxin;Secreted;Toxin	serine-type endopeptidase inhibitor activity [GO:0004867];toxin activity [GO:0090729]	GO:0004867;GO:0005576;GO:0090729	IPR002223;IPR020901;IPR036880	PF00014	1	1	1	17,5	17,5	17,5	6,3772	0	18,924	440220000	3	4	6377	A0A1Z0YU59	A0A1Z0YU59	42	CHSFTYGGCK	MAMB1_DENAN	KUN	Mambaquaretin-1 (MQ-1) (MQ1) (Upsilon-Da2a)
7169000	8143500	13788000	5709700	14119000	0	14739000	17990000	3020000	10009000	23492000	24065000	51541000	53085000	71093000	92176000	38681000	43063000	48929200	93315000	349639000				-1	Antibiotic;Antimicrobial;Reference proteome;Signal	serine-type endopeptidase inhibitor activity [GO:0004867]	GO:0004867;GO:0005576;GO:0042742	IPR002223;IPR008197;IPR020901;IPR036645;IPR036880	PF00014;PF00095	4	4	4	28,5	28,5	28,5	22,016	0	175,29	5776600000	9	26	19627,5	A0A8C7E4F1;A0A182C5R8;A0A6I9Y1R1;A0A2D4GU19;A0A8C5SNZ9;A0A6P9B775;A0A098M187;V8N7H9	A0A8C7E4F1;A0A182C5R8	231	FTYGGCAGNANNFK;PITDLCQLPSEQGPCDLK;SCEPFIYHGCPGNR;YHTIEECQR	A0A098M187_9SAUR;A0A182C5R8_9SAUR;A0A2D4GU19_MICCO;A0A6I9Y1R1_9SAUR;A0A6P9B775_PANGU;A0A8C5SNZ9_LATLA;A0A8C7E4F1_NAJNA;V8N7H9_OPHHA	KUN	BPTI/Kunitz inhibitor domain-containing protein;Chelonianin-like;Fused toxin;Kunitz-type protease inhibitor 4;Papilin;Uncharacterized protein
3999699968	3221700096	6509300224	2507200000	5741000192	4197299968	0	0	0	0	0	0	0	0	0	0	0	0	26176200448	0	0				-1	3D-structure;Direct protein sequencing;Disulfide bond;Ion channel impairing toxin;Neurotoxin;Potassium channel impairing toxin;Pyrrolidone carboxylic acid;Secreted;Toxin;Voltage-gated potassium channel impairing toxin	potassium channel regulator activity [GO:0015459];serine-type endopeptidase inhibitor activity [GO:0004867];toxin activity [GO:0090729]	GO:0004867;GO:0005576;GO:0015459;GO:0090729	IPR002223;IPR020901;IPR036880	PF00014	3	3	3	53,3	53,3	53,3	7,1553	0	92,053	54688000000	2	47	7113	P00979;P00980	P00979;P00980	275	IPAFYYNQK;KLCILHR;QCEGFTWSGCGGNSNR	VKTH1_DENPO;VKTHA_DENAN	KUN	Kunitz-type serine protease inhibitor homolog alpha-dendrotoxin (Alpha-DTX) (Protease inhibitor 1 homolog) (Toxin C13S2C3) (Venom basic protease inhibitor 1 homolog);Kunitz-type serine protease inhibitor homolog dendrotoxin I (DTX-I) (Dendrotoxin-1) (Venom basic protease inhibitor 1)
118870000	96051000	207580000	86852000	226720000	232630000	0	0	0	0	0	0	39762000	0	32656000	55544000	0	31149000	968703000	0	159111000				-1	3D-structure;Direct protein sequencing;Disulfide bond;Ion channel impairing toxin;Neurotoxin;Potassium channel impairing toxin;Secreted;Signal;Toxin;Voltage-gated potassium channel impairing toxin	potassium channel regulator activity [GO:0015459];serine-type endopeptidase inhibitor activity [GO:0004867];toxin activity [GO:0090729]	GO:0004867;GO:0005576;GO:0015459;GO:0090729	IPR002223;IPR020901;IPR036880	PF00014	2	2	2	42,1	42,1	42,1	6,5737	0	64,6	41548000000	2	16	7713	P00982;P00981	P00982;P00981	276	KIPSFYYK;QCLPFDYSGCGGNANR	VKTHD_DENAN;VKTHK_DENPO	KUN	Kunitz-type serine protease inhibitor homolog delta-dendrotoxin (Delta-DTX) (Dendrotoxin delta-DaTX) (Protease inhibitor K) (Toxin C13S1C3) (Venom basic protease inhibitor K);Kunitz-type serine protease inhibitor homolog dendrotoxin K (DTX-K) (Venom basic protease inhibitor K)
512929984	602870016	557360000	722920000	1351299968	1352300032	0	0	0	0	0	0	0	0	15907000	0	0	0	5099680000	0	15907000				-1	Copper;Direct protein sequencing;Disulfide bond;Ion channel impairing toxin;Potassium channel impairing toxin;Protease inhibitor;Secreted;Serine protease inhibitor;Toxin;Voltage-gated potassium channel impairing toxin	potassium channel regulator activity [GO:0015459];serine-type endopeptidase inhibitor activity [GO:0004867];toxin activity [GO:0090729]	GO:0004867;GO:0005576;GO:0010466;GO:0015459;GO:0090729	IPR002223;IPR020901;IPR036880	PF00014	3	3	3	54,2	54,2	54,2	6,6387	0	18,628	15476000000	3	14	6629,5	Q7LZS8;Q7LZE3;P0DMJ6;P00984	Q7LZS8;Q7LZE3;P0DMJ6;P00984	277	ASIPAFYYNWAAK;CQLFHYGGCK;LPAEPGPCK	VKT12_DENAN;VKTE_DENPO;VKTHE_DENAN;VKTRE_DENAN	KUN	Kunitz-type serine protease inhibitor dendrotoxin DaE1 [Cleaved into: Kunitz-type protease inhibitor dendrotoxin DaE2];Kunitz-type serine protease inhibitor dendrotoxin E (DTX-E) (Protein E) (Venom basic protease inhibitor E);Kunitz-type serine protease inhibitor long epsilon-dendrotoxin Arg55 [Cleaved into: Kunitz-type serine protease inhibitor short epsilon-dendrotoxin Arg55];Kunitz-type serine…
28296000	11341000	11132000	11539000	19284000	11046000	8747500	11661000	18208000	21560000	33549000	31758000	25294000	20270000	32604000	24104000	40186000	41663000	92638000	125483500	184121000				-1	Antibiotic;Antimicrobial;Disulfide bond;FAD;Flavoprotein;Glycoprotein;Hemostasis impairing toxin;Membrane;Oxidoreductase;Reference proteome;Secreted;Signal;Toxin;Transmembrane;Transmembrane helix	L-amino-acid oxidase activity [GO:0001716]	GO:0001716;GO:0005576;GO:0016020;GO:0042742	IPR001613;IPR002937;IPR036188	PF01593;PF13450	5	1	1	10,9	2,3	2,3	58,543	0	89,195	11263000000	28	46	40158,5	A0A098LX00;A0A6P9ATM2	A0A098LX00	2	EDDYEEFLEIAR;FWEADGIHGGK;HVVVVGAGMAGLSAAYVLAGAGHK;KFWEADGIHGGK;STTDLPSR	A0A098LX00_PANGU;A0A6P9ATM2_PANGU	LAAO	Amine oxidase (EC 1.4.3.-);L-amino-acid oxidase (EC 1.4.3.2)
163310000	198870000	158830000	170100000	192860000	151460000	190580000	171320000	210070000	182790000	227000000	258030000	224880000	218020000	204200000	179390000	265180000	300500000	1035430000	1239790000	1392170000				-1	Antibiotic;Antimicrobial;Apoptosis;Cytolysis;Disulfide bond;FAD;Flavoprotein;Glycoprotein;Hemolysis;Hemostasis impairing toxin;Oxidoreductase;Secreted;Signal;Toxin	L-amino-acid oxidase activity [GO:0001716]	GO:0001716;GO:0005576;GO:0006915;GO:0031640;GO:0042742	IPR001613;IPR002937;IPR036188	PF01593	4	2	0	5,8	2,1	0	58,756	0	85,249	120890000000	28	99	58771	A0A194ASA8;A0A194ARE6	A0A194ASA8;A0A194ARE6	34	FDEIVGGFDR;FWEADGIHGGK;RFDEIVGGFDR;STTDLPSR	A0A194ARE6_9SAUR;A0A194ASA8_9SAUR	LAAO	Amine oxidase (EC 1.4.3.-)
41329000	26446000	28041000	30067000	25310000	26072000	77319000	60708000	95335000	65823000	64083000	58273000	78434000	102630000	94574000	56821000	123540000	78565000	177265000	421541000	534564000				-1	Antibiotic;Antimicrobial;Apoptosis;Cytolysis;Disulfide bond;FAD;Flavoprotein;Glycoprotein;Hemolysis;Hemostasis impairing toxin;Oxidoreductase;Reference proteome;Secreted;Signal;Toxin	L-amino-acid oxidase activity [GO:0001716];oxidoreductase activity [GO:0016491];toxin activity [GO:0090729]	GO:0001716;GO:0005576;GO:0006915;GO:0016491;GO:0031640;GO:0042742;GO:0090729	IPR001613;IPR002937;IPR036188	PF01593	5	1	1	7,4	1,8	1,8	61,914	0	12,773	30601000000	27	56	59058	A0A6J1V7Y6;Q4JHE2;A0A6J1W179	A0A6J1V7Y6;Q4JHE2	132	FWEADGIHGGK;IYFEPPLPPK;KFWEADGIHGGK;STTDLPSR;YPVEPSEEGK	A0A6J1V7Y6_9SAUR;A0A6J1W179_9SAUR;OXLA_NOTSC	LAAO	Amine oxidase (EC 1.4.3.-);L-amino-acid oxidase (LAAO) (LAO) (EC 1.4.3.2);L-amino-acid oxidase-like
2149499904	2171699968	1736700032	1972000000	2992300032	2178800128	1851100032	1859900032	1725600000	1510099968	1895799936	1985699968	1994300032	1796599936	1871699968	1829699968	2222700032	1942499968	13201000064	10828199936	11657499904				-1	3D-structure;Antibiotic;Antimicrobial;Apoptosis;Cytolysis;Direct protein sequencing;Disulfide bond;FAD;Flavoprotein;Glycoprotein;Hemolysis;Hemorrhagic toxin;Hemostasis impairing toxin;Membrane;Metal-binding;Myotoxin;Nucleotide-binding;Oxidoreductase;Platelet aggregation activating toxin;Platelet aggregation inhibiting toxin;Reference proteome;Secreted;Signal;Toxin;Transmembrane;Transmembrane heli…	flavin adenine dinucleotide binding [GO:0050660];L-amino-acid oxidase activity [GO:0001716];L-glutamate oxidase activity [GO:0050025];L-lysine oxidase activity [GO:0050029];L-phenylalaine oxidase activity [GO:0106329];metal ion binding [GO:0046872];nucleotide binding [GO:0000166];oxidoreductase activity [GO:0016491];protein homodimerization activity [GO:0042803];toxin activity [GO:0090729]	GO:0000166;GO:0001716;GO:0005576;GO:0006915;GO:0016020;GO:0016491;GO:0031640;GO:0035893;GO:0042742;GO:0042803;GO:0043655;GO:0044398;GO:0044477;GO:0044478;GO:0044532;GO:0046872;GO:0050025;GO:0050029;GO:0050660;GO:0050829;GO:0050830;GO:0090330;GO:0090729;GO:0106329	IPR001613;IPR002937;IPR003953;IPR036188	PF00890;PF01593;PF13450	20	20	6	41,1	41,1	15	58,791	0	323,31	1695300000000	26	960	57408	A0A8C6V9N4;A8QL58;A0A8C6VHW3;A0A8C6X1H3;Q4JHE3;A0A8C5S978;R4FJP5;A0A2D4Q0B3;A0A346CIA5;A0A346CIA4;A8QL52;A0A6J1VW13;A0A6J1VZS5;Q4JHE1;A0A2D4G4D6;A0A098LYF5;R4FK16;A0A2U8QPE6;A0A2D4KYM4;A0A6I9Y806;A0A2U8QNU6;O93364;A0A6B2F5C1;C0HJE7;B0VXW0;F8S0Z5;A0A0K8RZ26;A0A6B2F2P2;Q6WP39;P81382;A0A0K8RYS7;P56742;A0A2D4EKA5;A0A194AS07;A0A0K8RYX4;A0A0K8RSC7;A0A0F7Z0X7;U3FYQ2;A0A194APV2;T1DJZ4;U3EPI5;A0A194ATU0;A…	A0A8C6V9N4;A8QL58	166	EIQALCYPSIK;FHGWIDSTIMTGLR;FWEADGIHGGK;GAVDMIGDLLNEDSSYHLSFIESLK;HVVVVGAGMAGLSAAYVLAGAGHK;IFLTCSK;IHFAGEYTGR;IYFEPPLPPK;KFWEADGIHGGK;KVIEELKR;LNEFFQENENAWYYINNIR;REIQALCYPSIK;SASQLYQESLR;SASQLYQESLRK;SDALFSYEK;STTDLPSR;TCADIVINDLSLIHDLPK;VTLLEASER;VTYQTPAK;YDSYSTK	A0A068EPZ2_GLOIT;A0A077L6L4_PROEL;A0A098LWS4_PYTRG;A0A098LYF5_9SAUR;A0A0A1WCY6_ECHCO;A0A0F7Z0X7_CROAD;A0A0K8RSC7_CROHD;A0A0K8RYS7_CROHD;A0A0K8RYU0_CROHD;A0A0K8RYX4_CROHD;A0A0K8RZ26_CROHD;A0A0K8S046_CROHD;A0A175KDW9_9SAUR;A0A194APS7_SISTE;A0A194APV2_9SAUR;A0A194ARU8_SISTE;A0A194AS07_SISMB;A0A194ATK4_SISTE;A0A194ATU0_SISMB;A0A1L8D615_BOTAT;A0A1W7RGB3_AGKCO;A0A2D4EKA5_MICCO;A0A2D4ELD1_MICCO;A0A2D4G4…	LAAO	Amine oxidase (EC 1.4.3.-);L-amino acid oxidase (Bpic-LAAO) (LAO) (EC 1.4.3.2);L-amino acid oxidase (LAO) (MipLAAO1) (EC 1.4.3.2);L-amino acid oxidase bordonein-L (LAAO) (LAO) (EC 1.4.3.2);L-amino acid oxidase Bs29 (BsLAAO) (LAO) (EC 1.4.3.2);L-amino acid oxidase Cdc18 (CdcLAAO) (LAO) (EC 1.4.3.2);L-amino acid oxidase Lm29 (LmLAAO) (LAO) (EC 1.4.3.2);L-amino-acid oxidase;L-amino-acid oxidase (AHP…
92467000	56855000	93487000	82392000	39989000	61925000	71103000	68923000	88547000	76554000	85344000	85003000	38475000	45784000	74169000	36370000	83987000	92673000	427115000	475474000	371458000				-1	Antibiotic;Antimicrobial;Apoptosis;Cytolysis;Disulfide bond;FAD;Flavoprotein;Glycoprotein;Hemolysis;Hemostasis impairing toxin;Oxidoreductase;Secreted;Signal;Toxin	L-amino-acid oxidase activity [GO:0001716];toxin activity [GO:0090729]	GO:0001716;GO:0005576;GO:0006915;GO:0031640;GO:0042742;GO:0090729	IPR001613;IPR002937;IPR036188	PF01593	5	2	1	6,8	1,7	1,7	58,81	0	88,077	35673000000	28	53	58811	A8QL51	A8QL51	236	FWEADGIHGGK;RSPLEECFR;SPLEECFR;STTDLPSR;YDSYSTK	OXLA_BUNMU	LAAO	L-amino-acid oxidase (Bm-LAAO) (LAO) (EC 1.4.3.2)
0	0	0	3907300	7466300	14709000	4069300	0	2585200	0	5750400	5709700	6378100	9500200	5882000	6714700	8534100	6076200	26082600	18114600	43085300				-1	Antibiotic;Antimicrobial;Apoptosis;Cytolysis;Direct protein sequencing;Disulfide bond;FAD;Flavoprotein;Glycoprotein;Hemolysis;Hemostasis impairing toxin;Oxidoreductase;Platelet aggregation inhibiting toxin;Secreted;Toxin	L-phenylalaine oxidase activity [GO:0106329];toxin activity [GO:0090729]	GO:0005576;GO:0006915;GO:0031640;GO:0042742;GO:0090729;GO:0106329			6	1	1	48,4	13,7	13,7	11,216	0,0034014	6,7468	610980000	7	8	11216	P0DI91	P0DI91	293	EIQALCYPSIK;FWEADGIHGGK;KFWEADGIHGGK;REIQALCYPSIK;SDALFSYEK;VINDLSLIHDLPK	OXLA_NAJOX	LAAO	L-amino-acid oxidase (LAAO) (LAO) (EC 1.4.3.2)
160380000	184480000	110520000	137370000	185130000	116970000	130230000	174910000	140970000	118290000	155340000	199240000	47293000	46580000	29382000	44976000	135780000	75306000	894850000	918980000	379317000				-1	Antibiotic;Antimicrobial;Apoptosis;Cytolysis;Disulfide bond;FAD;Flavoprotein;Glycoprotein;Hemolysis;Hemostasis impairing toxin;Oxidoreductase;Secreted;Signal;Toxin	L-amino-acid oxidase activity [GO:0001716]	GO:0001716;GO:0005576;GO:0006915;GO:0031640;GO:0042742	IPR001613;IPR002937;IPR036188	PF01593	5	1	1	6,8	1,8	1,8	61,448	0	9,3893	67987000000	31	41	61560	R4FID0	R4FID0	315	FWEADGIHGGK;IFLTCSK;IYFEPPLPAK;KFWEADGIHGGK;STTDLPSR	R4FID0_DENDV	LAAO	Amine oxidase (EC 1.4.3.-)
39415000	0	30494000	0	69809000	46376000	0	0	0	0	0	0	0	0	0	0	0	0	186094000	0	0				-1	3D-structure;Direct protein sequencing;Disulfide bond;G-protein coupled acetylcholine receptor impairing toxin;G-protein coupled receptor impairing toxin;Neurotoxin;Postsynaptic neurotoxin;Secreted;Toxin	toxin activity [GO:0090729]	GO:0005576;GO:0090729	IPR018354;IPR045860		2	2	2	35,1	35,1	35,1	6,3644	0	13,528	1282500000	4	8	6364	A0A4P1LYC9	A0A4P1LYC9	80	GCGCPSAVRPR;TICHIQISK	3SX9_DENPO	neurotoxic 3FTx	Dendroaspis polylepis MT9 (Three-finger toxin) (3FTx)
588480000	747449984	641510016	569200000	550080000	561520000	471640000	317289984	375430016	535969984	726489984	672369984	391190016	352400000	248230000	140840000	220710000	242940000	3658240000	3099189952	1596310016				-1	Direct protein sequencing;Disulfide bond;Neurotoxin;Postsynaptic neurotoxin;Reference proteome;Secreted;Signal;Toxin	toxin activity [GO:0090729]	GO:0005576;GO:0090729	IPR003571;IPR003572;IPR018354;IPR035076;IPR045860	PF00087	2	2	2	33,8	33,8	33,8	7,2984	0	127,45	33415000000	4	46	8466,5	P82463;A0A8C6XGV8	P82463;A0A8C6XGV8	203	DVIECCSTDK;GCAATCPIAENR	3SUC2_NAJKA;A0A8C6XGV8_NAJNA	neurotoxic 3FTx	Muscarinic toxin-like protein 2 (MTLP-2);Snake toxin/toxin-like domain-containing protein
459940000	206900000	428729984	369000000	399289984	354070016	0	0	0	0	0	0	0	0	0	0	0	0	2217929984	0	0				-1	3D-structure;Acetylcholine receptor inhibiting toxin;Amidation;Direct protein sequencing;Disulfide bond;Ion channel impairing toxin;Neurotoxin;Postsynaptic neurotoxin;Secreted;Toxin	acetylcholine receptor inhibitor activity [GO:0030550];ion channel regulator activity [GO:0099106];toxin activity [GO:0090729]	GO:0005576;GO:0030550;GO:0090729;GO:0099106	IPR003571;IPR018354;IPR035076;IPR045860	PF00087	4	4	4	55,6	55,6	55,6	8,0022	0	38,817	11127000000	5	36	8022,5	C0HJD7;P01396;P25667;P01397;P01393;P01395	C0HJD7;P01396;P25667	239	ICPPGENICYTK;TFSDQSK;TWCDAFCSQR;VELGCAATCPK	3L21_DENJA;3L21_DENPO;3L22_DENPO;3L22_DENVI;3L23_DENPO;3L24_DENPO	neurotoxic 3FTx	Alpha-elapitoxin-Djk2a (Alpha-EPTX-Djk2a) (Long neurotoxin 1) (Toxin V-III-N1);Alpha-elapitoxin-Dpp2a (Alpha-EPTX-Dpp2a) (Long neurotoxin 1) (Neurotoxin gamma) (Toxin VN1);Alpha-elapitoxin-Dpp2b (Alpha-EPTX-Dpp2b) (Long neurotoxin 3) (Toxin VN2);Alpha-elapitoxin-Dpp2c (Alpha-EPTX-Dpp2c) (Long neurotoxin 2) (Neurotoxin delta) (Toxin TN2);Alpha-elapitoxin-Dpp2d (Alpha-EPTX-Dpp2d);Alpha-elapitoxin-D…
252870000	128570000	222720000	140260000	269220000	341560000	0	0	0	0	0	0	0	0	0	0	0	0	1355200000	0	0				-1	Acetylcholine receptor inhibiting toxin;Direct protein sequencing;Disulfide bond;Ion channel impairing toxin;Neurotoxin;Postsynaptic neurotoxin;Secreted;Toxin	acetylcholine receptor inhibitor activity [GO:0030550];ion channel regulator activity [GO:0099106];toxin activity [GO:0090729]	GO:0005576;GO:0030550;GO:0090729;GO:0099106	IPR003571;IPR018354;IPR045860		2	2	2	16,9	16,9	16,9	7,9022	0	12,889	5740000000	4	17	7902	P01390	P01390	279	RVDLGCAATCPK;VDLGCAATCPK	3L21_NAJNI	neurotoxic 3FTx	Long neurotoxin 1 (Neurotoxin alpha)
1028899968	1622300032	1683500032	812000000	1488099968	0	254160000	901180032	965729984	743070016	812070016	615340032	107780000	161010000	625939968	655500032	649619968	333800000	6634800000	4291550080	2533649968				-1	3D-structure;Acetylcholine receptor inhibiting toxin;Blood coagulation cascade inhibiting toxin;Cardiotoxin;Direct protein sequencing;Disulfide bond;G-protein coupled acetylcholine receptor impairing toxin;G-protein coupled receptor impairing toxin;Hemostasis impairing toxin;Ion channel impairing toxin;Neurotoxin;Postsynaptic neurotoxin;Potassium channel impairing toxin;Reference proteome;Secrete…	acetylcholine receptor inhibitor activity [GO:0030550];ion channel regulator activity [GO:0099106];potassium channel regulator activity [GO:0015459];toxin activity [GO:0090729]	GO:0005576;GO:0015459;GO:0030550;GO:0090729;GO:0099106	IPR003571;IPR018354;IPR035076;IPR045860	PF00087	3	3	2	30,8	30,8	18,5	7,5918	0	45,556	66523000000	3	44	9809	P01399;C0HJW9;P25679;P29182;P25680;Q9YGI4;Q9W7I3;Q802B3;Q802B2;P82935;P60814;O42255;A0A8C6XDS2	P01399	280	GCAATCPVAK;GCAATCPVAKPR;NGEKICFK	3NO2_NAJKA;3NO21_NAJKA;3NO22_NAJAT;3NO25_NAJSP;3NO28_NAJNA;3NO28_NAJSP;3NO29_NAJKA;3NO29_NAJSP;3NO2A_NAJNI;3NO2A_NAJSP;3NO2D_NAJHA;3NO2I_NAJAT;A0A8C6XDS2_NAJNA	neurotoxic 3FTx	Neurotoxin Nk-3FTx;Probable weak neurotoxin NNAM2 (TA-N9);Probable weak neurotoxin NNAM2I;Tryptophan-containing weak neurotoxin (WTX);Uncharacterized protein;Weak neurotoxin 10 (Wntx-10);Weak neurotoxin 5 (Wntx-5);Weak neurotoxin 8;Weak neurotoxin 8 (Wntx-8);Weak neurotoxin 9 (Wntx-9);Weak toxin CM-10;Weak toxin CM-13b;Weak toxin CM-9a
2067200000	2661700096	2685799936	2035600000	2684800000	3723300096	1275800064	1312400000	1205600000	1159800064	979369984	838070016	2471200000	1640499968	2049600000	2197600000	4850699776	2873400064	15858400128	6771040128	16082999808				-1	Direct protein sequencing;Disulfide bond;Secreted;Toxin	toxin activity [GO:0090729]	GO:0005576;GO:0090729	IPR003571;IPR018354;IPR045860		5	5	3	56,9	56,9	27,7	7,4296	0	35,254	201680000000	5	70	7430	P01400	P01400	281	EIVECCSTDK;FYEGNLLGK;LTCLICPEK;NGENICFK;RFYEGNLLGK	3NO2B_NAJME	neurotoxic 3FTx	Weak toxin S4C11
117960000	72480000	112790000	62442000	0	169990000	0	0	0	0	0	0	12038000	106030000	0	0	0	0	535662000	0	118068000				-1	3D-structure;Calcium channel impairing toxin;Cardiotoxin;Direct protein sequencing;Disulfide bond;Ion channel impairing toxin;Secreted;Toxin;Voltage-gated calcium channel impairing toxin	calcium channel regulator activity [GO:0005246];toxin activity [GO:0090729]	GO:0005246;GO:0005576;GO:0090729	IPR018354;IPR045860		1	1	1	15	15	15	7,0442	0,0063898	6,4707	1307500000	2	5	7035	P22947;P01414	P22947;P01414	282	TCVENTCYK	3SL2_DENPO;3SLS_DENPO	neurotoxic 3FTx	Calciseptin (Calciseptine) (CaS) (L-type calcium channel blocker);Toxin FS-2 (FS2)
415540000	246580000	345190016	282249984	640380032	874659968	0	0	0	0	0	0	0	0	0	0	0	0	2804600000	0	0				-1	3D-structure;Acetylcholine receptor inhibiting toxin;Direct protein sequencing;Disulfide bond;Ion channel impairing toxin;Neurotoxin;Postsynaptic neurotoxin;Secreted;Toxin	acetylcholine receptor inhibitor activity [GO:0030550];ion channel regulator activity [GO:0099106];toxin activity [GO:0090729]	GO:0005576;GO:0030550;GO:0090729;GO:0099106	IPR003571;IPR018354;IPR045860		1	1	1	16,7	16,7	16,7	6,9148	0	18,851	22726000000	3	10	6915	P01416	P01416	283	ICYNHQSTTR	3S11_DENPO	neurotoxic 3FTx	Short neurotoxin 1 (Neurotoxin alpha)
81537000	50389000	61466000	68446000	114540000	147520000	0	0	0	0	0	0	0	0	0	0	0	0	523898000	0	0				-1	Acetylcholine receptor inhibiting toxin;Direct protein sequencing;Disulfide bond;Ion channel impairing toxin;Neurotoxin;Postsynaptic neurotoxin;Secreted;Toxin	acetylcholine receptor inhibitor activity [GO:0030550];ion channel regulator activity [GO:0099106];toxin activity [GO:0090729]	GO:0005576;GO:0030550;GO:0090729;GO:0099106	IPR003571;IPR018354;IPR045860		1	1	1	23,3	23,3	23,3	6,7426	0	323,31	7286400000	3	10	6736	P01418;P01417	P01418;P01417	284	ICYNHQSTTPATTK	3S11_DENJA;3S11_DENVI	neurotoxic 3FTx	Short neurotoxin 1;Short neurotoxin 1 (Neurotoxin 4.11.3)
2567899904	1634000000	2370899968	40837000	4312099840	0	0	0	0	0	0	0	0	0	0	0	0	0	10925736712	0	0				-1	Acetylcholine receptor inhibiting toxin;Direct protein sequencing;Disulfide bond;Ion channel impairing toxin;Neurotoxin;Postsynaptic neurotoxin;Secreted;Toxin	acetylcholine receptor inhibitor activity [GO:0030550];ion channel regulator activity [GO:0099106];toxin activity [GO:0090729]	GO:0005576;GO:0030550;GO:0090729;GO:0099106	IPR003571;IPR045860		2	2	2	27,6	27,6	27,6	6,5215	0	11,782	32777000000	3	7	6522	P01419	P01419	285	SCVENSCYK;SIWADHR	3S110_DENJA	neurotoxic 3FTx	Toxin S5C10
14188999680	12741000192	11909999616	9783499776	8592100352	13178000384	14033000448	9250799616	12723000320	9843600384	10280999936	10794000384	10337000448	7652400128	9837899776	7989000192	13322999808	6699400192	70393600000	66925401088	55838700544				-1	3D-structure;Acetylcholine receptor inhibiting toxin;Direct protein sequencing;Disulfide bond;Ion channel impairing toxin;Neurotoxin;Postsynaptic neurotoxin;Reference proteome;Secreted;Signal;Toxin	acetylcholine receptor inhibitor activity [GO:0030550];ion channel regulator activity [GO:0099106];toxin activity [GO:0090729]	GO:0005576;GO:0030550;GO:0090729;GO:0099106	IPR003571;IPR018354;IPR045860		5	5	4	74,2	74,2	61,3	7,0808	0	323,31	1230000000000	4	736	8982,5	P01431;C0HM08;P80548;Q90VW1;Q7T2I1;Q9YGX1;P10457;A0A024AX16;A0A024AXD4;A0A024AYC2;P60775;F8J2G7;F8J2H2;Q9YGC2;C1IC47;C1IC48;Q9YGC4;A6MFK6;Q7T2I5;F8J2H1;P34075;F8J2G4;F8J2G2;A0A194ATB0;A0A194ASE0;A0A0H4IVP7;A0A0G3YJD1;F8J2G8;F8J2G3;F8J2H0;P25495;P10460;P10458;P01433;P01425;F8J2G9	P01431;C0HM08	286	CSGGETNCYK;GCGCPTVK;GIELNCCTTDR;KGIELNCCTTDR;LECHNQQSSEPPTTTR	3S11_DEMVE;3S11_HEMHA;3S11_LATLA;3S11_MICNI;3S11_NAJAN;3S11_NAJMO;3S110_LATLA;3S12_HEMHA;3S12_LATCO;3S12_NAJNA;3S12A_DRYCN;3S13_LATLA;3S13_WALAE;3S14_WALAE;3S1A_LATCR;3S1C_LATCR;3S1C_LATLA;3S1EA_LATSE;3S1EB_LATSE;3S1EC_LATSE;3S1ED_LATSE;A0A024AX16_MICIK;A0A024AXD4_MICIK;A0A024AYC2_MICIK;A0A0G3YJD1_9SAUR;A0A0H4IVP7_9SAUR;A0A194ASE0_9SAUR;A0A194ATB0_9SAUR;F8J2G2_DRYCN;F8J2G4_DRYCN;F8J2G7_DRYCN;F8J2…	neurotoxic 3FTx	Alpha-elapitoxin-Nn2a (Short neurotoxin 2) (Short-chain alpha-neurotoxin Nn2a);Erabutoxin a (ETXA) (Ea) (Short neurotoxin 1a);Erabutoxin b (ETXB) (Eb) (Short neurotoxin 1b);Erabutoxin c (ETXC) (Ec) (Short neurotoxin 1c);Putative short chain neurotoxin 101R;Putative short chain neurotoxin 110R;Putative short chain neurotoxin 149R;Putative short chain neurotoxin 360;Putative short chain neurotoxin …
0	0	0	0	0	0	2597799936	3372900096	1538000000	670710016	3100000000	2724900096	0	0	0	0	0	0	0	14004310144	0				-1	Acetylcholine receptor inhibiting toxin;Direct protein sequencing;Disulfide bond;Ion channel impairing toxin;Neurotoxin;Postsynaptic neurotoxin;Secreted;Toxin	acetylcholine receptor inhibitor activity [GO:0030550];ion channel regulator activity [GO:0099106];toxin activity [GO:0090729]	GO:0005576;GO:0030550;GO:0090729;GO:0099106	IPR003571;IPR018354;IPR045860		4	3	3	72,6	59,7	59,7	7,2181	0	323,31	90851000000	4	47	7218	P01432	P01432	287	GCGCPTVK;GIQLHCCTSDNCNN;LNCHNQMSAQPPTTTR;WETNCYK	3S13_NAJMO	neurotoxic 3FTx	Short neurotoxin 3 (NMM III) (Neurotoxin III)
134260000	150640000	115400000	176360000	441849984	480689984	0	0	0	0	0	0	0	0	0	0	0	0	1499199968	0	0				-1	3D-structure;Direct protein sequencing;Disulfide bond;Ion channel impairing toxin;Pharmaceutical;Proton-gated sodium channel impairing toxin;Secreted;Signal;Toxin	ion channel regulator activity [GO:0099106];toxin activity [GO:0090729]	GO:0005576;GO:0090729;GO:0099106	IPR045860		1	1	1	19,3	19,3	19,3	6,5465	0	19,217	14930000000	2	14	7700	P0DKS3;P0DKR6	P0DKS3;P0DKR6	294	FCYHNTGMPFR	3SX1_DENPO;3SX2_DENPO	neurotoxic 3FTx	Mambalgin-1 (Mamb-1) (Pi-Dp1);Mambalgin-2 (Ma-2) (Mamb-2) (Pi-Dp2)
123330000	67371000	71480000	82079000	114500000	181680000	0	0	0	0	0	0	0	0	0	0	0	0	640440000	0	0				-1	3D-structure;Direct protein sequencing;Disulfide bond;G-protein coupled receptor impairing toxin;Neurotoxin;Pharmaceutical;Postsynaptic neurotoxin;Secreted;Toxin	toxin activity [GO:0090729]	GO:0005576;GO:0090729	IPR003571;IPR003572;IPR018354;IPR035076;IPR045860	PF00087	1	1	1	29,2	29,2	29,2	7,2912	0	281,01	1921300000	3	13	7344	P85092;P80495;P25518	P85092;P80495;P25518	299	SIFGITTEDCPDGQNLCFK	3SI1A_DENAN;3SI3_DENPO;3SIMB_DENPO	neurotoxic 3FTx	Adrenergic toxin rho-elapitoxin-Dp1a (rho-EPTX-Dp1a) (Muscarinic toxin beta) (MT-beta);Adrenergic toxin rho-elapitoxin-Dp1b (rho-EPTX-Dp1b) (Muscarinic toxin CM-3) (Protein CM-3);Toxin AdTx1 (Rho-elapitoxin-Da1a) (Rho-Da1a) (Rho-EPTX-Da1a)
570350016	404630016	432630016	383750016	3023899904	653260032	0	0	804350	1988100	0	0	0	0	0	0	0	0	5468520000	2792450	0				-1	3D-structure;Direct protein sequencing;Disulfide bond;Secreted;Toxin	toxin activity [GO:0090729]	GO:0005576;GO:0090729	IPR003571;IPR018354;IPR045860		3	3	3	55,7	55,7	55,7	6,8168	0	72,437	44198000000	4	94	6812	P25681;P0C1Y9	P25681	300	DCGENSCYR;GCGCPPGDDYLEVK;TICYSHTTTSR	3SE1_DENAN;3SEC_DENPO	neurotoxic 3FTx	Acetylcholinesterase toxin C (Fasciculin);Fasciculin-1 (Fas-1) (Fas1) (Fasciculin-I) (FAS-I) (Toxin TA1)
280380000	226250000	92490000	0	106840000	69990000	0	0	0	0	0	0	22430000	23566000	97118000	127220000	0	63571000	775950000	0	333905000				-1	3D-structure;Acetylcholine receptor inhibiting toxin;Direct protein sequencing;Disulfide bond;Ion channel impairing toxin;Neurotoxin;Postsynaptic neurotoxin;Secreted;Toxin	acetylcholine receptor inhibitor activity [GO:0030550];ion channel regulator activity [GO:0099106];toxin activity [GO:0090729]	GO:0005576;GO:0030550;GO:0090729;GO:0099106	IPR003571;IPR018354;IPR045860		1	1	1	41	41	41	6,8176	0	10,571	10379000000	3	16	6838,5	P60774;P60773;P60772;P59276	P60774;P60773;P60772;P59276	302	LECHNQQSSQAPTTKTCSGETNCYK	3S11_NAJPH;3S11_NAJSA;3S15_NAJSP;3S1C_NAJKA	neurotoxic 3FTx	Cobrotoxin-c (CBT-c) (Short neurotoxin II) (NT2);Neurotoxin 5 (Toxin 5);Short neurotoxin 1 (NTX I)
31397000	99553000	106360000	119040000	270310016	29556000	0	0	0	0	0	0	0	0	0	0	0	0	656216016	0	0				-1	3D-structure;Direct protein sequencing;Disulfide bond;G-protein coupled acetylcholine receptor impairing toxin;G-protein coupled receptor impairing toxin;Neurotoxin;Postsynaptic neurotoxin;Secreted;Toxin	toxin activity [GO:0090729]	GO:0005576;GO:0090729	IPR003571;IPR018354;IPR035076;IPR045860	PF00087	3	3	3	54,5	54,5	54,5	7,5535	0	323,31	6084400000	5	22	7518	P80494;Q9PSN1;P81030	P80494;Q9PSN1	303	ETIHCCETDK;SIFGITTENCPDGQNLCFK;WYYLNHR	3SIM1_DENAN;3SIM4_DENAN;3SIMA_DENPO	neurotoxic 3FTx	Muscarinic toxin 1 (MT1) (MTx1);Muscarinic toxin 4 (MT4);Muscarinic toxin alpha (MT-alpha)
82817000	92606000	152940000	107840000	278260000	178460000	430220000	384280000	344870016	456190016	600460032	404720000	838840000	850259968	693750016	387070016	337620000	547980032	892923000	2620740064	3655520032				-1	Disulfide bond;Secreted;Signal	toxin activity [GO:0090729]	GO:0005576;GO:0090729	IPR003571;IPR018354;IPR035076;IPR045860	PF00087	2	2	1	18,6	18,6	9,3	9,5961	0	12,144	46932000000	6	64	9596	U3EPM9	U3EPM9	319	GCAATCPK;WHMLVPGR	U3EPM9_MICFL	neurotoxic 3FTx	Three-finger toxin 12 (Three-finger toxin 7)
23966000	26859000	29457000	23839000	39015000	34959000	12135000	22886000	12954000	12372000	13202000	15455000	32817000	25597000	30285000	32465000	40777000	17361000	178095000	89004000	179302000				-1	3D-structure;Disulfide bond;Glycoprotein;GPI-anchor;Hemostasis impairing toxin;Hydrolase;Lipoprotein;Membrane;Metal-binding;Nucleotide-binding;Platelet aggregation inhibiting toxin;Reference proteome;Signal;Toxin;Transmembrane;Transmembrane helix;Zinc	ADP phosphatase activity [GO:0043262];GMP 5'-nucleotidase activity [GO:0050484];hydrolase activity [GO:0016787];metal ion binding [GO:0046872];nucleotidase activity [GO:0008252];nucleotide binding [GO:0000166];phosphatase activity [GO:0016791];toxin activity [GO:0090729];XMP 5'-nucleosidase activity [GO:0106411]	GO:0000166;GO:0008252;GO:0009166;GO:0016020;GO:0016787;GO:0016791;GO:0043262;GO:0046872;GO:0050484;GO:0090729;GO:0106411	IPR004843;IPR006146;IPR006179;IPR008334;IPR029052;IPR036907	PF00149;PF02872	24	2	0	54,6	6,4	0	58,198	0	214,02	46488000000	30	90	51614,5	A0A2I4HXH5;W8EFS0;A0A1L8D667;A0A8T1N4T4;A0A6J1W0D3;A0A6I9Y3T1	A0A2I4HXH5	76	ASGNPILLNK;DEVEELQK;ETPVLSNPGPYLEFR;ETPVLSNPGPYLEFRDEVEELQK;EVVHFMNSLR;FPILSANIR;FPILSANIRPK;GDSSNHSSGDLDISIVGDYIK;GVDVVVGGHTNTFLYTGSPPSNEVAAGNYPFMQLSDDGR;HGQGTGELLQVSGIK;HPDDNEWNHVSMCIVNGGGIR;IINVGSEK;LTTLGVNK;QAFEHSVHR;QVPVVQAYAFGK;SIQEDPAVK;VFPAMEGR;VGIIGYTTK;VLLPSFLAAGGDGYYMLK;VPTYVPLEMEK;VVSLNVLCTECR;VVYDLSQK;VVYDLSQKPGK;YDAMALGNHEFDNGLNGLLDPLLK	A0A1L8D667_BOTAT;A0A6I9Y3T1_9SAUR;A0A6J1W0D3_9SAUR;A0A8T1N4T4_BOTJA;V5NTD_MACLB;V5NTD_NAJAT	Nucleases	5'-nucleotidase (EC 3.1.3.5) (Ecto-5'-nucleotidase);Snake venom 5'-nucleotidase (5'-NT) (EC 3.1.3.5) (Ecto-5'-nucleotidase);Snake venom 5'-nucleotidase (5'-NT) (VL5'NT) (EC 3.1.3.5) (Ecto-5'-nucleotidase) (Ecto-5'-NT)
16680000	17569000	8213600	10675000	29387000	20587000	6499100	11997000	8214800	7848500	9626700	11213000	28456000	14076000	28603000	29584000	20188000	29725000	103111600	55399100	150632000				-1	Glycoprotein;GPI-anchor;Lipoprotein;Membrane	phosphatase activity [GO:0016791]	GO:0009166;GO:0016020;GO:0016791	IPR006179;IPR008334;IPR029052;IPR036907	PF02872	7	1	1	31,9	6,7	6,7	32,557	0	143,96	37738000000	17	103	32558	A0A6G5ZVN1	A0A6G5ZVN1	112	ALGNHEFDNGLDGLLDPLLK;ASGNPILLNK;ETPVLSNPGPYLEFR;HPDDNEWNHVSMCIVNGGGIR;IINVGSEK;QVPVVQAYAFGK;VGIIGYTTK	A0A6G5ZVN1_VIPAN	Nucleases	5'-nucleotidase (EC 3.1.3.5) (Ecto-5'-nucleotidase)
0	0	0	0	0	0	0	0	0	0	0	0	3050400	2041800	2751200	2980700	3231400	2918900	0	0	16974400				-1	Hydrolase;Membrane;Nuclease;Reference proteome;Signal;Transmembrane;Transmembrane helix	deoxyribonuclease II activity [GO:0004531]	GO:0004531;GO:0016020	IPR004947	PF03265	3	1	1	13,4	3,4	3,4	40,403	0	6,8307	373440000	22	8	41795	A0A6J1UY49;A0A6J1V6C9;A0A6J1V3X0;A0A670ZXI7;V8PGW5;A0A2D4M3C3;A0A6P9D376;A0A6I9Y792;A0A8C5RAE5	A0A6J1UY49;A0A6J1V6C9;A0A6J1V3X0;A0A670ZXI7;V8PGW5	130	TLNQLYLEAANR;VYDYQVQGAFAR;VYNVEQLAFQDPATSFFSTSDHSK	A0A2D4M3C3_9SAUR;A0A670ZXI7_PSETE;A0A6I9Y792_9SAUR;A0A6J1UY49_9SAUR;A0A6J1V3X0_9SAUR;A0A6J1V6C9_9SAUR;A0A6P9D376_PANGU;A0A8C5RAE5_LATLA;V8PGW5_OPHHA	Nucleases	deoxyribonuclease II (EC 3.1.22.1)
20386000	13089000	34749000	8381000	40450000	57772000	0	0	0	0	0	0	0	0	0	0	0	0	174827000	0	0				-1	Endonuclease;Hydrolase;Membrane;Nuclease;Reference proteome;Signal;Transmembrane;Transmembrane helix	endonuclease activity [GO:0004519];nucleic acid binding [GO:0003676]	GO:0003676;GO:0004519;GO:0016020	IPR001427;IPR023411;IPR023412;IPR036816	PF00074	2	2	1	17,9	17,9	10,7	15,938	0	21,098	1759700000	7	9	15986	A0A8C5WQH3;V8N9W9;A0A6P9BGZ7;A0A6J1VV80;A0A6J1VTG1	A0A8C5WQH3;V8N9W9;A0A6P9BGZ7;A0A6J1VV80;A0A6J1VTG1	161	EVNTFIHDTK;IIAVCGDGGEAIDNR	A0A6J1VTG1_9SAUR;A0A6J1VV80_9SAUR;A0A6P9BGZ7_PANGU;A0A8C5WQH3_LATLA;V8N9W9_OPHHA	Nucleases	Angiogenin-2;Ribonuclease A-domain domain-containing protein;Ribonuclease-like;Ribonuclease-like isoform X1;Ribonuclease-like isoform X2
738550016	682360000	596350016	719800000	800830016	513670016	577920000	802590016	619270016	691289984	1022200000	978540032	904529984	677600000	587329984	782430016	1297299968	1309799936	4051560064	4691810048	5558989888				-1	Glycoprotein;Reference proteome;Signal	hydrolase activity [GO:0016787];metal ion binding [GO:0046872];nucleic acid binding [GO:0003676]	GO:0003676;GO:0016787;GO:0046872	IPR001604;IPR020821;IPR039015;IPR044925;IPR044929	PF01223	10	10	1	47,7	47,7	5,3	30,533	0	323,31	211570000000	14	290	30507	A0A8C6X9A7;A0A8C5RUN6	A0A8C6X9A7;A0A8C5RUN6	188	ETPPVIGVPPSPVR;FATLYDK;FTLGQLEEK;GCQQTFAVVGAVPGDTYIAR;GHLNPNGHQPDYSAK;IPVYSAYVYNPGK;LAQLYNVNHVSLFHSDCPR;NDQNVVQK;SSTFTLTNIVPQFIK;SWAILAR	A0A8C5RUN6_LATLA;A0A8C6X9A7_NAJNA	Nucleases	ENDD1 protein;Endonuclease domain-containing 1 protein
1416300032	1507100032	803880000	1122000000	1757200000	1638499968	1068899968	1432000000	1373799936	1418499968	1288099968	1255600000	2031200000	1501600000	1674400000	1877900032	2113900032	1970099968	8244980032	7836899840	11169100032				-1	Glycoprotein;GPI-anchor;Hydrolase;Lipoprotein;Membrane;Nucleotide-binding;Reference proteome;Signal;Transmembrane;Transmembrane helix	metal ion binding [GO:0046872];nucleotidase activity [GO:0008252];nucleotide binding [GO:0000166];phosphatase activity [GO:0016791];XMP 5'-nucleosidase activity [GO:0106411]	GO:0000166;GO:0008252;GO:0009166;GO:0016020;GO:0016791;GO:0046872;GO:0106411	IPR004843;IPR006146;IPR006179;IPR008334;IPR029052;IPR036907	PF00149;PF02872	26	26	1	54,6	54,6	4,2	62,398	0	323,31	1340400000000	31	1374	57115	A0A8C6XAL5;A0A8C7DVS3;A0A670YUG0;A0A670YK89;A0A670YMJ2;A0A0B8RXZ9;V8NYW9;A0A346CI90;A0A182C5T8;A0A6P9B1J7	A0A8C6XAL5;A0A8C7DVS3;A0A670YUG0;A0A670YK89;A0A670YMJ2	190	ASGNPILLNK;DEVEELQK;ETPVLSNPGPYLEFR;ETPVLSNPGPYLEFRDEVEELQK;FPILSANIR;FPILSANIRPK;GDSSNHSSGDLDISIVGDYIK;GVDVVVGGHTNTFLYTGSPPSNEVAAGNYPFMQLSDDGR;HGQGTGELLQVSGIK;HPDDNEWNHVSMCIVNGGGIR;IIALGHSGFK;IINVGSEK;ISGYILPYK;LTILHTNDVHAR;LTTLGVNK;QAFEHSVHR;QVPVVQAYAFGK;SIQEDPAVK;VFPAMEGR;VGIIGYTTK;VLLPSFLAAGGDGYYMLK;VPTYVPLEMEK;VVSLNVLCTECR;VVYDLSQK;VVYDLSQKPGK;YDAMALGNHEFDNGLDGLLDPLLK	A0A0B8RXZ9_BOIIR;A0A182C5T8_9SAUR;A0A346CI90_9SAUR;A0A670YK89_PSETE;A0A670YMJ2_PSETE;A0A670YUG0_PSETE;A0A6P9B1J7_PANGU;A0A8C6XAL5_NAJNA;A0A8C7DVS3_NAJNA;V8NYW9_OPHHA	Nucleases	5'-nucleotidase (EC 3.1.3.5) (Ecto-5'-nucleotidase)
4565400	5164200	3248400	3050300	15815000	8920100	2920300	4069700	3145500	4931900	3000500	8012100	6095600	10877000	7398600	18277000	4062700	4489600	40763400	26080000	51200500				-1	Disulfide bond;Reference proteome;Signal	ribonuclease T2 activity [GO:0033897];RNA binding [GO:0003723]	GO:0003723;GO:0033897;GO:0043202	IPR001568;IPR018188;IPR033130;IPR033697;IPR036430	PF00445	4	4	1	22,5	22,5	7	30,449	0	67,414	3356100000	13	30	30448,5	A0A8C6XFV7;A0A6J1UR83;A0A670YRE4;A0A2D4P951;A0A2D4IHA9;A0A2D4IHB6;A0A8C5S849;A0A6J1UTN6;A0A6P9CN93;A0A0B8RTY6	A0A8C6XFV7;A0A6J1UR83;A0A670YRE4;A0A2D4P951;A0A2D4IHA9;A0A2D4IHB6	201	HGTCAAELEALNSQK;IDLNSFLLK;IQCMPAEEGQLQVIGQIK;VGIKPGSTYYQLTAIK	A0A0B8RTY6_BOIIR;A0A2D4IHA9_MICLE;A0A2D4IHB6_MICLE;A0A2D4P951_MICSU;A0A670YRE4_PSETE;A0A6J1UR83_9SAUR;A0A6J1UTN6_9SAUR;A0A6P9CN93_PANGU;A0A8C5S849_LATLA;A0A8C6XFV7_NAJNA	Nucleases	Ribonuclease T2;Ribonuclease T2 isoform X1;Ribonuclease T2 isoform X2;Ribonuclease T2-like;Uncharacterized protein
9156300	7864200	2001600	7887000	16063000	13992000	9344200	11704000	8894200	8979800	11582000	13506000	12383000	11464000	10570000	5697800	12982000	11167000	56964100	64010200	64263800				-1	Hydrolase;Nuclease;Reference proteome;Signal	deoxyribonuclease II activity [GO:0004531]	GO:0004531	IPR004947	PF03265	4	4	2	17,1	17,1	7	40,321	0	182,66	7205100000	22	70	40321	A0A8C6XPF2	A0A8C6XPF2	210	AVDWFIVYK;HVQEEPWNSQVTLTSK;TLNQLYLEAANR;VYNVEQLAFQDPATSFFSTSDHSK	A0A8C6XPF2_NAJNA	Nucleases	deoxyribonuclease II (EC 3.1.22.1)
41770000	17103000	28607000	38157000	41466000	2013400	17971000	24465000	23732000	8352200	11067000	13455000	62204000	73164000	52125000	46816000	28781000	17566000	169116400	99042200	280656000				-1	Glycoprotein;GPI-anchor;Lipoprotein;Membrane;Reference proteome;Transmembrane;Transmembrane helix	metal ion binding [GO:0046872];nucleotidase activity [GO:0008252];nucleotide binding [GO:0000166]	GO:0000166;GO:0008252;GO:0009166;GO:0016020;GO:0046872	IPR004843;IPR006146;IPR006179;IPR029052	PF00149	9	2	2	39,4	12,3	12,3	30,288	0	323,31	14663000000	15	31	30288	A0A8C7DVT3	A0A8C7DVT3	226	CSGEDCYGGVAR;FPILSANIR;FPILSANIRPK;IINVGSEK;ISGYILPYK;LTILHTNDVHAR;NVLLLDAGDQYQGTIWFNYFK;VGIIGYTTK;YDAMALGNHEFDNGLNGLLDPLLK	A0A8C7DVT3_NAJNA	Nucleases	5'-nucleotidase (EC 3.1.3.5)
1624800000	2005100032	1530999936	1050299968	1058099968	112680000	1265500032	2854700032	1660800000	1700300032	1970000000	1626499968	42162000	1814499968	2041799936	1331399936	2225999872	2467599872	7381979904	11077800064	9923461584				-1	Amidation;Direct protein sequencing;Disulfide bond;Neurotoxin;Presynaptic neurotoxin;Secreted;Toxin	toxin activity [GO:0090729]	GO:0005576;GO:0090729	IPR045860		1	1	1	12,7	12,7	12,7	7,3404	0	13,814	134830000000	4	38	7340	C0HKZ8	C0HKZ8	240	ITCSAEEK	3NOJ_WALAE	Other	Actiflagelin
168410	0	0	0	0	122730	0	542370	0	3657700	2776400	0	0	0	0	188510	0	8419500	291140	6976470	8608010				-1	Coiled coil;Phosphoprotein;Reference proteome;Repeat;SH3 domain		GO:0005856;GO:0045104;GO:0110165	IPR001101;IPR001452;IPR018159;IPR035915;IPR041573;IPR041615;IPR043197	PF00681;PF17902;PF18373	7	7	7	2,3	2,3	2,3	329,61	0	161,79	2657700000	165	17	252746,5	A0A6P9CZW5;A0A8C6XPP6;A0A8C6XMF4;A0A8C6XNZ6;A0A8C5SVY0;A0A6P9CYX6;A0A6P9CP69;A0A098LZ81;A0A8C6XQ73;A0A6J1UNC2;A0A2D4HD83;A0A6J1UXT4;A0A0F7ZAW6;A0A6J1UV82;A0A6I9XEB0;A0A670ZDP1;A0A8C6XQB2;V8NTQ8;A0A2D4GKJ7;A0A2D4GKJ2;A0A2D4P3Q3;A0A2D4GTI4;A0A2D4Q4X0;A0A2D4HDB9;A0A2D4MHT2;A0A2D4KCG6;A0A6I9YPC1;A0A2D4NBS7	A0A6P9CZW5;A0A8C6XPP6;A0A8C6XMF4;A0A8C6XNZ6;A0A8C5SVY0;A0A6P9CYX6;A0A6P9CP69;A0A098LZ81;A0A8C6XQ73;A0A6J1UNC2;A0A2D4HD83;A0A6J1UXT4;A0A0F7ZAW6;A0A6J1UV82;A0A6I9XEB0;A0A670ZDP1;A0A8C6XQB2;V8NTQ8	4	AELIVQPELK;GFFDPNTEENLTYLQLK;GLVGIEFK;LLQLQEQMR;LTYEIEDEK;LTYEIEDEKR;QLQNIIQATSR	A0A098LZ81_9SAUR;A0A0F7ZAW6_CROAD;A0A2D4GKJ2_MICCO;A0A2D4GKJ7_MICCO;A0A2D4GTI4_MICCO;A0A2D4HD83_MICLE;A0A2D4HDB9_MICLE;A0A2D4KCG6_9SAUR;A0A2D4MHT2_9SAUR;A0A2D4NBS7_9SAUR;A0A2D4P3Q3_MICSU;A0A2D4Q4X0_MICSU;A0A670ZDP1_PSETE;A0A6I9XEB0_9SAUR;A0A6I9YPC1_9SAUR;A0A6J1UNC2_9SAUR;A0A6J1UV82_9SAUR;A0A6J1UXT4_9SAUR;A0A6P9CP69_PANGU;A0A6P9CYX6_PANGU;A0A6P9CZW5_PANGU;A0A8C5SVY0_LATLA;A0A8C6XMF4_NAJNA;A0A8C6XN…	Other	Desmoplakin;Desmoplakin isoform II;Desmoplakin isoform X1;Desmoplakin isoform X2;Desmoplakin isoform X3;Desmoplakin SH3 domain-containing protein;Desmoplakin-like;IF rod domain-containing protein;Plectin;SH3 domain-containing protein;Uncharacterized protein
0	0	0	0	0	0	0	0	0	0	0	0	3855400	1221300	2406600	3251500	167970	1084900	0	0	11987670				-1	Coiled coil;Reference proteome			IPR004328;IPR025304;IPR038499	PF03097;PF13949	3	3	3	4,1	4,1	4,1	86,936	0	18,275	539440000	45	4	86937	A0A6J1UWF2;A0A6J1UWG4;A0A098LZS4;A0A1W7RIJ2;A0A2H6N782;A0A6P9ARN2;A0A670YV07;A0A8C6Y092;A0A8C6XWY4;V8NEA9;A0A2H6N741;A0A8C6Y0B5;A0A8C6XXV2;A0A6I9YJD5;A0A8C6XZU5;A0A2D4I7L8;A0A2D4I7R9;A0A2D4FU56;A0A6J1V3T6;A0A6J1V697;A0A6I9YX22	A0A6J1UWF2;A0A6J1UWG4;A0A098LZS4;A0A1W7RIJ2;A0A2H6N782;A0A6P9ARN2;A0A670YV07;A0A8C6Y092;A0A8C6XWY4;V8NEA9;A0A2H6N741;A0A8C6Y0B5;A0A8C6XXV2;A0A6I9YJD5;A0A8C6XZU5;A0A2D4I7L8;A0A2D4I7R9	5	ASFITVQLK;FYNELTEILLK;TIQGSEVVNILK	A0A098LZS4_9SAUR;A0A1W7RIJ2_AGKCO;A0A2D4FU56_MICCO;A0A2D4I7L8_MICLE;A0A2D4I7R9_MICLE;A0A2H6N741_MICLE;A0A2H6N782_MICLE;A0A670YV07_PSETE;A0A6I9YJD5_9SAUR;A0A6I9YX22_9SAUR;A0A6J1UWF2_9SAUR;A0A6J1UWG4_9SAUR;A0A6J1V3T6_9SAUR;A0A6J1V697_9SAUR;A0A6P9ARN2_PANGU;A0A8C6XWY4_NAJNA;A0A8C6XXV2_NAJNA;A0A8C6XZU5_NAJNA;A0A8C6Y092_NAJNA;A0A8C6Y0B5_NAJNA;V8NEA9_OPHHA	Other	ALIX V-shaped domain-containing protein;BRO1 domain-containing protein;LOW QUALITY PROTEIN: programmed cell death 6-interacting protein;Programmed cell death 6 interacting protein;Programmed cell death 6-interacting protein;Programmed cell death 6-interacting protein isoform 2;Programmed cell death 6-interacting protein isoform X1;Programmed cell death 6-interacting protein isoform X2;Programmed …
0	0	0	0	0	0	0	0	0	0	0	0	0	0	5922000	14820000	6790400	7503100	0	0	35035500				-1	ER-Golgi transport;Golgi apparatus;GTP-binding;Lipoprotein;Myristate;Nucleotide-binding;Protein transport;Reference proteome;Transport	GTP binding [GO:0005525];GTPase activity [GO:0003924]	GO:0003924;GO:0005525;GO:0005794;GO:0015031;GO:0016192	IPR005225;IPR006689;IPR024156;IPR027417;IPR045872	PF00025	2	2	1	24,5	24,5	13,7	11,6	0	12,026	210220000	6	3	20601	A0A1W7RJJ5;V8PHQ3;V8PEH4;U3FZT3;U3F9D1;T1E6M2;T1DMG6;J3SDZ1;J3SBS5;A0A8C6XR39;A0A8C6XEP9;A0A8C5SSC0;A0A8C5S5W3;A0A6P9DRT6;A0A6P9BJN5;A0A6J1VDQ7;A0A6J1US10;A0A2H6N1Y4;A0A6I9Y3W9;A0A6B2FBE8;A0A6B2F7P6;A0A6B2F3F8;A0A6B2F1H0;A0A670Z3W9;A0A670YDC4;A0A1W7RJL3;A0A1W7RJI3;A0A0B8RZT3;A0A0B8RSM7;A0A098M1U0;A0A6I9YE25;A0A098M0T4;A0A2D4MDG9	A0A1W7RJJ5;V8PHQ3;V8PEH4;U3FZT3;U3F9D1;T1E6M2;T1DMG6;J3SDZ1;J3SBS5;A0A8C6XR39;A0A8C6XEP9;A0A8C5SSC0;A0A8C5S5W3;A0A6P9DRT6;A0A6P9BJN5;A0A6J1VDQ7;A0A6J1US10;A0A2H6N1Y4;A0A6I9Y3W9;A0A6B2FBE8;A0A6B2F7P6;A0A6B2F3F8;A0A6B2F1H0;A0A670Z3W9;A0A670YDC4;A0A1W7RJL3;A0A1W7RJI3;A0A0B8RZT3;A0A0B8RSM7;A0A098M1U0;A0A6I9YE25;A0A098M0T4;A0A2D4MDG9	7	ILMVGLDAAGK;NISFTVWDVGGQDK	A0A098M0T4_9SAUR;A0A098M1U0_9SAUR;A0A0B8RSM7_BOIIR;A0A0B8RZT3_BOIIR;A0A1W7RJI3_AGKCO;A0A1W7RJJ5_AGKCO;A0A1W7RJL3_AGKCO;A0A2D4MDG9_9SAUR;A0A2H6N1Y4_MICLE;A0A670YDC4_PSETE;A0A670Z3W9_PSETE;A0A6B2F1H0_BOTNI;A0A6B2F3F8_BOTNI;A0A6B2F7P6_9SAUR;A0A6B2FBE8_9SAUR;A0A6I9Y3W9_9SAUR;A0A6I9YE25_9SAUR;A0A6J1US10_9SAUR;A0A6J1VDQ7_9SAUR;A0A6P9BJN5_PANGU;A0A6P9DRT6_PANGU;A0A8C5S5W3_LATLA;A0A8C5SSC0_LATLA;A0A8C6XE…	Other	ADP-ribosylation factor;ADP-ribosylation factor 1
0	0	0	0	0	0	0	0	0	4979500	0	0	2523100	839570	0	0	1249400	5714200	0	4979500	10326270				-1	Cytoplasm;Glycolysis;Lyase;Magnesium;Membrane;Metal-binding;Reference proteome;Transmembrane;Transmembrane helix	magnesium ion binding [GO:0000287];phosphopyruvate hydratase activity [GO:0004634]	GO:0000015;GO:0000287;GO:0004634;GO:0006096;GO:0016020	IPR000941;IPR020809;IPR020810;IPR020811;IPR029017;IPR036849	PF00113;PF03952	4	4	4	13,8	13,8	13,8	47,525	0	40,477	352030000	23	10	47378	A0A8C5RNY7;A0A8C5RL23;A0A8C6XXD9;A0A098M1T2;A0A6P9CHB3;A0A6J1VV68;A0A0B8RYL7;A0A670YGB2;T1DDS0;A0A670YQV3;A0A0K8S435;A0A2D4P3I8;A0A670YGW0;A0A1W7RJI2;A0A6B2F440;A0A6B2FAC2;J3SBT0;A0A2D4MJC6;U3FZJ5;A0A2H6N5Z6;V8NDL5;A0A2D4J3B9;A0A2H6N5M0;A0A2D4KNH8;Q9W7L0;A0A2D4KNH4;A0A2D4J3F1;U3FCT5;A0A8C6XXN8;A0A670Z9N6;A0A6J1VPY1;A0A6P9B7I7;A0A8C6XGC4;A0A6P9CQA4;V8N460;A0A8C5RXP3;A0A8C7E3Q2;A0A670ZFQ0;A0A8C6XGS…	A0A8C5RNY7;A0A8C5RL23;A0A8C6XXD9;A0A098M1T2;A0A6P9CHB3;A0A6J1VV68;A0A0B8RYL7;A0A670YGB2;T1DDS0;A0A670YQV3;A0A0K8S435;A0A2D4P3I8;A0A670YGW0;A0A1W7RJI2;A0A6B2F440;A0A6B2FAC2;J3SBT0;A0A2D4MJC6;U3FZJ5;A0A2H6N5Z6;V8NDL5;A0A2D4J3B9;A0A2H6N5M0;A0A2D4KNH8;Q9W7L0;A0A2D4KNH4;A0A2D4J3F1	12	AAVPSGASTGIYEALELR;DATNVGDEGGFAPNILENK;LMIDMDGSENK;YISPDQLADLYK	A0A098M1T2_9SAUR;A0A0B8RYL7_BOIIR;A0A0K8S435_CROHD;A0A1W7RJI2_AGKCO;A0A2D4G3L9_MICCO;A0A2D4HLA6_MICLE;A0A2D4J3B9_MICLE;A0A2D4J3F1_MICLE;A0A2D4KNH4_9SAUR;A0A2D4KNH8_9SAUR;A0A2D4MJC6_9SAUR;A0A2D4NL86_MICSU;A0A2D4P3I8_MICSU;A0A2H6N5M0_MICLE;A0A2H6N5Z6_MICLE;A0A670YGB2_PSETE;A0A670YGW0_PSETE;A0A670YQV3_PSETE;A0A670Z9N6_PSETE;A0A670Z9P2_PSETE;A0A670ZFP8_PSETE;A0A670ZFQ0_PSETE;A0A6B2F440_9SAUR;A0A6B2FA…	Other	Alpha-enolase (EC 4.2.1.11) (2-phospho-D-glycerate hydro-lyase) (Phosphopyruvate hydratase);Enolase N-terminal domain-containing protein;phosphopyruvate hydratase (EC 4.2.1.11) (2-phospho-D-glycerate hydro-lyase)
3259500	1232500	3122100	6319500	18244000	4953100	9147400	4140500	2555400	4154300	6529100	5772800	509950	928960	2074300	1795800	2427300	6457200	37130700	32299500	14193510				-1	Reference proteome;Signal			IPR013766;IPR036249;IPR041862;IPR041870	PF00085;PF13848	5	5	5	14,4	14,4	14,4	47,633	0	77,751	2351300000	19	32	46595	A0A0B8RXT3;T1E5U3;A0A0B8RQX4;A0A6P9BXN3;U3FCS0;V8NBS9;A0A8C6X4S8;A0A6P9BQN1;A0A6I9XT36;A0A098LYU4;A0A1W7RHK2;A0A6B2F5F9;A0A6B2F6L6;J3S4B8;A0A670YNR2;A0A6J1V0E8;A0A8C5STI9	A0A0B8RXT3;T1E5U3;A0A0B8RQX4;A0A6P9BXN3;U3FCS0;V8NBS9;A0A8C6X4S8;A0A6P9BQN1;A0A6I9XT36;A0A098LYU4;A0A1W7RHK2;A0A6B2F5F9;A0A6B2F6L6;J3S4B8;A0A670YNR2;A0A6J1V0E8;A0A8C5STI9	16	EVLSLEEINSLDR;FQQEVAR;HMYVFSDFSDLAVPGK;QFVLDLHSGK;SPADCPVIAIDSFR	A0A098LYU4_9SAUR;A0A0B8RQX4_BOIIR;A0A0B8RXT3_BOIIR;A0A1W7RHK2_AGKCO;A0A670YNR2_PSETE;A0A6B2F5F9_9SAUR;A0A6B2F6L6_BOTNI;A0A6I9XT36_9SAUR;A0A6J1V0E8_9SAUR;A0A6P9BQN1_PANGU;A0A6P9BXN3_PANGU;A0A8C5STI9_LATLA;A0A8C6X4S8_NAJNA;J3S4B8_CROAD;T1E5U3_CROHD;U3FCS0_MICFL;V8NBS9_OPHHA	Other	Endoplasmic reticulum protein 44;Endoplasmic reticulum resident protein 44;Endoplasmic reticulum resident protein 44 isoform X1;Endoplasmic reticulum resident protein 44 isoform X2;Thioredoxin domain-containing protein
0	0	0	0	0	0	2476000	2441900	0	0	0	0	4153300	2876500	4907100	3860000	0	4672000	0	4917900	20468900				-1	Glycoprotein;Reference proteome;Secreted;Signal		GO:0005615	IPR012349;IPR014631	PF13883	1	1	1	9,1	9,1	9,1	20,81	0	12,322	253870000	10	7	20880	A0A8C6VH23;A0A6P9BEY3;A0A670XZW4;A0A0B8RUU4;A0A8C5WT55;A0A6J1TPL4;A0A8C6VFI0	A0A8C6VH23;A0A6P9BEY3;A0A670XZW4;A0A0B8RUU4;A0A8C5WT55;A0A6J1TPL4;A0A8C6VFI0	19	GQPFANVFSISDGPVGK	A0A0B8RUU4_BOIIR;A0A670XZW4_PSETE;A0A6J1TPL4_9SAUR;A0A6P9BEY3_PANGU;A0A8C5WT55_LATLA;A0A8C6VFI0_NAJNA;A0A8C6VH23_NAJNA	Other	Cellular repressor of E1A stimulated genes 1;CREG1-like protein;Protein CREG1;Protein CREG1 isoform X1 (Protein CREG1 isoform X2)
11135000	8618400	9354700	11680000	21186000	16612000	8311500	11665000	9976100	15207000	15302000	14483000	79990000	62545000	62110000	90836000	60055000	64263000	78586100	74944600	419799000				-1	Cytoplasm;Isopeptide bond;Methylation;Nucleus;Reference proteome;Ribonucleoprotein;Ribosomal protein;Ubl conjugation;Zinc	structural constituent of ribosome [GO:0003735]	GO:0003735;GO:0005634;GO:0005737;GO:0005840;GO:0006412;GO:1990904	IPR000626;IPR001975;IPR002906;IPR011332;IPR019954;IPR019956;IPR029071;IPR038582;IPR038587	PF00240;PF01020;PF01599	3	3	3	44,6	44,6	44,6	42,865	0	51,612	14688000000	24	33	14987	U3EQ35;T1DL81;A0A0B8RWD5;A0A8C5RPJ2;A0A8C5REQ9;A0A2D4G0P2;A0A1W7RDR4;A0A670YJ33;A0A2D4N2W9;A0A6B2F8K3;A0A6P9CFT1;A0A6B2FA95;A0A8C6VHF9;U3F6K5;J3S0S4;A0A6P9C2I8;A0A8C5WNF1;A0A8C6YC73;A0A6J1UQ48;A0A8C6YC61;A0A2D4N0Y5;A0A670YLD7;A0A2D4G0L1;A0A8C5RYQ5;A0A8C6VBG4;A0A6I9YWG4;J3SFK6;A0A8C6VFE3;A0A6B2F6E5;A0A2D4NTF5;A0A1W7RDU2;A0A670XTR3;A0A8C5WU16;A0A670ZD69;A0A6P9AW15;A0A0F7Z3D0;A0A2H6NK41;A0A6J1UPU5;A…	U3EQ35;T1DL81;A0A0B8RWD5;A0A8C5RPJ2;A0A8C5REQ9;A0A2D4G0P2;A0A1W7RDR4;A0A670YJ33;A0A2D4N2W9;A0A6B2F8K3;A0A6P9CFT1;A0A6B2FA95;A0A8C6VHF9;U3F6K5;J3S0S4;A0A6P9C2I8;A0A8C5WNF1;A0A8C6YC73;A0A6J1UQ48;A0A8C6YC61;A0A2D4N0Y5;A0A670YLD7;A0A2D4G0L1;A0A8C5RYQ5;A0A8C6VBG4;A0A6I9YWG4;J3SFK6;A0A8C6VFE3;A0A6B2F6E5;A0A2D4NTF5;A0A1W7RDU2;A0A670XTR3;A0A8C5WU16;A0A670ZD69;A0A6P9AW15;A0A0F7Z3D0;A0A2H6NK41;A0A6J1UPU5;A…	21	ESTLHLVLR;TITLEVEPSDTIENVK;TLSDYNIQK	A0A0B8RWD5_BOIIR;A0A0B8RXA8_BOIIR;A0A0F7Z3D0_CROAD;A0A1W7RDR4_AGKCO;A0A1W7RDU2_AGKCO;A0A2D4G0L1_MICCO;A0A2D4G0P2_MICCO;A0A2D4GWT6_MICCO;A0A2D4GX97_MICCO;A0A2D4N0Y5_9SAUR;A0A2D4N2W9_9SAUR;A0A2D4NTF5_MICSU;A0A2D4PEV8_MICSU;A0A2H6N1E9_MICLE;A0A2H6N5E4_MICLE;A0A2H6NK41_MICLE;A0A670XTR3_PSETE;A0A670YJ33_PSETE;A0A670YLD7_PSETE;A0A670YTD2_PSETE;A0A670YV39_PSETE;A0A670Z1P9_PSETE;A0A670ZD69_PSETE;A0A670ZV…	Other	60S ribosomal protein L40 (CEP52)];Polyubiquitin-B;Polyubiquitin-C isoform 2;Putative ubiquitin B;Ubiquitin;Ubiquitin B;Ubiquitin C;Ubiquitin-40S ribosomal protein S27a;Ubiquitin-40S ribosomal protein S27a (Ubiquitin carboxyl extension protein 80);Ubiquitin-60S ribosomal protein L40;Ubiquitin-60S ribosomal protein L40 [Cleaved into: Ubiquitin;Ubiquitin-like;Ubiquitin-like domain-containing protein
0	0	0	0	0	0	0	0	0	0	0	0	2204000	947760	2039300	1511300	0	1993400	0	0	8695760				-1	Membrane;Reference proteome	molecular adaptor activity [GO:0060090]	GO:0006508;GO:0012505;GO:0016020;GO:0060090	IPR001478;IPR008915;IPR015098;IPR017300;IPR036034	PF00595;PF02163;PF09007	1	1	1	8,9	8,9	8,9	23,833	0	9,6054	104350000	12	0	39502,5	A0A8C5RDB5;A0A8C5RFZ9;A0A2H6MXE7;A0A6J1TYQ2;A0A670XV23;A0A6P9B7R5;A0A2D4PPR7;A0A2D4LRA3;A0A2D4JXH9;A0A2D4GB51;A0A0B8RX06;A0A6I9YRY8	A0A8C5RDB5;A0A8C5RFZ9;A0A2H6MXE7;A0A6J1TYQ2;A0A670XV23;A0A6P9B7R5;A0A2D4PPR7;A0A2D4LRA3;A0A2D4JXH9;A0A2D4GB51;A0A0B8RX06;A0A6I9YRY8	22	LSTTSDPILDLDIPLAVAK	A0A0B8RX06_BOIIR;A0A2D4GB51_MICCO;A0A2D4JXH9_9SAUR;A0A2D4LRA3_9SAUR;A0A2D4PPR7_MICSU;A0A2H6MXE7_MICLE;A0A670XV23_PSETE;A0A6I9YRY8_9SAUR;A0A6J1TYQ2_9SAUR;A0A6P9B7R5_PANGU;A0A8C5RDB5_LATLA;A0A8C5RFZ9_LATLA	Other	Na(+)/H(+) exchange regulatory cofactor NHE-RF;PDZ domain-containing protein
0	0	0	0	0	0	0	382270	0	10302000	2657000	0	0	0	0	0	0	12856000	0	13341270	12856000				-1	Reference proteome	cadherin binding [GO:0045296]	GO:0007155;GO:0016020;GO:0045296	IPR000225;IPR011989;IPR013284;IPR016024	PF00514	9	9	9	17,5	17,5	17,5	81,303	0	250,82	2290300000	47	17	81897,5	A0A6J1U4F2;A0A8C5SZA4;A0A6J1UCX2;A0A1W7RGG6;A0A6P9BK36;T1E5E5;A0A8C6VKT0;A0A6P9BUP1;A0A6I9Y9U4;A0A6B2FAF1;A0A0B8RXE4;V8P2P2;A0A2D4NEZ6;A0A670ZUL6;A0A8C5SX33;A0A0F7ZDJ6	A0A6J1U4F2;A0A8C5SZA4;A0A6J1UCX2;A0A1W7RGG6;A0A6P9BK36;T1E5E5;A0A8C6VKT0;A0A6P9BUP1;A0A6I9Y9U4;A0A6B2FAF1;A0A0B8RXE4;V8P2P2;A0A2D4NEZ6;A0A670ZUL6;A0A8C5SX33;A0A0F7ZDJ6	23	HPEAEMAQNSVR;ISEDKNPDYR;LIILANGGPQALVQIMR;LVQLLVK;MLSSPVESVLFYAITTLHNLLLYQEGAK;NEGTATYAAAVLFR;SAIVHLINYQDDAELATR;TMQNTSDLDTAR;VSVELTNSLFK	A0A0B8RXE4_BOIIR;A0A0F7ZDJ6_CROAD;A0A1W7RGG6_AGKCO;A0A2D4NEZ6_9SAUR;A0A670ZUL6_PSETE;A0A6B2FAF1_9SAUR;A0A6I9Y9U4_9SAUR;A0A6J1U4F2_9SAUR;A0A6J1UCX2_9SAUR;A0A6P9BK36_PANGU;A0A6P9BUP1_PANGU;A0A8C5SX33_LATLA;A0A8C5SZA4_LATLA;A0A8C6VKT0_NAJNA;T1E5E5_CROHD;V8P2P2_OPHHA	Other	Junction plakoglobin;Junction plakoglobin isoform X1;Junction plakoglobin isoform X2;JUP protein;Uncharacterized protein
0	0	0	0	0	0	0	0	0	0	0	0	4601600	0	0	4815400	3141900	0	0	0	12558900				-1	Glycoprotein;Hydrolase;Reference proteome;Signal	hydrolase activity, acting on carbon-nitrogen (but not peptide) bonds, in linear amides [GO:0016811]	GO:0006807;GO:0016811;GO:0110165	IPR003010;IPR012101;IPR036526;IPR040154;IPR043957	PF00795;PF19018	1	1	1	12,8	12,8	12,8	12,978	0	8,6852	75353000	6	4	56602	A0A6P9AZD4;A0A6I9XKI6;A0A0F7Z6I9;A0A6P9BXB1;A0A8C6X0K4;A0A6P9BTD8;V8N7Y3	A0A6P9AZD4;A0A6I9XKI6;A0A0F7Z6I9;A0A6P9BXB1;A0A8C6X0K4;A0A6P9BTD8;V8N7Y3	31	LMNQNMDILEDAIQK	A0A0F7Z6I9_CROAD;A0A6I9XKI6_9SAUR;A0A6P9AZD4_PANGU;A0A6P9BTD8_PANGU;A0A6P9BXB1_PANGU;A0A8C6X0K4_NAJNA;V8N7Y3_OPHHA	Other	CN hydrolase domain-containing protein;Pantetheinase;Pantetheinase-like;Pantetheinase-like isoform X1;Pantetheinase-like isoform X2;Vascular non-inflammatory molecule 2
0	0	1642400	9952500	32745000	25401000	10557000	0	4051200	0	9542300	13356000	5735200	5409400	0	1538400	3381000	9272300	69740900	37506500	25336300				-1	Isomerase;Reference proteome;Repeat;Signal	protein disulfide isomerase activity [GO:0003756]	GO:0003756;GO:0005788;GO:0042470	IPR005788;IPR013766;IPR017937;IPR036249;IPR044569	PF00085	5	5	0	16,3	16,3	0	48,831	0	94,214	2973400000	20	33	48780	A0A1W7REY2;T1DJT3;J3S4U1;A0A6B2F8B1;A0A6B2F328;U3FZ83;A0A0B8RXW6;A0A6I9XL71;A0A6I9XL66	A0A1W7REY2;T1DJT3;J3S4U1;A0A6B2F8B1;A0A6B2F328;U3FZ83;A0A0B8RXW6	40	ALDLFSENAPAPELLEIINEDVLK;DVIELTDDNFDK;GSFSDQGINEFLR;INTVEPWDGK;NLEPEWASAATEVK	A0A0B8RXW6_BOIIR;A0A1W7REY2_AGKCO;A0A6B2F328_BOTNI;A0A6B2F8B1_9SAUR;A0A6I9XL66_9SAUR;A0A6I9XL71_9SAUR;J3S4U1_CROAD;T1DJT3_CROHD;U3FZ83_MICFL	Other	protein disulfide-isomerase (EC 5.3.4.1);Protein disulfide-isomerase A6 (EC 5.3.4.1)
374890	245600	299430	458540	482900	528650	2002600	0	195920	211840	471520	273470	299740	0	0	0	0	300990	2390010	3155350	600730				-1	Copper;Disulfide bond;Reference proteome;Repeat;Secreted;Signal		GO:0110165	IPR001007;IPR001846;IPR002919;IPR006207;IPR014853;IPR025155;IPR036084	PF00094;PF01826;PF08742;PF13330	2	2	1	2,8	2,8	1	87,89	0	26,492	374210000	42	9	114100,5	A0A2D4EQ98;A0A2D4EQ95;V8NGJ7;A0A670XP88;A0A2D4PZ67;A0A2D4EQB0;A0A2D4PZ63;T2HPK7;A0A670XQ39;A0A6P9BYV9;A0A6J1U124;A0A8C5WZA5	A0A2D4EQ98;A0A2D4EQ95;V8NGJ7;A0A670XP88;A0A2D4PZ67;A0A2D4EQB0;A0A2D4PZ63;T2HPK7;A0A670XQ39;A0A6P9BYV9;A0A6J1U124;A0A8C5WZA5	44	SVVGDVLEFGNSWK;VGLVCNHR	A0A2D4EQ95_MICCO;A0A2D4EQ98_MICCO;A0A2D4EQB0_MICCO;A0A2D4PZ63_MICSU;A0A2D4PZ67_MICSU;A0A670XP88_PSETE;A0A670XQ39_PSETE;A0A6J1U124_9SAUR;A0A6P9BYV9_PANGU;A0A8C5WZA5_LATLA;T2HPK7_PROFL;V8NGJ7_OPHHA	Other	Mucin-5AC;Mucin-5AC-like;Mucin-5B;Mucin-5B-like;VWFD domain-containing protein;WxxW domain-containing protein
4264700	4785500	3150300	3500900	0	0	0	1731500	0	3796100	4707800	3463100	3724100	0	5874700	4260200	0	8500400	15701400	13698500	22359400				-1	Disulfide bond;Reference proteome;Secreted;Signal		GO:0005576	IPR000118;IPR037277;IPR039036	PF00396	2	2	2	3,9	3,9	3,9	58,521	0	21,281	879910000	17	12	67349	A0A2D4ETB9;A0A8C5S2U4;A0A670YQH6;A0A8C6XNK2;A0A8C7E1P3;A0A8C5S5K0;V8PIL7;A0A2D4LDT3;A0A6J1VFV1;A0A6J1V835;A0A2D4IPJ7;A0A6J1V9S4;A0A0K8S0C6;A0A0F7ZAD8	A0A2D4ETB9;A0A8C5S2U4;A0A670YQH6;A0A8C6XNK2;A0A8C7E1P3;A0A8C5S5K0;V8PIL7;A0A2D4LDT3;A0A6J1VFV1;A0A6J1V835;A0A2D4IPJ7;A0A6J1V9S4;A0A0K8S0C6;A0A0F7ZAD8	45	CLETFGEQPLSK;HSICTMTPK	A0A0F7ZAD8_CROAD;A0A0K8S0C6_CROHD;A0A2D4ETB9_MICCO;A0A2D4IPJ7_MICLE;A0A2D4LDT3_9SAUR;A0A670YQH6_PSETE;A0A6J1V835_9SAUR;A0A6J1V9S4_9SAUR;A0A6J1VFV1_9SAUR;A0A8C5S2U4_LATLA;A0A8C5S5K0_LATLA;A0A8C6XNK2_NAJNA;A0A8C7E1P3_NAJNA;V8PIL7_OPHHA	Other	Granulin;Granulin precursor;Granulins domain-containing protein;Granulins isoform 1;Granulins isoform X1;Granulins isoform X2;Granulins isoform X3
13982000	28226000	14774000	13455000	32460000	37551000	0	0	8630500	0	5523300	0	28195000	0	0	11805000	7374700	1329100	140448000	14153800	48703800				-1	Membrane;Reference proteome;Signal;Transmembrane;Transmembrane helix		GO:0016020	IPR009635	PF06809	1	1	1	2,9	2,9	2,9	29,264	0	65,691	2846300000	14	9	33503	A0A670YIB6;J3S960;A0A2D4KDB0;A0A2D4KD69;A0A6P9DAS5;A0A6I9XDZ5;A0A8C5RMQ8;A0A2D4FBK7;A0A8C7E5S9	A0A670YIB6;J3S960;A0A2D4KDB0;A0A2D4KD69;A0A6P9DAS5;A0A6I9XDZ5;A0A8C5RMQ8;A0A2D4FBK7;A0A8C7E5S9	47	HLDCTLQR	A0A2D4FBK7_MICCO;A0A2D4KD69_9SAUR;A0A2D4KDB0_9SAUR;A0A670YIB6_PSETE;A0A6I9XDZ5_9SAUR;A0A6P9DAS5_PANGU;A0A8C5RMQ8_LATLA;A0A8C7E5S9_NAJNA;J3S960_CROAD	Other	Neural proliferation differentiation and control protein 1;Neural proliferation differentiation and control protein 1-like;Neural proliferation, differentiation and control 1
961260	660600	2170500	1022000	2273000	3123500	0	0	0	0	0	389040	361150	406790	405230	0	302480	0	10210860	389040	1475650				-1	Calcium;Copper;Cytoplasmic vesicle;Disulfide bond;Glycoprotein;Lyase;Membrane;Metal-binding;Monooxygenase;Multifunctional enzyme;Oxidoreductase;Reference proteome;Repeat;Signal;Transmembrane;Transmembrane helix;Zinc	copper ion binding [GO:0005507];lyase activity [GO:0016829];metal ion binding [GO:0046872];oxidoreductase activity, acting on paired donors, with incorporation or reduction of molecular oxygen, reduced ascorbate as one donor, and incorporation of one atom of oxygen [GO:0016715];peptidylamidoglycolate lyase activity [GO:0004598];peptidylglycine monooxygenase activity [GO:0004504]	GO:0004504;GO:0004598;GO:0005507;GO:0006518;GO:0016020;GO:0016715;GO:0016829;GO:0030658;GO:0046872	IPR000323;IPR000720;IPR001258;IPR008977;IPR011042;IPR014783;IPR014784;IPR020611;IPR024548;IPR036939	PF01082;PF01436;PF03712	3	3	3	3,7	3,7	3,7	127,52	0	20,556	1275200000	55	7	97357	V8PCI9;A0A670YHC5;A0A6J1UJE0;A0A670YAC7;A0A6J1UE88;A0A8C6VDL5;A0A2D4FT32;A0A6J1UJF7;A0A2D4KKH8;U3ERT9;A0A2D4FTN3;A0A2D4FSZ4;J3S993;A0A6P9DAS8;A0A2D4M2T8;A0A6P9CZ53;A0A6P9DAS2;A0A6I9YBI3;A0A0B8RU52;A0A6I9YBM2;A0A6I9YBG2;A0A6I9YBG3;A0A8C5RZ31	V8PCI9;A0A670YHC5;A0A6J1UJE0;A0A670YAC7;A0A6J1UE88;A0A8C6VDL5;A0A2D4FT32;A0A6J1UJF7;A0A2D4KKH8;U3ERT9;A0A2D4FTN3;A0A2D4FSZ4;J3S993;A0A6P9DAS8;A0A2D4M2T8;A0A6P9CZ53;A0A6P9DAS2	49	IEEVADWPGITLK;MVYVGDAHANTVWK;NFEMPHDIVASEDR	A0A0B8RU52_BOIIR;A0A2D4FSZ4_MICCO;A0A2D4FT32_MICCO;A0A2D4FTN3_MICCO;A0A2D4KKH8_9SAUR;A0A2D4M2T8_9SAUR;A0A670YAC7_PSETE;A0A670YHC5_PSETE;A0A6I9YBG2_9SAUR;A0A6I9YBG3_9SAUR;A0A6I9YBI3_9SAUR;A0A6I9YBM2_9SAUR;A0A6J1UE88_9SAUR;A0A6J1UJE0_9SAUR;A0A6J1UJF7_9SAUR;A0A6P9CZ53_PANGU;A0A6P9DAS2_PANGU;A0A6P9DAS8_PANGU;A0A8C5RZ31_LATLA;A0A8C6VDL5_NAJNA;J3S993_CROAD;U3ERT9_MICFL;V8PCI9_OPHHA	Other	Peptidylamidoglycolate lyase;peptidylamidoglycolate lyase (EC 4.3.2.5);Peptidylglycine alpha-amidating monooxygenase;Peptidyl-glycine alpha-amidating monooxygenase;Peptidyl-glycine alpha-amidating monooxygenase isoform X1;Peptidyl-glycine alpha-amidating monooxygenase isoform X2;Peptidyl-glycine alpha-amidating monooxygenase isoform X3;Peptidyl-glycine alpha-amidating monooxygenase isoform X4;Unc…
2806600	4252300	0	2123700	0	3878900	2383300	0	3714600	0	3148400	0	10935000	10638000	9813100	14108000	6616700	4257400	13061500	9246300	56368200				-1	Reference proteome;Signal	hydrolase activity [GO:0016787]	GO:0016787	IPR000246;IPR029055	PF01112	2	2	2	9,6	9,6	9,6	37,787	0	160,54	1507700000	13	31	37786,5	A0A6P9E1M7;A0A6J1U2X8;A0A670XVE7;A0A8C6XB30;A0A2D4FYS1;A0A6I9XDZ7;A0A8C5WTQ9;V8NZZ1	A0A6P9E1M7;A0A6J1U2X8;A0A670XVE7;A0A8C6XB30;A0A2D4FYS1;A0A6I9XDZ7;A0A8C5WTQ9;V8NZZ1	50	FLPSYQAVEYMR;NANEIAWNTLQAGGSELDAVEK	A0A2D4FYS1_MICCO;A0A670XVE7_PSETE;A0A6I9XDZ7_9SAUR;A0A6J1U2X8_9SAUR;A0A6P9E1M7_PANGU;A0A8C5WTQ9_LATLA;A0A8C6XB30_NAJNA;V8NZZ1_OPHHA	Other	Aspartylglucosaminidase;N(4)-(Beta-N-acetylglucosaminyl)-L-asparaginase;N(4)-(Beta-N-acetylglucosaminyl)-L-asparaginase- like
84638000	95988000	107230000	69748000	59878000	143460000	25385000	52686000	11089000	34777000	6679700	28842000	75817000	63730000	52031000	81828000	81593000	52211000	560942000	159458700	407210000				-1						1	1	1	7,3	7,3	7,3	18,435	0,0064103	6,4755	10149000000	9	51	18435	A0A2D4IJB4	A0A2D4IJB4	53	AEAGSDVIQCMR	A0A2D4IJB4_MICLE	Other	Uncharacterized protein
10208000	21836000	10675000	20055000	0	20686000	6893300	24621000	13008000	19090000	0	21385000	13230000	10596000	17666000	0	0	21907000	83460000	84997300	63399000				-1	Coiled coil;Kinase;Reference proteome;RNA-binding;Transferase	kinase activity [GO:0016301];RNA binding [GO:0003723]	GO:0003723;GO:0016301;GO:0016310	IPR000504;IPR012677;IPR035979		2	2	2	5,1	5,1	5,1	36,598	0	11,091	3477800000	15	4	79666	A0A2D4K745;J3S4J9;A0A8C6XTE2;A0A6P9D575;A0A6J1TVE8;A0A2D4P9F4;A0A6I9YV01	A0A2D4K745;J3S4J9;A0A8C6XTE2;A0A6P9D575;A0A6J1TVE8;A0A2D4P9F4;A0A6I9YV01	56	KMEIIPVK;LLNNLMSK	A0A2D4K745_9SAUR;A0A2D4P9F4_MICSU;A0A6I9YV01_9SAUR;A0A6J1TVE8_9SAUR;A0A6P9D575_PANGU;A0A8C6XTE2_NAJNA;J3S4J9_CROAD	Other	A-kinase anchor protein 17A;A-kinase anchor protein 17A-like;A-kinase anchoring protein 17A;CCDC66 domain-containing protein;Uncharacterized protein
0	0	0	0	0	0	0	3511200	2973800	4526600	0	4082900	0	0	0	0	0	0	0	15094500	0				-1	Disulfide bond;Glycosidase;Hydrolase;Reference proteome;Signal	chitin binding [GO:0008061];hydrolase activity, hydrolyzing O-glycosyl compounds [GO:0004553]	GO:0004553;GO:0005975;GO:0008061	IPR001223;IPR001579;IPR011583;IPR017853;IPR029070	PF00704	2	2	2	6,5	6,5	6,5	41,517	0	11,594	301890000	20	1	41551,5	A0A8C6VIN1;A0A2D4MC13;A0A2D4L6I0;A0A6J1W9E4;A0A8C5RLQ1;A0A6P9DD52;A0A670YH59;A0A6J1UTA9	A0A8C6VIN1;A0A2D4MC13;A0A2D4L6I0;A0A6J1W9E4;A0A8C5RLQ1;A0A6P9DD52;A0A670YH59;A0A6J1UTA9	59	AAWINQQVDLAK;DFEVFVFDVGGK	A0A2D4L6I0_9SAUR;A0A2D4MC13_9SAUR;A0A670YH59_PSETE;A0A6J1UTA9_9SAUR;A0A6J1W9E4_9SAUR;A0A6P9DD52_PANGU;A0A8C5RLQ1_LATLA;A0A8C6VIN1_NAJNA	Other	Chitobiase;Di-N-acetylchitobiase;Di-N-acetylchitobiase-like;GH18 domain-containing protein
0	9225800	6957000	0	15828000	5423900	5493700	0	10533000	0	20420000	0	5290200	0	0	0	0	0	37434700	36446700	5290200				-1				IPR001715;IPR036872	PF00307	1	1	1	14	14	14	21,386	0	7,1322	1268400000	9	6	21386	A0A2D4LY54	A0A2D4LY54	64	RSAGSCHEAPVLSPVSCCTAPHLGPEGK	A0A2D4LY54_9SAUR	Other	Calponin-homology (CH) domain-containing protein
0	0	0	0	0	8497100	0	0	0	0	0	0	15915000	14764000	2568600	30555000	1629600	16826000	8497100	0	82258200				-1	Membrane;Transmembrane;Transmembrane helix		GO:0016020	IPR000082;IPR036364	PF01390	1	1	1	3,2	3,2	3,2	34,114	0,0033784	6,6641	4048400000	15	10	35510,5	A0A2D4MV49;A0A2D4MWD4	A0A2D4MV49;A0A2D4MWD4	65	QNPYDEGRPK	A0A2D4MV49_9SAUR;A0A2D4MWD4_9SAUR	Other	SEA domain-containing protein
0	0	0	0	5337500	0	5695100	0	0	0	0	0	14849000	19815000	13349000	12636000	24941000	18138000	5337500	5695100	103728000				-1	Membrane;Reference proteome;Signal;Transmembrane;Transmembrane helix		GO:0006955;GO:0016020	IPR003172;IPR014756;IPR039945	PF02221	1	1	1	5,7	5,7	5,7	17,98	0,0094937	6,4513	803320000	7	7	19609	A0A2D4NH43;A0A8C6XEV1;V8P2R1	A0A2D4NH43;A0A8C6XEV1;V8P2R1	67	NNNLEVNYR	A0A2D4NH43_9SAUR;A0A8C6XEV1_NAJNA;V8P2R1_OPHHA	Other	Lymphocyte antigen 86;MD-2-related lipid-recognition domain-containing protein
0	0	0	11471000	23663000	22072000	0	0	0	0	0	0	64603000	82488000	34366000	131490000	100460000	79251000	57206000	0	492658000				-1	Membrane;Reference proteome;Transmembrane;Transmembrane helix		GO:0016020	IPR024110	PF15097	1	1	1	7	7	7	17,91	0	18,212	10840000000	7	14	18038	A0A6P9D4B3;A0A6J1UMW2;A0A670ZUK1;A0A2D4PQ43	A0A6P9D4B3;A0A6J1UMW2;A0A670ZUK1;A0A2D4PQ43	70	FVPDKENPEEK	A0A2D4PQ43_MICSU;A0A670ZUK1_PSETE;A0A6J1UMW2_9SAUR;A0A6P9D4B3_PANGU	Other	Immunoglobulin J chain;Joining chain of multimeric IgA and IgM
0	0	0	0	0	0	0	0	0	0	0	0	2425200	1716700	2006900	1404700	1551400	1201200	0	0	10306100				-1	Cell membrane;Cytoplasm;Cytoskeleton;Membrane;Reference proteome	actin binding [GO:0003779]	GO:0003779;GO:0005737;GO:0005856;GO:0005886	IPR000299;IPR000798;IPR008954;IPR011174;IPR011259;IPR011993;IPR014352;IPR018979;IPR018980;IPR019747;IPR019748;IPR019749;IPR029071;IPR035963;IPR041789;IPR046810	PF00373;PF00769;PF09379;PF09380;PF20492	7	3	3	12,7	6,2	6,2	67,236	0	23,992	329800000	32	6	68448	A0A670XV29;V8NA37;A0A8C6Y2B7;A0A8C5RJ23;A0A6J1VW70;A0A6P9DFI0;A0A6I9YVC1;A0A1W7RFS1;A0A0K8RU44;A0A0F7Z658	A0A670XV29;V8NA37;A0A8C6Y2B7;A0A8C5RJ23;A0A6J1VW70;A0A6P9DFI0;A0A6I9YVC1;A0A1W7RFS1;A0A0K8RU44;A0A0F7Z658	83	AQLVQEDLER;FVIKPIDK;IGFPWSEIR;ISQLEFAQQK;QLFDQVVK;RKPDTIEVQQMK;TQEQLTSEMLELTTR	A0A0F7Z658_CROAD;A0A0K8RU44_CROHD;A0A1W7RFS1_AGKCO;A0A670XV29_PSETE;A0A6I9YVC1_9SAUR;A0A6J1VW70_9SAUR;A0A6P9DFI0_PANGU;A0A8C5RJ23_LATLA;A0A8C6Y2B7_NAJNA;V8NA37_OPHHA	Other	Moesin
0	0	0	0	4062700	0	0	3978400	0	0	0	4515200	29029000	21154000	16705000	28033000	9394900	13775000	4062700	8493600	118090900				-1	Reference proteome;Signal		GO:0006508	IPR001478;IPR008915;IPR036034;IPR041489	PF00595;PF02163;PF17820	5	5	1	26,4	26,4	6,4	32,255	0	80,251	1810800000	11	18	32255	A0A6J1W5P4;A0A670Y090;A0A8C5SF09;A0A8C7E6F4;V8NZF0	A0A6J1W5P4;A0A670Y090;A0A8C5SF09;A0A8C7E6F4;V8NZF0	85	DSTGHVGFIFK;NLTMVPANSQGLVAR;PSASDYMVAPVTGNNVGIR;SLMDHTIPEV;SVDNGVFAQLVQANSPAALAGLR	A0A670Y090_PSETE;A0A6J1W5P4_9SAUR;A0A8C5SF09_LATLA;A0A8C7E6F4_NAJNA;V8NZF0_OPHHA	Other	Syndecan binding protein;Syntenin-1
657280	0	0	2527000	5344600	5205000	0	0	0	0	0	0	2305700	1532500	2439500	1760900	0	2455700	13733880	0	10494300				-1	Disulfide bond;Electron transport;Redox-active center;Reference proteome;Transport			IPR002109;IPR011767;IPR011899;IPR014025;IPR036249;IPR047185	PF00462	1	1	1	15,2	15,2	15,2	11,484	0	7,3386	121140000	5	10	11560	U3FCL3;A0A8C6X8N6;A0A8C6V944;A0A8C5RUG9;A0A6J1UKQ4;A0A6I9XH69;A0A670Y5J2;V8NJI1	U3FCL3;A0A8C6X8N6;A0A8C6V944;A0A8C5RUG9;A0A6J1UKQ4;A0A6I9XH69;A0A670Y5J2;V8NJI1	86	NMDDIQDYLMQLTGAR	A0A670Y5J2_PSETE;A0A6I9XH69_9SAUR;A0A6J1UKQ4_9SAUR;A0A8C5RUG9_LATLA;A0A8C6V944_NAJNA;A0A8C6X8N6_NAJNA;U3FCL3_MICFL;V8NJI1_OPHHA	Other	Glutaredoxin-1
0	0	0	0	0	0	0	0	0	0	0	0	1327100	876710	1144500	1385900	1476700	1723500	0	0	7934410				-1	Cell membrane;Glycoprotein;GPI-anchor;Lipoprotein;Membrane;Receptor;Reference proteome;Signal	signaling receptor activity [GO:0038023]	GO:0005886;GO:0038023	IPR003438;IPR003503;IPR016017;IPR017372;IPR037193	PF02351	1	1	1	3,2	3,2	3,2	42,839	0	6,7845	134880000	17	6	52527	A0A670Y9A5;A0A8C6X886;A0A6P9DYF6;A0A6J1TWS0;A0A6I9XBB0	A0A670Y9A5;A0A8C6X886;A0A6P9DYF6;A0A6J1TWS0;A0A6I9XBB0	87	FLNFFQDNSCLK	A0A670Y9A5_PSETE;A0A6I9XBB0_9SAUR;A0A6J1TWS0_9SAUR;A0A6P9DYF6_PANGU;A0A8C6X886_NAJNA	Other	GDNF family receptor alpha;GDNF family receptor alpha 1;GDNF family receptor alpha-1 (GDNF receptor alpha-1)
0	0	0	0	0	2183500	0	0	0	11243000	4705800	0	3515400	2951000	2623500	3291300	0	25025000	2183500	15948800	37406200				-1	Antioxidant;Oxidoreductase;Peroxidase;Redox-active center;Reference proteome	peroxiredoxin activity [GO:0051920]	GO:0051920	IPR000866;IPR013766;IPR019479;IPR024706;IPR036249	PF00578;PF10417	1	1	1	5,6	5,6	5,6	22,022	0,0064309	6,4905	499840000	9	3	22036,5	A0A8C6VG98;A0A8C5WS35;A0A6J1VC15;A0A6I9YZF2;A0A6B2F305;A0A670YGX6	A0A8C6VG98;A0A8C5WS35;A0A6J1VC15;A0A6I9YZF2;A0A6B2F305;A0A670YGX6	91	QITVNDLPVGR	A0A670YGX6_PSETE;A0A6B2F305_BOTNI;A0A6I9YZF2_9SAUR;A0A6J1VC15_9SAUR;A0A8C5WS35_LATLA;A0A8C6VG98_NAJNA	Other	Peroxiredoxin 2;Peroxiredoxin-2;Peroxiredoxin-2-like;Thioredoxin domain-containing protein
0	0	0	0	0	0	0	0	0	0	0	0	3598600	0	4610600	4378800	0	6384800	0	0	18972800				-1	Protein transport;Reference proteome;Transport	phosphatidylinositol binding [GO:0035091];ubiquitin binding [GO:0043130]	GO:0015031;GO:0035091;GO:0043130	IPR002014;IPR004152;IPR008942;IPR014645;IPR027428;IPR038425	PF00790;PF03127	2	2	2	9,3	9,3	9,3	43,496	0	11,803	246650000	13	2	52148	A0A6J1VTU2;A0A6J1W229;A0A8C6VFJ8;A0A670YJ29;A0A8C5SY99;V8P8F6;A0A6P9BK33;A0A6I9Z3H7;J3S1C4;T1D7N7;A0A6P9BEF3;A0A6B2F9K1;A0A1W7RCC2;A0A0B8RWN5;A0A6P9BBV9;A0A2H6NH29	A0A6J1VTU2;A0A6J1W229;A0A8C6VFJ8;A0A670YJ29;A0A8C5SY99;V8P8F6;A0A6P9BK33;A0A6I9Z3H7;J3S1C4;T1D7N7;A0A6P9BEF3;A0A6B2F9K1;A0A1W7RCC2;A0A0B8RWN5;A0A6P9BBV9;A0A2H6NH29	92	ANPHPPNYYELMEFDPLAPSDPTK;HIYEEIDPHLFK	A0A0B8RWN5_BOIIR;A0A1W7RCC2_AGKCO;A0A2H6NH29_MICLE;A0A670YJ29_PSETE;A0A6B2F9K1_9SAUR;A0A6I9Z3H7_9SAUR;A0A6J1VTU2_9SAUR;A0A6J1W229_9SAUR;A0A6P9BBV9_PANGU;A0A6P9BEF3_PANGU;A0A6P9BK33_PANGU;A0A8C5SY99_LATLA;A0A8C6VFJ8_NAJNA;J3S1C4_CROAD;T1D7N7_CROHD;V8P8F6_OPHHA	Other	GAT domain-containing protein;Target of myb1 like 1 membrane trafficking protein;TOM1-like protein 1;TOM1-like protein 1 isoform X1;TOM1-like protein 1 isoform X2;TOM1-like protein 1 isoform X3;TOM1-like protein 1-like;TOM1-like protein 1-like protein;VHS domain-containing protein
8313300	8672600	0	11814000	5568700	13545000	1026800	0	869600	0	0	0	18312000	16671000	15240000	15704000	10656000	8377200	47913600	1896400	84960200				-1	Calcium;Hemostasis impairing toxin;Hydrolase;Lysosome;Metal-binding;Reference proteome;Signal;Toxin	metal ion binding [GO:0046872];N-acetylglucosamine-6-sulfatase activity [GO:0008449];sulfuric ester hydrolase activity [GO:0008484];toxin activity [GO:0090729]	GO:0005764;GO:0008449;GO:0008484;GO:0030203;GO:0046872;GO:0090729;GO:0110165	IPR000917;IPR012251;IPR017850;IPR024607	PF00884	3	3	3	9,4	9,4	9,4	49,067	0	58,655	2560600000	19	22	49557	A0A670ZAN5;A0A670Z2E3;A0A6J1VTV0;A0A8C5S601;V8NBY5;A0A8C6VMB9;A0A6P9D4X9;A0A2D4FXJ1;A0A6I9XH04;A0A1W7RGZ6;A0A2D4FXK3	A0A670ZAN5;A0A670Z2E3;A0A6J1VTV0;A0A8C5S601;V8NBY5;A0A8C6VMB9;A0A6P9D4X9	98	FQEPLSFPVYLQK;SDFLVQYTGEGYTTR;WQTLLSVDDMVQK	A0A1W7RGZ6_AGKCO;A0A2D4FXJ1_MICCO;A0A2D4FXK3_MICCO;A0A670Z2E3_PSETE;A0A670ZAN5_PSETE;A0A6I9XH04_9SAUR;A0A6J1VTV0_9SAUR;A0A6P9D4X9_PANGU;A0A8C5S601_LATLA;A0A8C6VMB9_NAJNA;V8NBY5_OPHHA	Other	N-acetylglucosamine-6-sulfatase;N-acetylglucosamine-6-sulfatase (EC 3.1.6.14) (Glucosamine-6-sulfatase);N-acetylglucosamine-6-sulfatase-like;Sulfatase N-terminal domain-containing protein
0	0	0	0	0	7482200	0	0	0	0	0	0	7039900	3496900	6308900	9667300	2391800	4352300	7482200	0	33257100				-1	Disulfide bond;Glycosidase;Hydrolase;Leucine-rich repeat;Reference proteome;Repeat;Signal	chitin binding [GO:0008061];hydrolase activity, hydrolyzing O-glycosyl compounds [GO:0004553]	GO:0004553;GO:0005975;GO:0008061	IPR001223;IPR001579;IPR001611;IPR003591;IPR011583;IPR017853;IPR029070;IPR032675	PF00704;PF13855	4	4	4	15,1	15,1	15,1	42,225	0	43,034	814780000	20	12	42225	A0A8C6VGX3;A0A6J1UYD7;A0A670Z5A4;A0A8C5S1Q6;A0A6P9BK03;A0A6P9BQQ6;A0A0B8RRA8;V8NYG1;V8NQA3	A0A8C6VGX3;A0A6J1UYD7;A0A670Z5A4;A0A8C5S1Q6;A0A6P9BK03	99	GFLAYYEICDFK;GNQWVGYDDVSSITNK;ITTAEWNDEQLYK;YDFDGLDLDWEYPGAR	A0A0B8RRA8_BOIIR;A0A670Z5A4_PSETE;A0A6J1UYD7_9SAUR;A0A6P9BK03_PANGU;A0A6P9BQQ6_PANGU;A0A8C5S1Q6_LATLA;A0A8C6VGX3_NAJNA;V8NQA3_OPHHA;V8NYG1_OPHHA	Other	Chitinase-3-like protein 2;Chitotriosidase;Chitotriosidase-1;Chitotriosidase-1-like;Chitotriosidase-1-like isoform X1;Chitotriosidase-1-like isoform X2;GH18 domain-containing protein
8983500	16004000	20371000	48577000	104430000	138220000	87879000	47672000	71700000	62791000	106010000	127580000	24273000	15820000	13534000	24425000	46791000	47971000	336585500	503632000	172814000				-1	ATP-binding;Coiled coil;Endoplasmic reticulum;Membrane;Nucleotide-binding;Reference proteome;Signal;Stress response;Transmembrane;Transmembrane helix	ATP binding [GO:0005524];ATP-dependent protein folding chaperone [GO:0140662]	GO:0005524;GO:0005788;GO:0009408;GO:0009409;GO:0016020;GO:0140662	IPR013126;IPR018181;IPR029047;IPR029048;IPR042050;IPR043129	PF00012	22	22	20	36,5	36,5	32,4	72,186	0	323,31	39928000000	30	206	70019	A0A670ZBZ8;A0A8C6VLQ2;A0A0B8RUJ6;V8NEC1;A0A6P9B1S5;U3FCL7;A0A098LYK7;A0A6J1VGU3;A0A6I9Y1C9;A0A8C5SI28;A0A8C5SGE3;J3S4I0;J3RZN4;T1DBJ9;A0A1W7RH08;A0A6B2FAU5;A0A6B2F516;A0A2D4LP71;T1DKV6;J9ZZK2;A0A8C5SGS4;A0A0F7ZDN0;A0A6B2F532;A0A098LY62;A0A6I9XSK1;A0A6J1V995;U3FZF3;A0A670YZT3;A0A1W7RGP9;A0A1W7RGQ4;A0A0B8RYL0;A0A2D4EJJ8;A0A2H6NGJ6;A0A1W7RGR8;A0A098LZI3;Q4VRH8;A0A6I9YUZ2;A0A6B2FF69;A0A670ZD02;A0A6J1…	A0A670ZBZ8;A0A8C6VLQ2;A0A0B8RUJ6;V8NEC1;A0A6P9B1S5;U3FCL7;A0A098LYK7;A0A6J1VGU3;A0A6I9Y1C9;A0A8C5SI28;A0A8C5SGE3;J3S4I0;J3RZN4;T1DBJ9;A0A1W7RH08;A0A6B2FAU5;A0A6B2F516	100	AKFEELNMDLFR;AKPYIQVDIGGGQTK;DAGTIAGLNVMR;ETAEAYLGK;FEELNMDLFR;IEIESFFEGEDFSETLTR;IEWLESHQDGDIEEFK;IINEPTAAAIAYGLDK;ITITNDQNR;ITPSYVAFTPEGER;KSDIDEIVLVGGSTR;MKETAEAYLGK;NQLTSNPENTVFDAK;PYIQVDIGGGQTK;SDIDEIVLVGGSTR;SQIFSTASDNQPTVTIK;TFAPEEISAMVLTK;TWNDPSVQQDIK;VEIIANDQGNR;VLEDADLK;VMEHFIK;VTHAVVTVPAYFNDAQR	A0A098LY62_9SAUR;A0A098LYK7_9SAUR;A0A098LZI3_9SAUR;A0A0B8RUJ6_BOIIR;A0A0B8RYL0_BOIIR;A0A0F7ZDN0_CROAD;A0A1W7RGP9_AGKCO;A0A1W7RGQ4_AGKCO;A0A1W7RGR8_AGKCO;A0A1W7RH08_AGKCO;A0A2D4EJI6_MICCO;A0A2D4EJJ8_MICCO;A0A2D4EJK4_MICCO;A0A2D4EJL2_MICCO;A0A2D4K0M6_9SAUR;A0A2D4K0P5_9SAUR;A0A2D4LP71_9SAUR;A0A2H6NGJ6_MICLE;A0A670YZT3_PSETE;A0A670ZBZ8_PSETE;A0A670ZD02_PSETE;A0A6B2F516_9SAUR;A0A6B2F532_9SAUR;A0A6B2FA…	Other	78 kDa glucose-regulated protein (Binding-immunoglobulin protein) (Heat shock protein 70 family protein 5) (Heat shock protein family A member 5) (Immunoglobulin heavy chain-binding protein);BIP protein;Heat shock 70 kDa protein-like (Heat shock 70 kDa protein-like protein);Heat shock 70 kDa protein-like protein;Heat shock 70 kDa-like protein;Heat shock cognate 71 kDa protein;Heat shock cognate 7…
26476000	27379000	14356000	26346000	55160000	45273000	21501000	7558100	28243000	7412700	12879000	9721300	27215000	10906000	27442000	26720000	47901000	46543000	194990000	87315100	186727000				-1	Calcium;Cytoplasm;Metal-binding;Reference proteome	calcium ion binding [GO:0005509]	GO:0005509;GO:0005737	IPR001751;IPR002048;IPR011992;IPR013787;IPR018247;IPR034118	PF01023	1	1	1	16,7	16,7	16,7	10,152	0	133,33	6863200000	4	43	10121,5	A0A6J1VX53;A0A670ZD84	A0A6J1VX53;A0A670ZD84	102	LHEAEIQGLMEDLDR	A0A670ZD84_PSETE;A0A6J1VX53_9SAUR	Other	Protein S100 (S100 calcium-binding protein)
22021000	46890000	28307000	34146000	64928000	90879000	5667800	5600600	4561800	6702700	17991000	20589000	248290000	171900000	257460000	142730000	121320000	80878000	287171000	61112900	1022578000				-1	Cobalt;Cobalt transport;Disulfide bond;Ion transport;Reference proteome;Ribonucleoprotein;Ribosomal protein;Secreted;Signal;Transport	cobalamin binding [GO:0031419];rRNA binding [GO:0019843];structural constituent of ribosome [GO:0003735]	GO:0003735;GO:0005576;GO:0005840;GO:0006412;GO:0006824;GO:0015889;GO:0019843;GO:0031419;GO:1990904	IPR000114;IPR002157;IPR016180;IPR027954;IPR036920	PF00252;PF01122;PF14478	8	2	1	19,6	5,3	2,6	45,721	0	239,03	27417000000	20	33	45117	A0A670ZI06;A0A8C5RU76;A0A670ZHV4;A0A8C5WRY9;A0A670ZHU7;A0A6J1VKI9;A0A6P9C8F2;A0A6P9C137;V8NRR7;A0A6I9XK63;A0A6I9Y7A6	A0A670ZI06;A0A8C5RU76;A0A670ZHV4;A0A8C5WRY9;A0A670ZHU7;A0A6J1VKI9;A0A6P9C8F2;A0A6P9C137;V8NRR7	105	DNEEIVAIFSR;ETAGTEMTSGK;GSVLLAVLEAAK;TPLEQGVGSYK;TPLEQGVGSYKPK;TTYYQLALDTLALCVEK;TYWQFLSGK;VALYVLALR	A0A670ZHU7_PSETE;A0A670ZHV4_PSETE;A0A670ZI06_PSETE;A0A6I9XK63_9SAUR;A0A6I9Y7A6_9SAUR;A0A6J1VKI9_9SAUR;A0A6P9C137_PANGU;A0A6P9C8F2_PANGU;A0A8C5RU76_LATLA;A0A8C5WRY9_LATLA;V8NRR7_OPHHA	Other	39S ribosomal protein L16, mitochondrial;Cobalamin binding intrinsic factor-like isoform X1;Cobalamin binding intrinsic factor-like isoform X2;DUF4430 domain-containing protein;Gastric intrinsic factor;Gastric intrinsic factor-like
63951000	38306000	40739000	27200000	21721000	24973000	39556000	31180000	31049000	30459000	47512000	39786000	105310000	88542000	101420000	119540000	133690000	82765000	216890000	219542000	631267000				-1	Coiled coil;Membrane;Reference proteome;Transmembrane;Transmembrane helix		GO:0016020	IPR012919;IPR040994;IPR045119	PF07738;PF18580	1	1	1	1,5	1,5	1,5	77,171	0	8,8379	37370000000	35	60	77172	A0A6I9X9F3	A0A6I9X9F3	114	LDAFQSQVQK	A0A6I9X9F3_9SAUR	Other	SUN domain-containing protein 2
0	0	0	57379000	0	0	7793400	0	8464200	15466000	21522000	23418000	212400000	129340000	246680000	144360000	533089984	493249984	57379000	76663600	1759119968				-1	Glycoprotein;Reference proteome			IPR001039;IPR011161;IPR011162;IPR037055	PF00129	1	1	1	7,7	7,7	7,7	16,687	0	19,185	15145000000	8	5	16687	A0A6I9XNN9	A0A6I9XNN9	115	YLSYGEETLLR	A0A6I9XNN9_9SAUR	Other	Major histocompatibility complex class I-related gene protein-like
469580	366700	348880	531510	0	580470	0	0	0	236960	0	0	0	0	0	0	0	0	2297140	236960	0				-1	Hemostasis impairing toxin;Hydrolase;Reference proteome;Signal;Toxin	sulfuric ester hydrolase activity [GO:0008484];toxin activity [GO:0090729]	GO:0008484;GO:0090729;GO:0110165	IPR000917;IPR017850;IPR024607;IPR047115	PF00884	2	2	2	6,6	6,6	6,6	54,81	0	11,197	89620000	28	4	52167,5	A0A6I9XQB9;A0A6P9DM89;A0A6J1U654;A0A8C6VKQ3;A0A2D4H3D2;A0A2D4H3B0;A0A2D4KUJ3;A0A670XXD6	A0A6I9XQB9;A0A6P9DM89;A0A6J1U654;A0A8C6VKQ3;A0A2D4H3D2;A0A2D4H3B0;A0A2D4KUJ3;A0A670XXD6	116	GVESHDLIHISDWLPTLVK;LWLFDVVHDAEER	A0A2D4H3B0_MICCO;A0A2D4H3D2_MICCO;A0A2D4KUJ3_9SAUR;A0A670XXD6_PSETE;A0A6I9XQB9_9SAUR;A0A6J1U654_9SAUR;A0A6P9DM89_PANGU;A0A8C6VKQ3_NAJNA	Other	Arylsulfatase B;Sulfatase N-terminal domain-containing protein
12800000	14425000	12130000	24268000	35912000	26978000	12917000	17848000	13737000	12845000	12326000	17674000	29123000	24698000	21696000	20962000	24909000	26033000	126513000	87347000	147421000				-1	Disulfide bond;Glycoprotein;Reference proteome;Repeat;Secreted;Signal		GO:0005576;GO:0005615;GO:0005764;GO:0006629;GO:0006665;GO:0007193;GO:0019216	IPR003119;IPR007856;IPR008138;IPR008139;IPR008373;IPR011001;IPR021165	PF02199;PF03489;PF05184	5	5	1	10	10	1,3	58,049	0	56,491	10165000000	28	34	58289	A0A6I9YHF8;A0A6I9YHV2;T2HS00;A0A6J1ULB4;V8NH29;A0A670ZQM2;A0A6J1UE64;A0A8C5SQI5;J3S9B2;A0A8C5ST44;A0A8C5SPR7;A0A8C5SPS7;A0A6P9D6D6;A0A0B8RXQ3;A0A6P9D7J7;A0A6P9DH94;A0A6P9DK79;D0VY04;A0A8C5RVF1	A0A6I9YHF8;A0A6I9YHV2;T2HS00;A0A6J1ULB4;V8NH29;A0A670ZQM2;A0A6J1UE64;A0A8C5SQI5;J3S9B2;A0A8C5ST44;A0A8C5SPR7;A0A8C5SPS7	123	GPEVWCQNLR;MVCVMLR;MVVAYADK;SILDMLLEATSPK;SREECKDFVEVYGK	A0A0B8RXQ3_BOIIR;A0A670ZQM2_PSETE;A0A6I9YHF8_9SAUR;A0A6I9YHV2_9SAUR;A0A6J1UE64_9SAUR;A0A6J1ULB4_9SAUR;A0A6P9D6D6_PANGU;A0A6P9D7J7_PANGU;A0A6P9DH94_PANGU;A0A6P9DK79_PANGU;A0A8C5RVF1_LATLA;A0A8C5SPR7_LATLA;A0A8C5SPS7_LATLA;A0A8C5SQI5_LATLA;A0A8C5ST44_LATLA;D0VY04_9SAUR;J3S9B2_CROAD;T2HS00_PROFL;V8NH29_OPHHA	Other	Proactivator polypeptide;Proactivator polypeptide-like;Prosaposin;Prosaposin isoform X1;Prosaposin isoform X2;Prosaposin-like isoform X1;Prosaposin-like isoform X2;Prosaposin-like isoform X3;Prosaposin-like isoform X4;Saposin B-type domain-containing protein
3121500	2017300	2693200	2848600	1796800	9785300	8732800	1281000	11577000	4561600	2474800	10221000	13105000	6846800	12015000	11008000	1662200	2407500	22262700	38848200	47044500				-1	Dioxygenase;Iron;Metal-binding;Oxidoreductase;Reference proteome;Zinc	methylcytosine dioxygenase activity [GO:0070579];zinc ion binding [GO:0008270]	GO:0005634;GO:0006211;GO:0008270;GO:0070579;GO:0080111	IPR024779;IPR040175;IPR046942	PF12851	1	1	1	1,8	1,8	1,8	97,454	0	8,9059	3785400000	35	32	97567	A0A6I9YQC6	A0A6I9YQC6	125	DLDLITGQGGVPIEER	A0A6I9YQC6_9SAUR	Other	Methylcytosine dioxygenase TET (EC 1.14.11.n2)
31692000	22431000	22793000	19454000	31234000	11347000	5679200	7854500	9396400	11274000	12276000	13317000	55453000	54628000	34972000	44615000	30085000	24360000	138951000	59797100	244113000				-1	Reference proteome;Signal	serine-type endopeptidase inhibitor activity [GO:0004867]	GO:0004867;GO:0005615	IPR000215;IPR023795;IPR023796;IPR036186;IPR042178;IPR042185	PF00079	11	11	0	35,6	35,6	0	44,136	0	313,79	12864000000	22	87	44121	A0A6J1TN77;A0A2H6NF50;A0A670XXR5;A0A8C5S623;A0A6I9XNC8;A0A2D4K4C3	A0A6J1TN77;A0A2H6NF50;A0A670XXR5;A0A8C5S623	126	AGDNVVVSPHGIASVLGMLQLGADGK;ASAATTAIVTAR;DPNAASDTMNQWVK;FTAEAETDLKEPLK;IANIVFANSGLK;IEVSEDGTK;LVVINAVYFK;MEAPFVSR;NSEVFQCPVK;TIQSWMTTMVQK;TYQVPMLAQLSVFR	A0A2D4K4C3_9SAUR;A0A2H6NF50_MICLE;A0A670XXR5_PSETE;A0A6I9XNC8_9SAUR;A0A6J1TN77_9SAUR;A0A8C5S623_LATLA	Other	Glia-derived nexin;Serpin domain-containing protein;Serpin family E member 2
0	0	0	0	0	0	0	0	0	0	0	0	6358800	922220	5206000	0	5132100	4379900	0	0	21999020				-1	Isomerase;Reference proteome;Rotamase	peptidyl-prolyl cis-trans isomerase activity [GO:0003755]	GO:0000413;GO:0003755;GO:0006457	IPR002130;IPR020892;IPR024936;IPR029000	PF00160	2	2	2	18,2	18,2	18,2	17,982	0	13,395	263990000	12	3	17996	U3FZM0;A0A6J1UH18;V8PBL8;A0A8C6VLT2;A0A6I9Z0N4;A0A670YWF9;A0A6P9DAK7	U3FZM0;A0A6J1UH18;V8PBL8;A0A8C6VLT2;A0A6I9Z0N4;A0A670YWF9;A0A6P9DAK7	127	ITFELFADTVPK;PNPLVFFDVAADGQPLGR	A0A670YWF9_PSETE;A0A6I9Z0N4_9SAUR;A0A6J1UH18_9SAUR;A0A6P9DAK7_PANGU;A0A8C6VLT2_NAJNA;U3FZM0_MICFL;V8PBL8_OPHHA	Other	Peptidyl-prolyl cis-trans isomerase (PPIase) (EC 5.2.1.8)
0	0	0	0	0	0	0	0	0	0	0	0	9328500	6851800	7622700	8719600	9244100	6791600	0	0	48558300				-1	Membrane;Reference proteome;Signal;Transmembrane;Transmembrane helix	cytokine activity [GO:0005125];growth factor activity [GO:0008083]	GO:0005125;GO:0008083;GO:0016020	IPR008001;IPR009079	PF05337	3	3	3	16,8	16,8	16,8	21,368	0	17,742	582700000	12	5	59924	A0A8C6X306;A0A8C6VFY5;A0A6J1USD7;A0A6J1URT5;A0A8C5S848;A0A8C5WUE9;V8NW35;A0A8C5S7P6;A0A670XTL7;A0A6P9BHA6	A0A8C6X306;A0A8C6VFY5;A0A6J1USD7;A0A6J1URT5;A0A8C5S848;A0A8C5WUE9;V8NW35;A0A8C5S7P6	128	ELDNTECFLK;GTFTDDCSEVFQK;NLYLDLAR	A0A670XTL7_PSETE;A0A6J1URT5_9SAUR;A0A6J1USD7_9SAUR;A0A6P9BHA6_PANGU;A0A8C5S7P6_LATLA;A0A8C5S848_LATLA;A0A8C5WUE9_LATLA;A0A8C6VFY5_NAJNA;A0A8C6X306_NAJNA;V8NW35_OPHHA	Other	Colony stimulating factor 1;Interleukin-7;Macrophage colony-stimulating factor 1;Macrophage colony-stimulating factor 1-like
16043000	14120000	11395000	14207000	2712100	16521000	8404000	0	0	0	13277000	16794000	17116000	8719400	14859000	10590000	22280000	5890900	74998100	38475000	79455300				-1	Coiled coil;Reference proteome			IPR001611;IPR032675		1	1	1	1,3	1,3	1,3	75,848	0	9,0167	10672000000	27	9	75849	A0A6J1UVW6	A0A6J1UVW6	129	KVLEEIRK	A0A6J1UVW6_9SAUR	Other	Leucine-rich repeat and IQ domain-containing protein 3
0	0	9755000	17459000	11436000	14579000	21665000	0	3444900	0	4547700	0	12266000	6247600	7374300	4900800	4951200	9454600	53229000	29657600	45194500				-1	Reference proteome;Signal		GO:0007160	IPR003886	PF06119	2	2	2	8,3	8,3	8,3	29,143	0	13,034	1921200000	15	10	29184,5	V8NRE3;A0A6J1VD29;A0A8C5SCH2;A0A0B8RSL0	V8NRE3;A0A6J1VD29;A0A8C5SCH2;A0A0B8RSL0	135	TSLLYPYGK;YVSEYTPSAFPLK	A0A0B8RSL0_BOIIR;A0A6J1VD29_9SAUR;A0A8C5SCH2_LATLA;V8NRE3_OPHHA	Other	Alpha-tectorin;NIDO domain-containing protein;Sushi, nidogen and EGF-like domain-containing protein 1
0	0	0	0	0	0	0	0	0	0	0	0	1363900	937290	833600	1439500	0	782740	0	0	5357030				-1	Annexin;Calcium;Calcium/phospholipid-binding;Reference proteome;Repeat	calcium ion binding [GO:0005509];calcium-dependent phospholipid binding [GO:0005544]	GO:0005509;GO:0005544	IPR001464;IPR002391;IPR018252;IPR018502;IPR037104	PF00191	1	1	1	5	5	5	35,941	0	29,876	151900000	19	6	35844	A0A8C7DXN5;A0A6P9CU55;A0A6J1VSQ3	A0A8C7DXN5;A0A6P9CU55;A0A6J1VSQ3	138	GLGTDEDAIIEILVNR	A0A6J1VSQ3_9SAUR;A0A6P9CU55_PANGU;A0A8C7DXN5_NAJNA	Other	Annexin
1090200	1069100	0	1162100	1214100	447030	0	0	0	0	0	0	1338600	441470	0	1755800	1960800	1517700	4982530	0	7014370				-1	Cell projection;Cytoplasm;Reference proteome		GO:0005737;GO:0035556;GO:0042995	IPR003533;IPR036572;IPR040163	PF03607	1	1	1	1,1	1,1	1,1	243,56	0	6,888	1376500000	106	8	243561	A0A6P9C1B7	A0A6P9C1B7	144	ISDNDHIPSYNKISSFSSDDCPPK	A0A6P9C1B7_PANGU	Other	Retinitis pigmentosa 1-like 1 protein
4377600	0	4721100	0	3085500	5352100	0	0	0	0	0	0	0	0	0	0	0	0	17536300	0	0				-1	Disulfide bond;Growth factor;Reference proteome;Secreted;Signal	growth factor activity [GO:0008083]	GO:0005576;GO:0008083	IPR019345;IPR036361;IPR045332;IPR045333	PF10208;PF20145	1	1	1	5	5	5	20,437	0	8,3179	192900000	11	5	22246,5	A0A8C6VP29;A0A6P9DJK5	A0A8C6VP29;A0A6P9DJK5	149	TFYQALQEK	A0A6P9DJK5_PANGU;A0A8C6VP29_NAJNA	Other	Mesencephalic astrocyte derived neurotrophic factor;Mesencephalic astrocyte-derived neurotrophic factor
0	0	0	0	0	0	0	0	0	0	0	0	5911700	3519300	0	5710300	2653300	3618800	0	0	21413400				-1	Cell junction;Membrane;Reference proteome;Tight junction;Transmembrane;Transmembrane helix	structural molecule activity [GO:0005198]	GO:0005198;GO:0005886;GO:0005923	IPR004031;IPR006187	PF00822	1	1	1	5,8	5,8	5,8	28,437	0	6,9575	171310000	8	3	28460	V8PGB2;A0A8C5RLS8	V8PGB2;A0A8C5RLS8	153	DTLGYFNQLPVQVAR	A0A8C5RLS8_LATLA;V8PGB2_OPHHA	Other	Claudin 23;Claudin-23
1677100	0	0	0	1817900	2534000	0	0	0	0	0	0	0	0	0	0	0	0	6029000	0	0				-1	Methyltransferase;Reference proteome;S-adenosyl-L-methionine;Signal;Transferase	protein-L-isoaspartate (D-aspartate) O-methyltransferase activity [GO:0004719]	GO:0004719;GO:0032259;GO:0036211	IPR000682;IPR029063	PF01135	2	2	2	20,2	20,2	20,2	27,218	0	27,466	96463000	16	4	26841	A0A8C6V7R8;A0A6J1TNE7;A0A2D4NVM4;T1DM22;A0A6P9C237;A0A6I9Z223;A0A0F7ZCE7;A0A0B8RU65;A0A8C5SIF5;A0A6P9C1Z6;A0A2H6MVC2;A0A6P9BUW8;A0A6P9BR11	A0A8C6V7R8;A0A6J1TNE7;A0A2D4NVM4;T1DM22;A0A6P9C237;A0A6I9Z223;A0A0F7ZCE7;A0A0B8RU65;A0A8C5SIF5;A0A6P9C1Z6;A0A2H6MVC2;A0A6P9BUW8;A0A6P9BR11	164	AIGIEHIEELVHESLR;MGYPEEAPYDAIHVGAAAPTVPMELLNELKPGGR	A0A0B8RU65_BOIIR;A0A0F7ZCE7_CROAD;A0A2D4NVM4_MICSU;A0A2H6MVC2_MICLE;A0A6I9Z223_9SAUR;A0A6J1TNE7_9SAUR;A0A6P9BR11_PANGU;A0A6P9BUW8_PANGU;A0A6P9C1Z6_PANGU;A0A6P9C237_PANGU;A0A8C5SIF5_LATLA;A0A8C6V7R8_NAJNA;T1DM22_CROHD	Other	Protein-L-isoaspartate O-methyltransferase (EC 2.1.1.77);Protein-L-isoaspartate(D-aspartate) O-methyltransferase-like
0	0	0	417650	1199100	786520	0	0	0	0	0	0	2426100	1666000	2543400	2998100	1143000	1770200	2403270	0	12546800				-1	Membrane;Reference proteome;Transmembrane;Transmembrane helix	transmembrane transporter activity [GO:0022857]	GO:0005886;GO:0022857	IPR007603	PF04515	1	1	1	2,1	2,1	2,1	76,815	0,0095541	6,4541	493350000	33	5	77907,5	A0A8C6V9T6;A0A8C6VHF0	A0A8C6V9T6;A0A8C6VHF0	167	FWSVLPTDLVPSSK	A0A8C6V9T6_NAJNA;A0A8C6VHF0_NAJNA	Other	Choline transporter-like protein
0	0	0	0	3090500	1919800	4053400	0	0	0	0	0	2396800	0	2313000	0	2686400	1978900	5010300	4053400	9375100				-1	Disulfide bond;Reference proteome	scavenger receptor activity [GO:0005044]	GO:0005044;GO:0016020	IPR001190;IPR017448;IPR036772	PF00530	1	1	1	10,9	10,9	10,9	54,164	0	17,836	559770000	23	10	62620	A0A8C6VHY0;A0A8C6VK61;A0A8C6VJN0;A0A8C6VQP6;A0A8C6VJD3;A0A8C6VJ97	A0A8C6VHY0;A0A8C6VK61;A0A8C6VJN0;A0A8C6VQP6;A0A8C6VJD3;A0A8C6VJ97	174	LEECSHAGWYR	A0A8C6VHY0_NAJNA;A0A8C6VJ97_NAJNA;A0A8C6VJD3_NAJNA;A0A8C6VJN0_NAJNA;A0A8C6VK61_NAJNA;A0A8C6VQP6_NAJNA	Other	SRCR domain-containing protein
2855800	0	5023800	6122100	9441200	8151700	3125000	3315200	7118300	2519900	6217000	5752300	1555900	1827900	2557600	769760	12518000	14080000	31594600	28047700	33309160				-1	Apoptosis;Disulfide bond;Growth factor binding;Phosphoprotein;Reference proteome;Secreted;Signal	insulin-like growth factor binding [GO:0005520]	GO:0005520;GO:0005576;GO:0006915	IPR000716;IPR000867;IPR009030;IPR012211;IPR017891;IPR022321;IPR036857	PF00086;PF00219	4	4	4	11	11	11	31,937	0	30,82	3519500000	18	22	28496	A0A8C6VR25;A0A2D4P712;A0A8C5SDV1;A0A8C5SCH8;A0A6P9BQW9;A0A6J1V1B3;A0A670YN07;A0A6I9YMU2;A0A2D4KHH5;A0A2D4FJH6;A0A2D4KHH7;V8NNL9;A0A6J1V8N7	A0A8C6VR25;A0A2D4P712;A0A8C5SDV1;A0A8C5SCH8;A0A6P9BQW9;A0A6J1V1B3;A0A670YN07;A0A6I9YMU2;A0A2D4KHH5;A0A2D4FJH6;A0A2D4KHH7;V8NNL9	181	EMEDTLNNLK;ILNVLSPR;PLQALLDGK;TDEPKPLQALLDGK	A0A2D4FJH6_MICCO;A0A2D4KHH5_9SAUR;A0A2D4KHH7_9SAUR;A0A2D4P712_MICSU;A0A670YN07_PSETE;A0A6I9YMU2_9SAUR;A0A6J1V1B3_9SAUR;A0A6J1V8N7_9SAUR;A0A6P9BQW9_PANGU;A0A8C5SCH8_LATLA;A0A8C5SDV1_LATLA;A0A8C6VR25_NAJNA;V8NNL9_OPHHA	Other	Insulin-like growth factor-binding protein 3;Insulin-like growth factor-binding protein 3 isoform X2;Thyroglobulin type-1 domain-containing protein
0	0	0	0	4488300	2689600	7063200	9155900	9630300	4052000	14411000	12145000	27724000	43105000	23539000	32425000	69290000	45589000	7177900	56457400	241672000				-1	Disulfide bond;Membrane;Reference proteome;Signal;Sushi;Transmembrane;Transmembrane helix		GO:0016020	IPR000436;IPR035976	PF00084	3	3	1	8,9	8,9	4,1	42,009	0	21,67	6716800000	22	23	42011	A0A8C7DVX9;A0A8C6XAI3	A0A8C7DVX9;A0A8C6XAI3	189	LQCIPGYENIPGIQPR;MTCLDTSK;WSDLPTLCQGK	A0A8C6XAI3_NAJNA;A0A8C7DVX9_NAJNA	Other	Sushi domain-containing protein
5480200	6491000	4794000	4467200	1881400	4131900	3234700	3243700	2909900	1887500	1653100	4832400	12546000	8721300	6082200	5774100	4190800	10149000	27245700	17761300	47463400				-1	Glycoprotein;Hydrolase;Lipid metabolism;Reference proteome;Signal	ceramidase activity [GO:0102121];fatty acid amide hydrolase activity [GO:0017064];N-acylsphingosine amidohydrolase activity [GO:0017040]	GO:0005764;GO:0006631;GO:0017040;GO:0017064;GO:0102121	IPR016699;IPR029130;IPR029132	PF02275;PF15508	6	6	6	21,5	21,5	21,5	44,42	0	56,943	4843400000	23	60	44384	A0A8C6XAW4;A0A6J1TXV1;A0A6P9AFV6;A0A8C5SMK5;A0A0B8RRV3;A0A670Y7E9	A0A8C6XAW4;A0A6J1TXV1	191	EIILTFIHNEK;NNNWFVVETNYDPWKPPLIIDDR;QGMFTLTMNER;SANFAGYVGMISGVK;SDEGCIITR;VPEYVINLDLPPSER	A0A0B8RRV3_BOIIR;A0A670Y7E9_PSETE;A0A6J1TXV1_9SAUR;A0A6P9AFV6_PANGU;A0A8C5SMK5_LATLA;A0A8C6XAW4_NAJNA	Other	ceramidase (EC 3.5.1.23)
5822400	6374500	0	6639800	7800100	8713600	1660600	3353300	4041900	4448500	3734600	2519400	19238000	16823000	7400700	13016000	7147900	7927100	35350400	19758300	71552700				-1	Reference proteome;Signal	serine-type endopeptidase inhibitor activity [GO:0004867]	GO:0004867;GO:0005615	IPR000215;IPR023795;IPR023796;IPR036186;IPR042178;IPR042185	PF00079	11	1	0	35,1	3	0	44,152	0	6,8272	2786500000	22	6	44097,5	A0A8C6XC39;A0A6P9DHS7	A0A8C6XC39;A0A6P9DHS7	193	AGDNVVVSPHGIASVLGMLQLGADGK;ASAATTAIVTAR;FTAEAETDLKEPLK;IANIVFANSGLK;IEVSEDGTK;LVVINAVYFK;MEAPFVSR;NSEVFQCPVK;SENIYVSQLLQK;TIQSWMTTMVQK;TYQVPMLAQLSVFR	A0A6P9DHS7_PANGU;A0A8C6XC39_NAJNA	Other	Glia-derived nexin;Serpin family E member 2
0	0	0	0	0	0	0	0	0	0	0	6651400	17343000	15214000	26015000	13744000	11482000	6101900	0	6651400	89899900				-1	Membrane;Reference proteome;Transmembrane;Transmembrane helix		GO:0016020	IPR000301;IPR008952;IPR018499;IPR018503	PF00335	2	2	2	7,8	7,8	7,8	26,24	0	12,368	646060000	6	7	26240	A0A8C6XCV2;V8NV79;J3S154;A0A6B2F3J3;U3F648;A0A670YG42;A0A2D4PIK0;A0A6P9BT67;A0A2D4PJ17;A0A2D4JQE5;A0A0B8RWT2	A0A8C6XCV2;V8NV79;J3S154;A0A6B2F3J3;U3F648;A0A670YG42;A0A2D4PIK0;A0A6P9BT67;A0A2D4PJ17;A0A2D4JQE5;A0A0B8RWT2	196	GCFPQILSEIR;LLKDDYGK	A0A0B8RWT2_BOIIR;A0A2D4JQE5_MICLE;A0A2D4PIK0_MICSU;A0A2D4PJ17_MICSU;A0A670YG42_PSETE;A0A6B2F3J3_BOTNI;A0A6P9BT67_PANGU;A0A8C6XCV2_NAJNA;J3S154_CROAD;U3F648_MICFL;V8NV79_OPHHA	Other	Tetraspanin;Tetraspanin-1
0	0	0	0	0	0	0	0	0	0	0	0	1662600	1020100	1615900	0	3924300	1650600	0	0	9873500				-1	Disulfide bond;Reference proteome;Signal;Sushi		GO:0110165	IPR000436;IPR001212;IPR001846;IPR005533;IPR013783;IPR014756;IPR035976;IPR036024	PF00084;PF00094;PF01033;PF03782	2	2	2	3,6	3,6	3,6	87,627	0	33,425	404810000	41	5	28413,5	A0A8C6XDB1;A0A6J1W1W5;A0A2H6MUH1;A0A2H6MUJ5	A0A8C6XDB1;A0A6J1W1W5;A0A2H6MUH1;A0A2H6MUJ5	197	GVQVLTDDSPGGSTPDR;ISPSSGTLLGGR	A0A2H6MUH1_MICLE;A0A2H6MUJ5_MICLE;A0A6J1W1W5_9SAUR;A0A8C6XDB1_NAJNA	Other	SMB domain-containing protein;Sushi domain containing 2;Sushi domain-containing protein 2-like
0	0	0	0	0	741890	0	0	0	0	0	0	1952000	2230600	3586100	2405700	653310	0	741890	0	10827710				-1	Disulfide bond;Glycosidase;Hydrolase;Reference proteome;Signal	beta-N-acetylhexosaminidase activity [GO:0004563];N-acetyl-beta-D-galactosaminidase activity [GO:0102148]	GO:0004563;GO:0005764;GO:0005975;GO:0102148;GO:1901135	IPR015883;IPR017853;IPR025705;IPR029018;IPR029019	PF00728;PF14845	4	4	4	9,3	9,3	9,3	54,654	0	24,713	242960000	21	6	41554,5	A0A8C6XKE5;A0A8C6XIY1;A0A8C6XIS3;A0A8C6XIV3;A0A6P9DA94;A0A8C5RG40;A0A2D4H371;A0A2D4H355;A0A6I9YSN3;A0A2D4JSR5;A0A6P9AWP6;A0A2D4H386;A0A2D4K5E1;A0A670Z7X3	A0A8C6XKE5;A0A8C6XIY1;A0A8C6XIS3;A0A8C6XIV3;A0A6P9DA94;A0A8C5RG40;A0A2D4H371;A0A2D4H355;A0A6I9YSN3	205	GLETFSQLSWR;GYMVWQEVFDNGVK;LLDIVASYK;SNPEIQAFMQK	A0A2D4H355_MICCO;A0A2D4H371_MICCO;A0A2D4H386_MICCO;A0A2D4JSR5_9SAUR;A0A2D4K5E1_9SAUR;A0A670Z7X3_PSETE;A0A6I9YSN3_9SAUR;A0A6P9AWP6_PANGU;A0A6P9DA94_PANGU;A0A8C5RG40_LATLA;A0A8C6XIS3_NAJNA;A0A8C6XIV3_NAJNA;A0A8C6XIY1_NAJNA;A0A8C6XKE5_NAJNA	Other	Beta-hexosaminidase (EC 3.2.1.52);beta-N-acetylhexosaminidase (EC 3.2.1.52)
0	0	0	3081300	0	4425900	0	0	0	0	0	0	14850000	11641000	17983000	23821000	12811000	11373000	7507200	0	92479000				-1	Membrane;Reference proteome;Transmembrane;Transmembrane helix		GO:0016020			1	1	1	2,3	2,3	2,3	47,951	0	6,7923	1899700000	19	6	47951	A0A8C6XPC7	A0A8C6XPC7	208	QNPYDEVSAAR	A0A8C6XPC7_NAJNA	Other	Mucin-1
1385200	1387900	0	0	0	0	0	1302800	0	0	0	0	1470000	835250	0	0	0	1539200	2773100	1302800	3844450				-1	Disulfide bond;Reference proteome;Secreted;Signal	sterol binding [GO:0032934]	GO:0005576;GO:0032367;GO:0032934	IPR003172;IPR014756;IPR033916;IPR039670	PF02221	1	1	1	9,8	9,8	9,8	16,597	0	6,9501	79203000	10	3	17745	A0A8C6XRY7;A0A8C6XQ81;A0A8C6XQ89;A0A8C6XSY4;A0A8C6XPY4	A0A8C6XRY7;A0A8C6XQ81;A0A8C6XQ89;A0A8C6XSY4;A0A8C6XPY4	211	WQLSDDQGGLLFCWK	A0A8C6XPY4_NAJNA;A0A8C6XQ81_NAJNA;A0A8C6XQ89_NAJNA;A0A8C6XRY7_NAJNA;A0A8C6XSY4_NAJNA	Other	NPC intracellular cholesterol transporter 2 (Epididymal secretory protein E1)
2533300	0	2274700	2780100	11389000	11674000	0	0	0	0	204010	0	212410	1371000	0	731820	339610	3447900	30651100	204010	6102740				-1	Disulfide bond;Endoplasmic reticulum;Isomerase;Redox-active center;Reference proteome;Repeat;Signal	protein disulfide isomerase activity [GO:0003756]	GO:0003756;GO:0005788	IPR005788;IPR005792;IPR013766;IPR017937;IPR036249	PF00085;PF13848	3	3	3	7,6	7,6	7,6	54,991	0	25,105	1182600000	32	15	58190,5	A0A8C6XRN4;A0A8C6XUX2;A0A8C6XS13;U3ERW3;A0A6P9BKQ4;A0A6B2F9T0;T1E4U1;A0A1W7REY4;A0A6B2F687;V8P8K8;U3FBW7;A0A6I9XS21;A0A0B8RWW4;J3S0G9;A0A670Y584;A0A6J1U385;A0A8C5S1J5;Q4VRH9	A0A8C6XRN4;A0A8C6XUX2;A0A8C6XS13;U3ERW3;A0A6P9BKQ4;A0A6B2F9T0;T1E4U1;A0A1W7REY4;A0A6B2F687;V8P8K8;U3FBW7;A0A6I9XS21;A0A0B8RWW4;J3S0G9	212	EADDILNWLK;EFLLTAEAIDDIPFGITSK;ILEFFGLK	A0A0B8RWW4_BOIIR;A0A1W7REY4_AGKCO;A0A670Y584_PSETE;A0A6B2F687_BOTNI;A0A6B2F9T0_9SAUR;A0A6I9XS21_9SAUR;A0A6J1U385_9SAUR;A0A6P9BKQ4_PANGU;A0A8C5S1J5_LATLA;A0A8C6XRN4_NAJNA;A0A8C6XS13_NAJNA;A0A8C6XUX2_NAJNA;J3S0G9_CROAD;Q4VRH9_OXYSC;T1E4U1_CROHD;U3ERW3_MICFL;U3FBW7_MICFL;V8P8K8_OPHHA	Other	Protein disulfide-isomerase (EC 5.3.4.1)
11794000	4288300	3875000	11533000	70211000	70363000	0	2396300	3996900	1855300	5135000	5417900	6320300	4901600	0	0	6365400	11183000	172064300	18801400	28770300				-1	Reference proteome;Secreted;Signal		GO:0005576;GO:0005615;GO:0007165	IPR008605;IPR020858	PF05782	2	2	1	5	5	2,1	52,845	0	323,31	5320800000	18	19	40044	A0A8C6XXH3;V8NL73;A0A8C5RW01	A0A8C6XXH3;V8NL73;A0A8C5RW01	213	QGEALNQLELQFTR;SYLGHVSLLR	A0A8C5RW01_LATLA;A0A8C6XXH3_NAJNA;V8NL73_OPHHA	Other	Extracellular matrix protein 1;Uncharacterized protein
12867000	11785000	15141000	19441000	26256000	25837000	22630000	12000000	20960000	15466000	13309000	13080000	16329000	9591400	9435900	5559100	18091000	22956000	111327000	97445000	81962400				-1	Disulfide bond;FAD;Flavoprotein;Glycoprotein;Membrane;Oxidoreductase;Reference proteome;Signal;Transmembrane;Transmembrane helix	flavin-linked sulfhydryl oxidase activity [GO:0016971]	GO:0016020;GO:0016971	IPR013766;IPR017905;IPR017937;IPR036249;IPR036774;IPR039798;IPR040986;IPR041269;IPR042568	PF00085;PF04777;PF18108;PF18371	11	11	3	21,9	21,9	4,8	83,177	0	278,37	14498000000	36	108	83810	A0A8C6Y5H7;A0A8C6Y4V2;A0A8C6Y7K3	A0A8C6Y5H7;A0A8C6Y4V2;A0A8C6Y7K3	219	DEAVLWLWSR;DFVSVLVQHFAGR;EVALDMSQFENIAVR;GTIITLMEIHGDTWPSASPPLRPTSVTELR;IEAAVFPHLEGER;LHKPSIVK;MASQKPEDGIQLNK;MCAEHFEGMAAESMHEVNNR;NFLYNLDLWLRPK;TIVLQSEWEEALK;VLQSNEELVK	A0A8C6Y4V2_NAJNA;A0A8C6Y5H7_NAJNA;A0A8C6Y7K3_NAJNA	Other	Sulfhydryl oxidase (EC 1.8.3.2)
11629000	13830000	28715000	52690000	133530000	117880000	2462100	4858600	3930700	2948500	4783200	4454800	429110016	346460000	545360000	412110016	403940000	452360000	358274000	23437900	2589340032				-1	Membrane;Reference proteome;Transmembrane;Transmembrane helix		GO:0016020	IPR024110	PF15097	3	3	3	23,4	23,4	23,4	17,811	0	39,073	15891000000	5	32	17825,5	A0A8C6Y5P9;A0A8C5WMJ1	A0A8C6Y5P9	220	CYTASALFSHGGK;IVVPLYAR;TSTVQTALNPEACYPD	A0A8C5WMJ1_LATLA;A0A8C6Y5P9_NAJNA	Other	Joining chain of multimeric IgA and IgM
3009700	1738500	1265300	2615600	2808100	2216600	2164200	0	207850	2014900	2552500	0	4934000	5771000	9712700	9403100	3836200	3676100	13653800	6939450	37333100				-1	Calcium;Hemostasis impairing toxin;Hydrolase;Lysosome;Metal-binding;Reference proteome;Signal;Toxin	metal ion binding [GO:0046872];N-acetylglucosamine-6-sulfatase activity [GO:0008449];toxin activity [GO:0090729]	GO:0005764;GO:0008449;GO:0030203;GO:0046872;GO:0090729;GO:0110165	IPR000917;IPR012251;IPR017850;IPR024607	PF00884	4	4	4	10,1	10,1	10,1	62,804	0	26,461	1841200000	27	31	60854	A0A8C7E3X3;A0A2H6MUX5;A0A2D4L9M5;A0A6J1U6R4;A0A670YFL7;A0A8C5RGZ8;A0A2D4IN36;A0A6P9APU7;A0A6I9Z292;V8NVA8	A0A8C7E3X3;A0A2H6MUX5;A0A2D4L9M5;A0A6J1U6R4;A0A670YFL7;A0A8C5RGZ8;A0A2D4IN36;A0A6P9APU7;A0A6I9Z292;V8NVA8	230	KPNVVLILTDDQDVYLGGMTPLK;QLYEFDIK;TQMDGMSLLPLLR;WQTLLSVDDLIEK	A0A2D4IN36_MICLE;A0A2D4L9M5_9SAUR;A0A2H6MUX5_MICLE;A0A670YFL7_PSETE;A0A6I9Z292_9SAUR;A0A6J1U6R4_9SAUR;A0A6P9APU7_PANGU;A0A8C5RGZ8_LATLA;A0A8C7E3X3_NAJNA;V8NVA8_OPHHA	Other	Glucosamine (N-acetyl)-6-sulfatase;N-acetylglucosamine-6-sulfatase;N-acetylglucosamine-6-sulfatase (EC 3.1.6.14) (Glucosamine-6-sulfatase);Sulfatase N-terminal domain-containing protein
3717800	5693800	10702000	0	39700000	43971000	3118700	0	4914000	5108400	12012000	13861000	61678000	1422600	59620000	44179000	85514000	97928000	103784600	39014100	350341600				-1	Glycoprotein;Reference proteome			IPR001039;IPR011161;IPR011162;IPR037055	PF00129	1	1	1	5,3	5,3	5,3	24,447	0	6,8482	4931400000	10	9	24447	V8N5V5	V8N5V5	320	GGFLQYGYDGR	V8N5V5_OPHHA	Other	MHC class I-like antigen recognition-like domain-containing protein
359460	0	0	0	677400	0	0	0	0	0	0	0	1476600	1125200	844120	1656200	869480	1112100	1036860	0	7083700				-1	Reference proteome;Signal	serine-type endopeptidase inhibitor activity [GO:0004867]	GO:0004867;GO:0005615	IPR000215;IPR023795;IPR023796;IPR036186;IPR042178;IPR042185	PF00079	2	2	2	6	6	6	41,953	0	13,492	303040000	21	12	43626	V8N7G3;A0A8C5S1H6	V8N7G3;A0A8C5S1H6	321	DAVQVAEALFVQR;LVLVDAIHFK	A0A8C5S1H6_LATLA;V8N7G3_OPHHA	Other	Plasminogen activator inhibitor 1;Serpin family E member 1
0	0	0	0	2694700	1254800	0	0	0	0	0	0	9248200	10313000	2633500	18238000	4549100	5496100	3949500	0	50477900				-1	Coiled coil;Glycoprotein;Growth factor;Membrane;Reference proteome;Signal;Transmembrane;Transmembrane helix	glial cell-derived neurotrophic factor receptor binding [GO:0030116];growth factor activity [GO:0008083];receptor tyrosine kinase binding [GO:0030971]	GO:0005576;GO:0008083;GO:0030116;GO:0030971;GO:0031528;GO:0048731	IPR001839;IPR008795;IPR029034;IPR043401	PF00019;PF05478	2	2	1	5,1	5,1	2,8	55,631	0	159,03	1034100000	19	10	90644	V8NYI4;A0A2H6NLU7;A0A2D4FK51;A0A2D4LT85;A0A2D4IT44;A0A2D4FKB0;A0A0B8RWQ1	V8NYI4;A0A2H6NLU7;A0A2D4FK51;A0A2D4LT85;A0A2D4IT44;A0A2D4FKB0;A0A0B8RWQ1	324	INIGTIELLNDEQK;YTQNIDSTLNK	A0A0B8RWQ1_BOIIR;A0A2D4FK51_MICCO;A0A2D4FKB0_MICCO;A0A2D4IT44_MICLE;A0A2D4LT85_9SAUR;A0A2H6NLU7_MICLE;V8NYI4_OPHHA	Other	Glial cell line-derived neurotrophic factor;Prominin-1-A;Prominin-3
3379400	4339500	3467300	5209000	4124900	6682900	1647000	2569200	2447900	5169700	3027800	2640700	3485100	6383700	0	4238900	2814400	3612600	27203000	17502300	20534700				-1	Disulfide bond;Glycoprotein;Hemostasis impairing toxin;Hydrolase;Metal-binding;Platelet aggregation inhibiting toxin;Secreted;Toxin	hydrolase activity [GO:0016787];metal ion binding [GO:0046872];nucleic acid binding [GO:0003676];toxin activity [GO:0090729]	GO:0003676;GO:0005576;GO:0016787;GO:0046872;GO:0090729	IPR001212;IPR001604;IPR002591;IPR017850;IPR020821;IPR036024;IPR044925;IPR044929	PF01033;PF01223;PF01663	6	1	1	8,2	1	1	91,336	0,0032573	6,5393	2544400000	39	31	91337	A0A141DWM1	A0A141DWM1	33	LWNYFHSTLLPK;QPLSETLR;SPDNLWVEER;TEVTSFENIEVYNLMCDLLK;TFLPIFVN;YCLLHQTK	A0A141DWM1_9SAUR	PDE	Phosphodiesterase
314620000	348200000	270550016	290790016	397580000	374790016	362960000	407110016	343409984	413390016	470980000	510940000	620390016	484809984	509440000	684840000	661150016	579609984	1996530048	2508790016	3540240000				-1	3D-structure;Direct protein sequencing;Disulfide bond;Glycoprotein;Hemostasis impairing toxin;Hydrolase;Membrane;Metal-binding;Platelet aggregation inhibiting toxin;Reference proteome;Repeat;Secreted;Signal;Toxin;Transmembrane;Transmembrane helix	ADP phosphatase activity [GO:0043262];hydrolase activity [GO:0016787];metal ion binding [GO:0046872];nucleic acid binding [GO:0003676];toxin activity [GO:0090729]	GO:0003676;GO:0005576;GO:0016020;GO:0016787;GO:0043262;GO:0046872;GO:0090729	IPR001212;IPR001604;IPR002591;IPR017850;IPR020821;IPR036024;IPR044925;IPR044929	PF01033;PF01223;PF01663	27	27	3	42,2	42,2	7	94,615	0	323,31	473490000000	46	825	96989	A0A2D0TC04;A0A8C6X0L1;A0A8C6V7L7;A0A898INC7;A0A2D4P521;A0A2H6N6S6;A0A6P9BTL3;A0A346CLX5;A0A0B8RU55;A0A6I9X3H8;W8E7D1	A0A2D0TC04;A0A8C6X0L1;A0A8C6V7L7;A0A898INC7	43	AATYFWPGSEVK;AEYLETWDTLMPNINK;CSSITDLEAVNQR;DFYTFDSEAIVK;FGPVSGQVIK;IDKVNLMVDR;LEYMTDYFNTVDFFMYEGAAPR;LHFANNIR;LWNYFHSTLLPK;MQSEADNLPYGR;MQSEADNLPYGRPHVLQHSK;NAAWWGGQPIWHTASYQGLK;PHVLQHSK;QPLSETLR;RPDFSTLYIEEPDTTGHK;SLQMADR;SMEAIFLAHGPGFK;SPDNLWVEER;STPFEAR;TEVTSFENIEVYNLMCDLLK;TFVNHYTIVTGLYAETHGIIDNNMYDVK;TLGMLMEGLK;TPLNCPPGSLK;VLSFILPHRPDNSESCADK;YCLLHQTK;YCSGGTHGYDNEFK;YISAYSQDILMPLWNSYTISK	A0A0B8RU55_BOIIR;A0A2D4P521_MICSU;A0A2H6N6S6_MICLE;A0A346CLX5_BORPO;A0A6I9X3H8_9SAUR;A0A6P9BTL3_PANGU;A0A898INC7_CALBG;A0A8C6V7L7_NAJNA;A0A8C6X0L1_NAJNA;PDE_MACLB;PDE_NAJAT	PDE	Ectonucleotide pyrophosphatase/phosphodiesterase 3;Ectonucleotide pyrophosphatase/phosphodiesterase family member 3;Extracellular Endonuclease subunit A domain-containing protein;Phosphodiesterase;Venom phosphodiesterase (PDE) (EC 3.6.1.-);Venom phosphodiesterase (PDE) (VLPDE) (EC 3.6.1.-)
8379300	11190000	8649600	10106000	0	17781000	6770000	8526400	6696100	9428800	7778400	7287600	15501000	14043000	7649600	8837100	9058700	10348000	56105900	46487300	65437400				-1	Disulfide bond;Glycoprotein;Hemostasis impairing toxin;Hydrolase;Membrane;Metal-binding;Platelet aggregation inhibiting toxin;Reference proteome;Secreted;Toxin;Transmembrane;Transmembrane helix	hydrolase activity [GO:0016787];metal ion binding [GO:0046872];nucleic acid binding [GO:0003676];toxin activity [GO:0090729]	GO:0003676;GO:0005576;GO:0016020;GO:0016787;GO:0046872;GO:0090729	IPR001212;IPR001604;IPR002591;IPR017850;IPR020821;IPR036024;IPR044925;IPR044929	PF01033;PF01223;PF01663	19	2	0	23,6	2	0	100,85	0	12,134	7897400000	47	16	100853	A0A670YWQ6	A0A670YWQ6	97	AATYFWPGSEVK;DFYTFDSEAIVK;IDKVNLMVDR;LWNYFHSTLLPK;MQAHTAR;MQSEADNLPYGR;MQSEADNLPYGRPHVLQHSK;PHVLQHSK;QPLSETLR;RPDFSTLYIEEPDTTGHK;SPDNLWVEER;STPFEAR;TFLPIFVNSVN;TLGMLMEGLK;TPLNCPPGSLK;VLSFILPHRPDNSESCADK;YCLLHQTK;YCSGGTHGYDNEFK;YISAYSQDILMPLWNSYTISK	A0A670YWQ6_PSETE	PDE	Ectonucleotide pyrophosphatase/phosphodiesterase 3
0	33221000	0	347410	34875000	604640	0	0	0	0	42216000	40626000	51428000	50065000	55447000	49304000	0	54188000	69048050	82842000	260432000				-1	Direct protein sequencing;Disulfide bond;Glycoprotein;Hemostasis impairing toxin;Hydrolase;Membrane;Metal-binding;Platelet aggregation inhibiting toxin;Repeat;Secreted;Signal;Toxin;Transmembrane;Transmembrane helix	ADP phosphatase activity [GO:0043262];hydrolase activity [GO:0016787];metal ion binding [GO:0046872];nucleic acid binding [GO:0003676];toxin activity [GO:0090729]	GO:0003676;GO:0005576;GO:0016020;GO:0016787;GO:0043262;GO:0046872;GO:0090729	IPR001212;IPR001604;IPR002591;IPR017850;IPR020821;IPR036024;IPR044925;IPR044929	PF01033;PF01223;PF01663	4	2	2	7	4,3	4,3	94,153	0	15,933	18967000000	46	6	95196,5	P0DQQ4;J3SBP3;A0A6B2FCW7;T2HPD6;A0A6B2F597;A0A0F7Z2Q3;T2HP62;T1D6P7;J3SEZ3;U3TAI7;A0A1W7RBB0;T1DJT5;T2HQA0;A0A1L8D6B7;A0A194AS02;A0A077LA64;T2HRT4;U3TBJ5	P0DQQ4;J3SBP3;A0A6B2FCW7;T2HPD6;A0A6B2F597;A0A0F7Z2Q3;T2HP62;T1D6P7;J3SEZ3;U3TAI7;A0A1W7RBB0;T1DJT5;T2HQA0;A0A1L8D6B7;A0A194AS02;A0A077LA64;T2HRT4;U3TBJ5	296	AATYFWPGSEVK;DGLNVISGPIFDYNYDGHFDSYDTIK;NPFYTPSPAK;TLGMLMEGLK	A0A077LA64_PROEL;A0A0F7Z2Q3_CROAD;A0A194AS02_SISMB;A0A1L8D6B7_BOTAT;A0A1W7RBB0_CROAD;A0A6B2F597_BOTNI;A0A6B2FCW7_9SAUR;PDE_CRODO;PDE1_CROAD;PDE2_CROAD;T1D6P7_CROHD;T1DJT5_CROHD;T2HP62_PROFL;T2HPD6_PROFL;T2HQA0_PROFL;T2HRT4_PROFL;U3TAI7_OVOOK;U3TBJ5_OVOOK	PDE	BATXPDE1;Cadam10_PDE-1;Ectonucleotide pyrophosphatase/phosphodiesterase family member 3-like protein;Phosphodiesterase;SMB domain-containing protein;Venom phosphodiesterase 1 (PDE) (EC 3.6.1.-);Venom phosphodiesterase 2 (PDE) (EC 3.6.1.-);Venom phosphodiesterase CdcPDE (PDE) (EC 3.6.1.-)
6081800192	3377700096	3374500096	4493199872	3833600000	4426899968	5496000000	6289399808	6104099840	4969099776	9394799616	12647999488	11114999808	3651800064	9652200448	5080099840	8047600128	6030900224	25587700224	44901398528	43577600512				-1	Blood coagulation cascade inhibiting toxin;Calcium;Direct protein sequencing;Disulfide bond;Hemostasis impairing toxin;Hydrolase;Lipid degradation;Lipid metabolism;Metal-binding;Myotoxin;Neurotoxin;Secreted;Toxin	calcium ion binding [GO:0005509];phospholipase A2 activity [GO:0004623];toxin activity [GO:0090729]	GO:0004623;GO:0005509;GO:0005576;GO:0006644;GO:0016042;GO:0050482;GO:0090729	IPR001211;IPR016090;IPR033112;IPR033113;IPR036444	PF00068	7	6	5	60,2	51,7	39,8	13,234	0	323,31	1070900000000	9	1455	12392	P00603;P00602;P0DKU4;P0DKU3;A0A2D4NMC2	P00603;P00602	273	CCQVHDNCYGEAEK;GTAVDDLDR;LGCWPYLTLYK;LTCSGGNNK;NMIHCTVPSR;YECSQGK;YIDANYNINLK	A0A2D4NMC2_9SAUR;PA2A1_NAJMO;PA2B1_NAJNG;PA2B2_NAJMO;PA2B2_NAJNG	PLA2	Acidic phospholipase A2 CM-I (svPLA2) (EC 3.1.1.4) (Phosphatidylcholine 2-acylhydrolase);Basic phospholipase A2 CM-I (svPLA2) (EC 3.1.1.4) (Phosphatidylcholine 2-acylhydrolase) (Phospholipase A2 isozyme I);Basic phospholipase A2 CM-II (svPLA2) (EC 3.1.1.4) (Phosphatidylcholine 2-acylhydrolase);Basic phospholipase A2 CM-II (svPLA2) (EC 3.1.1.4) (Phosphatidylcholine 2-acylhydrolase) (Phospholipase …
8030000128	11233000448	4160499968	8138399744	7831199744	7542400000	7208999936	6808999936	5560900096	5384200192	7055600128	14197000192	11493999616	7992099840	7064699904	10657000448	10517000192	6971299840	46935500032	46215700480	54696099840				-1	3D-structure;Blood coagulation cascade inhibiting toxin;Calcium;Cytolysis;Direct protein sequencing;Disulfide bond;Hemolysis;Hemostasis impairing toxin;Hydrolase;Lipid degradation;Lipid metabolism;Metal-binding;Myotoxin;Neurotoxin;Presynaptic neurotoxin;Secreted;Signal;Toxin	calcium ion binding [GO:0005509];phospholipase A2 activity [GO:0004623];toxin activity [GO:0090729]	GO:0004623;GO:0005509;GO:0005576;GO:0006644;GO:0016042;GO:0031640;GO:0050482;GO:0090729	IPR001211;IPR016090;IPR033112;IPR033113;IPR036444	PF00068	7	7	6	52,5	52,5	44,1	13,302	0	323,31	1246400000000	8	1862	13340	P00604;P00605;P14556;P0CG57;P00599;Q45Z47;A6MFM6	P00604;P00605	274	CCQVHDNCYEK;GTPVDDLDR;LTCSGGNSK;MGCWPYFTLYK;NMIHCTVPSR;YIDANYNINFK;YIDANYNINFKK	A6MFM6_DEMVE;PA22_OXYSC;PA2B_NAJPA;PA2B1_NAJME;PA2B3_NAJMO;PA2B4_NAJNG;PA2HC_OXYSC	PLA2	Basic phospholipase A2 1 (svPLA2) (EC 3.1.1.4) (DE-I) (Phosphatidylcholine 2-acylhydrolase);Basic phospholipase A2 CM-III (svPLA2) (EC 3.1.1.4) (Phosphatidylcholine 2-acylhydrolase);Basic phospholipase A2 nigexine (svPLA2) (EC 3.1.1.4) (Phosphatidylcholine 2-acylhydrolase);Neutral phospholipase A2 homolog taipoxin beta chain 2 (svPLA2 homolog);Phospholipase A2 'basic' (svPLA2) (EC 3.1.1.4) (Phosp…
0	0	0	0	0	0	0	0	0	0	1984700	2516300	16113000	13359000	10402000	18434000	12691000	14592000	0	4501000	85591000				-1	3D-structure;Acetylcholine receptor inhibiting toxin;Blood coagulation cascade inhibiting toxin;Calcium;Direct protein sequencing;Disulfide bond;G-protein coupled acetylcholine receptor impairing toxin;G-protein coupled receptor impairing toxin;Hemostasis impairing toxin;Hydrolase;Lipid degradation;Lipid metabolism;Metal-binding;Neurotoxin;Postsynaptic neurotoxin;Reference proteome;Secreted;Signa…	acetylcholine receptor inhibitor activity [GO:0030550];calcium ion binding [GO:0005509];phospholipase A2 activity [GO:0004623];toxin activity [GO:0090729]	GO:0004623;GO:0005509;GO:0005576;GO:0006644;GO:0016042;GO:0030550;GO:0050482;GO:0090729	IPR001211;IPR016090;IPR033112;IPR033113;IPR036444	PF00068	2	1	1	16,4	6,8	6,8	16,097	0,0094044	6,4311	810840000	9	6	16051	Q9I900;Q92086;P60045;Q92085;Q92084;Q91133;P00598;P00597;P00596;A0A8C6XLH5	Q9I900;Q92086;P60045;Q92085;Q92084;Q91133;P00598;P00597;P00596;A0A8C6XLH5	312	CCQVHDNCYGEAEK;PMPLNLYQFK	A0A8C6XLH5_NAJNA;PA2A1_NAJAT;PA2A1_NAJKA;PA2A2_NAJAT;PA2A2_NAJKA;PA2A3_NAJSG;PA2AC_NAJSP;PA2AD_NAJSP;PA2NA_NAJSP;PA2NB_NAJSP	PLA2	Acidic phospholipase A2 1 (svPLA2) (EC 3.1.1.4) (Muscarinic protein) (MP) (Phosphatidylcholine 2-acylhydrolase);Acidic phospholipase A2 2 (svPLA2) (EC 3.1.1.4) (CM-III) (NnkPLA-II) (Phosphatidylcholine 2-acylhydrolase);Acidic phospholipase A2 2 (svPLA2) (EC 3.1.1.4) (Phosphatidylcholine 2-acylhydrolase);Acidic phospholipase A2 3 (svPLA2) (EC 3.1.1.4) (Phosphatidylcholine 2-acylhydrolase);Acidic p…
5258600	10411000	9121300	5588900	20390000	13019000	8411800	8811100	6638900	18535000	14482000	15992000	8076400	2569600	0	2773000	0	0	63788800	72870800	13419000				-1	Direct protein sequencing;Disulfide bond;Glycoprotein;Phospholipase A2 inhibitor;Reference proteome;Secreted;Signal	phospholipase A2 inhibitor activity [GO:0019834]	GO:0005576;GO:0019834;GO:0032429	IPR004126;IPR016054;IPR016338;IPR045860	PF02988	3	3	3	14,4	14,4	14,4	20,452	0	16,828	1660600000	9	7	21509,5	Q7LZI1;A0A8C6X343	Q7LZI1;A0A8C6X343	308	CINIAGYR;THEVDRNELIK;VECTDAVK	A0A8C6X343_NAJNA;PLIGB_NAJKA	PLA2 inhibitor	Phospholipase A2 inhibitor 31 kDa subunit (gamma-PLI);UPAR/Ly6 domain-containing protein
92976000	114860000	74521000	92217000	118350000	57833000	52426000	54863000	51873000	60420000	83444000	92925000	46079000	43745000	28289000	32523000	79065000	52271000	550757000	395951000	281972000				-1	Glycoprotein;Hydrolase;Lipid degradation;Lipid metabolism;Reference proteome;Signal	phospholipase activity [GO:0004620]	GO:0004620;GO:0016042	IPR007000;IPR043040;IPR043041;IPR043042	PF04916	10	10	1	18,3	18,3	1,4	64,27	0	323,31	42731000000	26	232	63875	A0A098LWY9;A0A346CI91;A0A6I9X0S2;A0A646QBX4;A0A646QEM7;A0A8C7E4Y6;A0A8C6Y4Y9;A0A8C6Y881;A0A8C6Y4D9;A0A2Z4NA16;A0A0B8RQP5;A0A8T1N5M2;A0A2H4N395;A0A098LY74;T2HPJ4	A0A098LWY9;A0A346CI91;A0A6I9X0S2;A0A646QBX4;A0A646QEM7;A0A8C7E4Y6;A0A8C6Y4Y9;A0A8C6Y881;A0A8C6Y4D9;A0A2Z4NA16;A0A0B8RQP5;A0A8T1N5M2;A0A2H4N395;A0A098LY74	1	HQGLPESYNFDFVTMK;HQGLPESYNFDFVTMKPVL;IANMMADSGK;NVIIEQK;QNSGTYNNQYMILDTK;QVVPESLFAWER;TWAQTFEK;VADINMAAK;VTDIESMK;YGLDFSYEMAPR	A0A098LWY9_PANGU;A0A098LY74_PYTRG;A0A0B8RQP5_BOIIR;A0A2H4N395_BOTMO;A0A2Z4NA16_BOIIR;A0A346CI91_9SAUR;A0A646QBX4_9SAUR;A0A646QEM7_9SAUR;A0A6I9X0S2_9SAUR;A0A8C6Y4D9_NAJNA;A0A8C6Y4Y9_NAJNA;A0A8C6Y881_NAJNA;A0A8C7E4Y6_NAJNA;A0A8T1N5M2_BOTJA;T2HPJ4_OVOOK	PLB	Phospholipase B-like (EC 3.1.1.-)
33372000	12296000	24323000	9076400	19533000	11112000	4420800	6400900	5511800	3854500	4087500	22698000	6462700	5409600	2513800	13385000	5181700	10188000	109712400	46973500	43140800				-1	Glycoprotein;Hydrolase;Lipid degradation;Lipid metabolism;Reference proteome;Signal	phospholipase activity [GO:0004620]	GO:0004620;GO:0016042	IPR007000;IPR043040;IPR043041;IPR043042	PF04916	7	1	1	19,5	4,9	4,9	64,214	0	240,98	11730000000	25	24	64214	A0A6J1W511	A0A6J1W511	140	FTAYAINGPPVEK;IANMMADSGK;NAGYIIAQLDGLYMGNLEWAK;QNSGTYNNQYMILDTK;SIEDGTLYVIEQVPNLVEYSDQTTILR;VADINMAAK;YGLDFSYEMAPR	A0A6J1W511_9SAUR	PLB	Phospholipase B-like (EC 3.1.1.-)
1679700	8498300	3635500	6991000	10328000	752160	1511700	3839900	0	1466600	1166800	1688700	1593100	2179100	2500800	1130900	0	0	31884660	9673700	7403900				-1	Glycoprotein;Hydrolase;Lipid degradation;Lipid metabolism;Signal	phospholipase activity [GO:0004620]	GO:0004620;GO:0016042	IPR007000;IPR043040;IPR043041;IPR043042	PF04916	9	3	0	19,6	9,1	0	64,047	0	323,31	2835300000	27	21	64313	A0A898INS1;A0A182C6E9;A0A346CLX0;A0A0A1WDU0	A0A898INS1;A0A182C6E9;A0A346CLX0	151	ENSGTYNNQYMILDTK;FTAYAINGPPVEK;IANMMADSGK;NAGYIIAQLDGLYMGNLEWAK;NVIIEQK;QVVPESLFAWER;TWAQTFEK;VADINMAAK;YGLDFSYEMAPR	A0A0A1WDU0_ECHCO;A0A182C6E9_9SAUR;A0A346CLX0_BORPO;A0A898INS1_CALBG	PLB	Phospholipase B-like (EC 3.1.1.-)
2783300096	2113399936	1983699968	1748300032	3784499968	5351699968	0	0	0	0	0	0	0	0	0	0	0	0	17764899968	0	0				-1	3D-structure;Direct protein sequencing;Disulfide bond;G-protein coupled receptor impairing toxin;Secreted;Toxin	toxin activity [GO:0090729]	GO:0005576;GO:0090729	IPR009523;IPR023569	PF06607	4	4	4	65,4	65,4	65,4	8,604	0	136,97	91268000000	5	26	8604	P25687	P25687	301	AVITGACER;IPFSGQR;MHHTCPCAPNLACVQTSPK;VCTPVGTSGEDCHPASHK	MIT1_DENPO	MIT	Toxin MIT1 (MIT 1) (Black mamba intestinal toxin 1) (Black mamba venom protein A)
iBAQ 22boc_426	iBAQ 23boc_427	iBAQ 24boc_428	iBAQ 25boc_429	iBAQ 26boc_430	iBAQ 27boc_431	iBAQ 28boc_521	iBAQ 29boc_522	iBAQ 30boc_523	iBAQ 31boc_524	iBAQ 32boc_541	iBAQ 33boc_542	iBAQ 34boc_487	iBAQ 35boc_489	iBAQ 36boc_494	iBAQ 37boc_496	iBAQ 38boc_511	iBAQ 39boc_515	Eswatini	Limpopo	K-N	Only identified by site	Reverse	Potential contaminant	Taxonomy IDs	Keywords	Gene Ontology (molecular function)	Gene Ontology IDs	InterPro	Pfam	Peptides	Razor + unique peptides	Unique peptides	Sequence coverage [%]	Unique + razor sequence coverage [%]	Unique sequence coverage [%]	Mol. weight [kDa]	Q-value	Score	Intensity	iBAQ peptides	MS/MS count	Mass	Protein IDs	Majority protein IDs	id	Peptide sequences	Entry Name	Protein groups	Protein names
12455000	12153000	8506700	13916000	10360000	20249000	19354000	14784000	12720000	7730700	13743000	21255000	6733300	8546800	4935200	5096100	17118000	10545000	77639700	89586700	52974400				-1	Hydrolase;Protease;Reference proteome;Signal;Thiol protease	cysteine-type endopeptidase activity [GO:0004197]	GO:0004197;GO:0006508;GO:0050790	IPR000169;IPR000668;IPR012599;IPR013128;IPR025660;IPR025661;IPR038765	PF00112;PF08127	9	9	9	37,4	37,4	37,4	37,554	0	238,74	4885100000	18	51	37551	A0A8C6V9R0;A0A670ZC37;A0A8C6X1G3;U3FD65;A0A8C5RRX6;A0A6J1VF73;A0A6P9CD20;A0A6I9XYN7;A0A0B8RRE5;A0A098LZX8;T1E687;A0A6B2FAG1;A0A1W7RIP5;A0A0F7ZEF7	A0A8C6V9R0;A0A670ZC37;A0A8C6X1G3;U3FD65;A0A8C5RRX6;A0A6J1VF73;A0A6P9CD20;A0A6I9XYN7;A0A0B8RRE5;A0A098LZX8;T1E687;A0A6B2FAG1;A0A1W7RIP5;A0A0F7ZEF7	101	AGHNFANADMSYVK;EIMAEIYK;FEFAGDLVLPQNFDSR;GLVSGGLYDSHVGCR;GQDHCGIESEVVAGIPR;NGPVEGAFTVYSDFLMYK;NVPYFPPLSPDLVNYINK;QQWSNCPTIR;TCEAGYSPSYK	A0A098LZX8_9SAUR;A0A0B8RRE5_BOIIR;A0A0F7ZEF7_CROAD;A0A1W7RIP5_AGKCO;A0A670ZC37_PSETE;A0A6B2FAG1_9SAUR;A0A6I9XYN7_9SAUR;A0A6J1VF73_9SAUR;A0A6P9CD20_PANGU;A0A8C5RRX6_LATLA;A0A8C6V9R0_NAJNA;A0A8C6X1G3_NAJNA;T1E687_CROHD;U3FD65_MICFL	SVCP	Cathepsin B (EC 3.4.22.1)
13307000	0	11388000	5654500	6121400	27033000	22756000	18173000	18810000	20501000	14551000	17115000	49621000	40374000	49422000	40777000	43032000	39855000	63503900	111906000	263081000				-1	Disulfide bond;Hydrolase;Protease;Reference proteome;Signal;Thiol protease;Zymogen	cysteine-type peptidase activity [GO:0008234]	GO:0006508;GO:0008234	IPR000169;IPR000668;IPR013128;IPR013201;IPR025660;IPR025661;IPR038765;IPR039417	PF00112;PF08246	2	2	2	12	12	12	28,044	0	38,639	3069400000	7	39	37475	V8P519;A0A8C6Y0C7;A0A8C5SRB1;A0A670ZHT8;A0A6J1VKG6	V8P519;A0A8C6Y0C7;A0A8C5SRB1;A0A670ZHT8;A0A6J1VKG6	104	GLMDEEDYPYQAK;NSWGPEWGMDGYFNIER	A0A670ZHT8_PSETE;A0A6J1VKG6_9SAUR;A0A8C5SRB1_LATLA;A0A8C6Y0C7_NAJNA;V8P519_OPHHA	SVCP	Cathepsin H;Pro-cathepsin H
729470	0	536890	1183000	1219500	1144100	0	0	0	0	0	0	0	0	0	0	0	0	4812960	0	0				-1	Aspartyl protease;Disulfide bond;Hydrolase;Protease;Reference proteome	aspartic-type endopeptidase activity [GO:0004190]	GO:0004190;GO:0006508	IPR001461;IPR001969;IPR012848;IPR021109;IPR033121	PF00026;PF07966	1	1	1	6,4	6,4	6,4	45,825	0	11,803	136930000	18	7	45826	A0A6P9APP6	A0A6P9APP6	142	DGGELIFGGIDHSLYHGPIYWIPVSR	A0A6P9APP6_PANGU	SVCP	Cathepsin E-like
0	0	0	954900	0	0	623270	1169800	0	0	585620	887980	1075100	744150	1622700	925370	0	629100	954900	3266670	4996420				-1	Hydrolase;Protease;Reference proteome;Signal;Thiol protease;Zymogen	cysteine-type endopeptidase activity [GO:0004197]	GO:0004197;GO:0051603;GO:0110165	IPR001096;IPR043577;IPR046427	PF01650	1	1	1	4,1	4,1	4,1	46,521	0	10,84	184360000	20	9	47905,5	A0A8C6VCS8;A0A8C6V9W7	A0A8C6VCS8;A0A8C6V9W7	168	DYTNEDVTPDTFLAVLR	A0A8C6V9W7_NAJNA;A0A8C6VCS8_NAJNA	SVCP	Legumain (EC 3.4.22.34) (Asparaginyl endopeptidase) (Protease, cysteine 1)
0	17229000	14155000	20395000	18397000	19888000	833960	9642600	0	0	0	7409300	32308000	43144000	49036000	47585000	27680000	23660000	90064000	17885860	223413000				-1	Disulfide bond;Hydrolase;Protease;Reference proteome;Signal;Thiol protease;Zymogen	cysteine-type peptidase activity [GO:0008234]	GO:0006508;GO:0008234	IPR000169;IPR000668;IPR013128;IPR013201;IPR025660;IPR025661;IPR038765;IPR039417	PF00112;PF08246	4	4	4	17,2	17,2	17,2	37,972	0	95,616	4970500000	15	24	37972	A0A8C6VKE6;A0A670ZDU4;A0A2D4JI51;A0A8C5REV0;A0A6J1VL76	A0A8C6VKE6;A0A670ZDU4	177	EYQNNNQEELR;IGPVSVAINANQPSFFLYR;NSWGINFGLEGYIK;SNVGIGIPESIDWR	A0A2D4JI51_MICLE;A0A670ZDU4_PSETE;A0A6J1VL76_9SAUR;A0A8C5REV0_LATLA;A0A8C6VKE6_NAJNA	SVCP	Cathepsin S;Peptidase C1A papain C-terminal domain-containing protein
1504000	0	0	4411300	0	13763000	10088000	4912100	8021800	2512500	10847000	13933000	6069300	2474800	5611800	2414000	10891000	11410000	19678300	50314400	38870900				-1	Aspartyl protease;Disulfide bond;Hydrolase;Protease;Reference proteome;Signal	aspartic-type endopeptidase activity [GO:0004190]	GO:0004190;GO:0006508	IPR001461;IPR001969;IPR021109;IPR033121	PF00026	2	2	2	6,8	6,8	6,8	43,39	0	15,123	1741800000	16	8	43342	A0A8C6XES9;A0A2D4FTS1;V8NXW0;A0A670XRN2;A0A8C5WXM9;U3ETZ2;A0A6B2FBD5;A0A6B2F9I6;A0A0F7Z2A3;A0A0A1WD22;A0A098LYC7	A0A8C6XES9;A0A2D4FTS1;V8NXW0;A0A670XRN2;A0A8C5WXM9;U3ETZ2;A0A6B2FBD5;A0A6B2F9I6;A0A0F7Z2A3;A0A0A1WD22;A0A098LYC7	200	FDGILGMAYPK;VAPFFDNVIDQGLLEK	A0A098LYC7_9SAUR;A0A0A1WD22_ECHCO;A0A0F7Z2A3_MICFL;A0A2D4FTS1_MICCO;A0A670XRN2_PSETE;A0A6B2F9I6_BOTNI;A0A6B2FBD5_9SAUR;A0A8C5WXM9_LATLA;A0A8C6XES9_NAJNA;U3ETZ2_MICFL;V8NXW0_OPHHA	SVCP	Cathepsin D;Peptidase A1 domain-containing protein
0	0	0	0	0	0	0	0	0	0	0	0	1937600	1437000	1045600	0	0	0	0	0	4420200				-1	Calcium;Disulfide bond;Glycoprotein;Hydrolase;Metal-binding;Secreted;Signal;Toxin;Zinc	metal ion binding [GO:0046872];metalloendopeptidase activity [GO:0004222];toxin activity [GO:0090729]	GO:0004222;GO:0005576;GO:0006508;GO:0046872;GO:0090729	IPR001590;IPR001762;IPR002870;IPR006586;IPR024079;IPR034027;IPR036436	PF00200;PF01421;PF01562;PF08516	1	1	1	2,6	2,6	2,6	68,315	0	7,4411	132610000	30	1	68366	A0A194ATS1;A0A194AS35;A0A6H0QW77	A0A194ATS1;A0A194AS35;A0A6H0QW77	36	NGQPCLNNEGYCYNGK	A0A194AS35_SISMB;A0A194ATS1_SISMB;A0A6H0QW77_CROAT	SVMP	MDC-8b;Metalloproteinase type III 7a;Metalloproteinase type III 7b
33949000	24593000	26220000	20792000	15667000	20414000	80815000	47371000	73286000	63574000	42534000	59344000	72604000	58071000	41553000	65247000	69299000	68976000	141635000	366924000	375750000				-1	Disulfide bond;Glycoprotein;Hydrolase;Metal-binding;Metalloprotease;Protease;Secreted;Signal;Toxin;Zinc	metal ion binding [GO:0046872];metalloendopeptidase activity [GO:0004222];toxin activity [GO:0090729]	GO:0004222;GO:0005576;GO:0006508;GO:0046872;GO:0090729	IPR001590;IPR001762;IPR002870;IPR006586;IPR018358;IPR024079;IPR034027;IPR036436	PF00200;PF01421;PF01562;PF08516	9	3	0	15,3	3,8	0	69,137	0	78,257	27049000000	29	385	67950,5	A0A194AS47;A0A098M161;A0A098M153;A0A098M152	A0A194AS47	37	CGDGMVCSNR;DDCDLPELCTGR;DRPQCILNK;GLFSEDYTETHYAPDGR;HQGETYFIEPLK;KYIEFYVVVDNR;LSDSEAHAIYK;SAECPTDSFQR;YIEFYVVVDNR	A0A098M152_9SAUR;A0A098M153_9SAUR;A0A098M161_9SAUR;A0A194AS47_9SAUR	SVMP	Metalloproteinase (Type III) 13a (Metalloproteinase type III 13a);Metalloproteinase (Type III) 13b (Metalloproteinase type III 13b);Metalloproteinase (Type III) 4 (Metalloproteinase type III 4);Metalloproteinase type III 2
18462000	21376000	21846000	22018000	12980000	10686000	3442600	4964900	2081400	4094500	4825000	5834900	16313000	16867000	22920000	19825000	7085400	6010400	107368000	25243300	89020800				-1	Disulfide bond;Glycoprotein;Hydrolase;Metal-binding;Metalloprotease;Protease;Secreted;Toxin;Zinc	metal ion binding [GO:0046872];metalloendopeptidase activity [GO:0004222];toxin activity [GO:0090729]	GO:0004222;GO:0005576;GO:0006508;GO:0046872;GO:0090729	IPR001590;IPR001762;IPR002870;IPR024079;IPR034027;IPR036436	PF00200;PF01421;PF01562	4	1	0	11,3	2,4	0	42,159	0	8,9654	3767800000	17	2	31828,5	A0A2D4K510;A0A2D4K527	A0A2D4K510;A0A2D4K527	55	DDCDLPELCTGR;DRPQCILNK;HQGETYFIEPLK;SAECPTDSF	A0A2D4K510_9SAUR;A0A2D4K527_9SAUR	SVMP	Peptidase M12B domain-containing protein
5570200	0	0	0	19265000	0	21248000	30588000	25863000	26941000	0	0	0	5087600	6152400	0	0	13587000	24835200	104640000	24827000				-1	Disulfide bond;Metal-binding;Secreted;Zinc	metal ion binding [GO:0046872];metalloendopeptidase activity [GO:0004222]	GO:0004222;GO:0005576;GO:0006508;GO:0046872	IPR001590;IPR024079;IPR034027	PF01421	2	1	1	8,4	4,6	4,6	27,648	0	18,01	2160200000	14	10	27479	A0A2H6MYU2;A0A2H6MYN4;A0A2H6MYL4	A0A2H6MYU2;A0A2H6MYN4;A0A2H6MYL4	72	DRPQCILNK;SQLTNTPEQDR	A0A2H6MYL4_MICLE;A0A2H6MYN4_MICLE;A0A2H6MYU2_MICLE	SVMP	Peptidase M12B domain-containing protein
0	10033000	6284700	0	5835900	0	0	0	0	0	7393600	11332000	10900000	0	10117000	0	13849000	6059600	22153600	18725600	40925600				-1	Disulfide bond;Hydrolase;Metal-binding;Secreted;Signal;Toxin;Zinc	metal ion binding [GO:0046872];metalloendopeptidase activity [GO:0004222];toxin activity [GO:0090729]	GO:0004222;GO:0005576;GO:0006508;GO:0046872;GO:0090729	IPR001590;IPR001762;IPR002870;IPR006586;IPR018358;IPR024079;IPR034027;IPR036436	PF00200;PF01421;PF01562;PF08516	3	1	1	6,2	1,5	1,5	68,642	0	8,3046	2639400000	25	10	68672,5	A0A346CLV5;A0A346CLV3;A0A346CLU4;A0A346CLU1;A0A346CLT6;A0A346CLT5;A0A346CLS9;A0A346CLT2;A0A346CLT3;A0A346CLU9;A0A346CLU7;A0A346CLU6;A0A346CLU2;A0A346CLT4;A0A346CLT0;A0A346CLU0	A0A346CLV5;A0A346CLV3;A0A346CLU4;A0A346CLU1;A0A346CLT6;A0A346CLT5;A0A346CLS9;A0A346CLT2;A0A346CLT3;A0A346CLU9;A0A346CLU7;A0A346CLU6;A0A346CLU2;A0A346CLT4;A0A346CLT0	77	GAETECR;KRPQCILNK;YEDTMQYEFQVNGEPVVLHLER	A0A346CLS9_BORPO;A0A346CLT0_BORPO;A0A346CLT2_BORPO;A0A346CLT3_BORPO;A0A346CLT4_BORPO;A0A346CLT5_BORPO;A0A346CLT6_BORPO;A0A346CLU0_BORPO;A0A346CLU1_BORPO;A0A346CLU2_BORPO;A0A346CLU4_BORPO;A0A346CLU6_BORPO;A0A346CLU7_BORPO;A0A346CLU9_BORPO;A0A346CLV3_BORPO;A0A346CLV5_BORPO	SVMP	Snake venom metalloproteinase 10;Snake venom metalloproteinase 14;Snake venom metalloproteinase 15;Snake venom metalloproteinase 16;Snake venom metalloproteinase 18;Snake venom metalloproteinase 20;Snake venom metalloproteinase 21;Snake venom metalloproteinase 23;Snake venom metalloproteinase 27;Snake venom metalloproteinase 29;Snake venom metalloproteinase 3;Snake venom metalloproteinase 4;Snake…
9314300	0	0	3060400	0	2192000	18642000	0	9017500	0	0	46872000	12316000	7398900	10710000	7645300	4694500	0	14566700	74531500	42764700				-1	Disulfide bond;Hydrolase;Metal-binding;Secreted;Signal;Toxin;Zinc	metal ion binding [GO:0046872];metalloendopeptidase activity [GO:0004222];toxin activity [GO:0090729]	GO:0004222;GO:0005576;GO:0006508;GO:0046872;GO:0090729	IPR001590;IPR001762;IPR002870;IPR006586;IPR018358;IPR024079;IPR034027;IPR036436	PF00200;PF01421;PF01562;PF08516	4	3	1	7,7	4,3	2,2	72,718	0	227,44	4148800000	28	8	68205	A0A346CM02;A0A346CM17;A0A346CM31;A0A346CM29;A0A346CM22;A0A346CM11;A0A346CM16;A0A346CM10;A0A346CM40;A0A346CM43;A0A346CM21;A0A346CM23;A0A346CM42;A0A346CM19;A0A346CLZ9;A0A346CM28;A0A346CM24;A0A346CM20;A0A346CM38;A0A346CM33;A0A346CM35;A0A346CM13;A0A346CM39;A0A346CM07;A0A346CM12;A0A346CM44;A0A346CM41;A0A346CM36;A0A346CM32;A0A346CM03;A0A346CM27;A0A346CM34;A0A346CM26	A0A346CM02;A0A346CM17;A0A346CM31;A0A346CM29;A0A346CM22;A0A346CM11;A0A346CM16;A0A346CM10;A0A346CM40;A0A346CM43;A0A346CM21;A0A346CM23;A0A346CM42;A0A346CM19;A0A346CLZ9;A0A346CM28;A0A346CM24;A0A346CM20;A0A346CM38;A0A346CM33;A0A346CM35;A0A346CM13;A0A346CM39;A0A346CM07;A0A346CM12;A0A346CM44;A0A346CM41;A0A346CM36;A0A346CM32;A0A346CM03;A0A346CM27;A0A346CM34;A0A346CM26	78	ETDLLPR;GAEAECR;YEDTMQYEFQVNGEPVVLHLER;YIEFYVVVDNLMYR	A0A346CLZ9_9SAUR;A0A346CM02_9SAUR;A0A346CM03_9SAUR;A0A346CM07_9SAUR;A0A346CM10_9SAUR;A0A346CM11_9SAUR;A0A346CM12_9SAUR;A0A346CM13_9SAUR;A0A346CM16_9SAUR;A0A346CM17_9SAUR;A0A346CM19_9SAUR;A0A346CM20_9SAUR;A0A346CM21_9SAUR;A0A346CM22_9SAUR;A0A346CM23_9SAUR;A0A346CM24_9SAUR;A0A346CM26_9SAUR;A0A346CM27_9SAUR;A0A346CM28_9SAUR;A0A346CM29_9SAUR;A0A346CM31_9SAUR;A0A346CM32_9SAUR;A0A346CM33_9SAUR;A0A346CM…	SVMP	Metalloproteinase 1;Metalloproteinase 10;Metalloproteinase 11;Metalloproteinase 12;Metalloproteinase 13;Metalloproteinase 14;Metalloproteinase 15;Metalloproteinase 16;Metalloproteinase 17;Metalloproteinase 18;Metalloproteinase 19;Metalloproteinase 2;Metalloproteinase 21;Metalloproteinase 22;Metalloproteinase 23;Metalloproteinase 24;Metalloproteinase 25;Metalloproteinase 26;Metalloproteinase 27;Me…
351910016	469289984	337720000	246190000	353860000	463360000	306660000	228900000	237730000	219840000	299510016	330740000	527520000	357620000	399289984	583969984	589820032	405920000	2222330000	1623380016	2864140000				-1	Calcium;Disulfide bond;Extracellular matrix;Glycoprotein;Hydrolase;Metal-binding;Metalloprotease;Protease;Reference proteome;Secreted;Signal;Zinc	metal ion binding [GO:0046872];metalloendopeptidase activity [GO:0004222];zinc ion binding [GO:0008270]	GO:0004222;GO:0005576;GO:0006508;GO:0008270;GO:0030198;GO:0046872	IPR000884;IPR001590;IPR002870;IPR010294;IPR012314;IPR013273;IPR024079;IPR036383;IPR041645;IPR045371	PF00090;PF01421;PF01562;PF05986;PF08685;PF17771;PF19030;PF19236	1	1	1	1,4	1,4	1,4	86,845	0,0033445	6,6237	268390000000	40	18	208791	A0A6I9YQI5;A0A670XUU1;A0A8C6X3P0;A0A8C6VSE5;A0A6P9DL73;A0A6P9DVB8;A0A6J1V3J7	A0A6I9YQI5;A0A670XUU1;A0A8C6X3P0;A0A8C6VSE5;A0A6P9DL73;A0A6P9DVB8;A0A6J1V3J7	82	YVEVMVVADSR	A0A670XUU1_PSETE;A0A6I9YQI5_9SAUR;A0A6J1V3J7_9SAUR;A0A6P9DL73_PANGU;A0A6P9DVB8_PANGU;A0A8C6VSE5_NAJNA;A0A8C6X3P0_NAJNA	SVMP	A disintegrin and metalloproteinase with thrombospondin motifs 9;A disintegrin and metalloproteinase with thrombospondin motifs 9 isoform X1;A disintegrin and metalloproteinase with thrombospondin motifs 9 isoform X2;A disintegrin and metalloproteinase with thrombospondin motifs 9-like;ADAM metallopeptidase with thrombospondin type 1 motif 9;Peptidase M12B domain-containing protein
56845000	64684000	59740000	74839000	105100000	85899000	40925000	62850000	31916000	70315000	82201000	70291000	27782000	23263000	39235000	24808000	56429000	55164000	447107000	358498000	226681000				-1	Disulfide bond;Glycoprotein;Hydrolase;Metal-binding;Metalloprotease;Protease;Secreted;Signal;Toxin;Zinc;Zymogen	metal ion binding [GO:0046872];metalloendopeptidase activity [GO:0004222];metallopeptidase activity [GO:0008237];toxin activity [GO:0090729]	GO:0004222;GO:0005576;GO:0006508;GO:0008237;GO:0046872;GO:0090729	IPR001590;IPR001762;IPR002870;IPR006586;IPR018358;IPR024079;IPR034027;IPR036436	PF00200;PF01421;PF01562;PF08516	10	4	0	16,5	5,7	0	68,663	0	174,72	31350000000	30	404	40037	A0A898INH6;A0A898ILE9;A0A898IKT8;A0A2D4H733;A0A2D4H710;A0A2D4H737;A0A2D4K526;A0A2D4K545;A0A2D4P0S5;A0A2D4NYV1;A0A2D4H732;R4FIY6;A0A2H6N0D8;A0A2D4K525;A0A2D4P016	A0A898INH6;A0A898ILE9;A0A898IKT8	150	CGDGMVCSNR;DDCDLPELCTGR;ERPQCILNK;GAGAECR;GGVQNPQPETK;HQGETYFIEPLK;KYIEFYVVVDNK;LSESEAHAIYKDENVEK;SAECPTDSFQR;YIEFYVVVDNK	A0A2D4H710_MICLE;A0A2D4H732_MICLE;A0A2D4H733_MICLE;A0A2D4H737_MICLE;A0A2D4K525_9SAUR;A0A2D4K526_9SAUR;A0A2D4K545_9SAUR;A0A2D4NYV1_MICSU;A0A2D4P016_MICSU;A0A2D4P0S5_MICSU;A0A2H6N0D8_MICLE;A0A898IKT8_CALBG;A0A898ILE9_CALBG;A0A898INH6_CALBG;R4FIY6_9SAUR	SVMP	ADAM cysteine-rich domain-containing protein;Disintegrin domain-containing protein;Peptidase M12B domain-containing protein;Snake venom metalloprotease;SVMP-Ver-17
235980000	634240000	667520000	723270016	1352700032	153650000	825779968	778870016	858259968	260520000	859430016	937630016	1158400000	1156800000	474220000	1574199936	1252499968	1040099968	3767360048	4520489984	6656219872				-1	Disulfide bond;Glycoprotein;Hydrolase;Metal-binding;Metalloprotease;Protease;Reference proteome;Secreted;Signal;Toxin;Zinc;Zymogen	metal ion binding [GO:0046872];metalloendopeptidase activity [GO:0004222];toxin activity [GO:0090729]	GO:0004222;GO:0005576;GO:0006508;GO:0046872;GO:0090729	IPR001590;IPR001762;IPR002870;IPR006586;IPR018358;IPR024079;IPR034027;IPR036436	PF00200;PF01421;PF01562;PF08516	14	10	0	25,9	18,7	0	68,844	0	323,31	377410000000	25	205	68710	A0A8C6XIQ9;A0A8C6XIT1;A0A8C6XJV4;A0A8C6XLA9;B5KFV3;R4G2I0;B5KFV6;B5KFV5;A0A6J1WAX7;R4G2Y6;R4FIM1;B5KFV2;R4G7J0;A0A346CLT9;A0A346CIB8	A0A8C6XIQ9;A0A8C6XIT1;A0A8C6XJV4;A0A8C6XLA9	204	CGDGMVCSNR;CPIMTNQCIALR;DPNYGMVEPGTK;DRPQCILNK;DSCFTLNQR;ETVLLPR;GAGAECR;GGVQNPQPETK;GLFSEDYTETHYAPDGR;ISYEPLSEFSSCSVQEHR;NDNAQLLTGIDFK;RNDNAQLLTGIDFK;TSVAVVQDYSK;YEDTMQYEFQVNGEPVVLHLER	A0A346CIB8_9SAUR;A0A346CLT9_BORPO;A0A6J1WAX7_9SAUR;A0A8C6XIQ9_NAJNA;A0A8C6XIT1_NAJNA;A0A8C6XJV4_NAJNA;A0A8C6XLA9_NAJNA;B5KFV2_PSEPO;B5KFV3_PSEAU;B5KFV5_OXYSU;B5KFV6_OXYMI;R4FIM1_9SAUR;R4G2I0_9SAUR;R4G2Y6_9SAUR;R4G7J0_9SAUR	SVMP	Australease-1;Metalloproteinase;Microlepidotease-1;Porphyriacase-1;Scutellatease-1;Snake venom metalloproteinase 13;SVMP-Hop-14;SVMP-Hop-30;SVMP-Hop-46;SVMP-Hop-65;Uncharacterized protein;Zinc metalloproteinase-disintegrin-like kaouthiagin-like
25513000	13346000	14367000	36298000	53944000	90085000	5639900	2056000	3658100	1625200	26730000	26603000	19951000	10613000	2257100	32870000	30862000	24340000	233553000	66312200	120893100				-1	Disulfide bond;Glycoprotein;Hydrolase;Metal-binding;Metalloprotease;Protease;Reference proteome;Secreted;Signal;Toxin;Zinc;Zymogen	metal ion binding [GO:0046872];metalloendopeptidase activity [GO:0004222];toxin activity [GO:0090729]	GO:0004222;GO:0005576;GO:0006508;GO:0046872;GO:0090729	IPR001590;IPR001762;IPR002870;IPR006586;IPR018358;IPR024079;IPR034027;IPR036436	PF00200;PF01421;PF01562;PF08516	11	4	0	23,7	8,7	0	68,789	0	60,564	13591000000	23	43	68790	A0A8C6XIZ9;V8N413;R4FIX4;A0A346CLV2;A0A346CLT7;A0A346CLV0;A0A346CLT8;A0A346CLU3;A0A346CLT1	A0A8C6XIZ9	206	CGDGMVCSNR;CPIMTNQCIALLGPSVK;DPNYGMVEPGTK;ERPQCILNK;GGVQNPQPETK;GLFSEDYTETHYAPDGR;HQGETYFIEPLK;LQPHAQCDSEECCEK;LSESEAHAIYKDENVEK;PQCILNKPSR;YEDTMQYEFQVNGEPVVLHLER	A0A346CLT1_BORPO;A0A346CLT7_BORPO;A0A346CLT8_BORPO;A0A346CLU3_BORPO;A0A346CLV0_BORPO;A0A346CLV2_BORPO;A0A8C6XIZ9_NAJNA;R4FIX4_9SAUR;V8N413_OPHHA	SVMP	Peptidase M12B propeptide domain-containing protein;Snake venom metalloproteinase 11;Snake venom metalloproteinase 12;Snake venom metalloproteinase 17;Snake venom metalloproteinase 24;Snake venom metalloproteinase 26;Snake venom metalloproteinase 5;SVMP-Sut-51;Uncharacterized protein
991410	801790	727720	949400	643420	705120	0	496160	0	0	0	0	1639400	758890	1704200	714670	0	0	4818860	496160	4817160				-1	Disulfide bond;Glycoprotein;Hydrolase;Metal-binding;Metalloprotease;Protease;Reference proteome;Secreted;Signal;Toxin;Zinc	metal ion binding [GO:0046872];metalloendopeptidase activity [GO:0004222];toxin activity [GO:0090729]	GO:0004222;GO:0005576;GO:0006508;GO:0046872;GO:0090729	IPR001590;IPR001762;IPR002870;IPR006586;IPR024079;IPR034027;IPR036436	PF00200;PF01421;PF01562;PF08516	12	1	0	24,1	2,8	0	68,713	0	27,91	243170000	24	12	68714	A0A8C7DZU5	A0A8C7DZU5	228	CGDGMVCSNR;CPIMTNQCIALLGPSVK;DPNYGMVEPGTK;DRPQCILNK;ETVLLPR;GGVQNPQPETK;GLFSEDYTETHYAPDGR;ISYEPLSEFSSCSVQEHR;NDNAQLLTGIDFK;RNDNAQLLTGIDFK;TSVAVVQDYSK;YEDTMQYEFQVNGEPVVLHLER	A0A8C7DZU5_NAJNA	SVMP	Uncharacterized protein
5864000	2955700	8636700	7573700	32773000	17566000	1409700	3936700	1292700	1957200	10588000	10837000	1519400	526740	1261600	1713800	2482400	2501700	75369100	30021300	10005640				-1	Cell adhesion impairing toxin;Disulfide bond;Fibrinogenolytic toxin;Glycoprotein;Hemostasis impairing toxin;Hydrolase;Metal-binding;Metalloprotease;Platelet aggregation inhibiting toxin;Protease;Secreted;Signal;Toxin;Zinc;Zymogen	metal ion binding [GO:0046872];metalloendopeptidase activity [GO:0004222];toxin activity [GO:0090729]	GO:0004222;GO:0005576;GO:0006508;GO:0043655;GO:0044358;GO:0044477;GO:0044485;GO:0046872;GO:0090729	IPR001590;IPR001762;IPR002870;IPR006586;IPR018358;IPR024079;IPR034027;IPR036436	PF00200;PF01421;PF01562;PF08516	5	1	1	9,6	2,8	2,8	68,201	0	323,31	11666000000	30	42	68202	A8QL48	A8QL48	235	DRPQCILNK;DSCFTLNQR;GGVQNPQPETK;GLFSEDYTETHYASDGR;HQGETYFIEPLK	VM3_BUNFA	SVMP	Zinc metalloproteinase-disintegrin-like BfMP (EC 3.4.24.-) (Snake venom metalloproteinase) (SVMP)
71412000	28414000	55428000	106740000	44444000	32360000	12388000	26903000	20317000	26384000	165480000	166810000	86328000	26213000	73963000	76110000	54400000	36060000	338798000	418282000	353074000				-1	Calcium;Cell adhesion impairing toxin;Disulfide bond;Glycoprotein;Hemostasis impairing toxin;Hydrolase;Metal-binding;Metalloprotease;Platelet aggregation inhibiting toxin;Protease;Secreted;Signal;Toxin;Zinc;Zymogen	metal ion binding [GO:0046872];metalloendopeptidase activity [GO:0004222];toxin activity [GO:0090729]	GO:0004222;GO:0005576;GO:0006508;GO:0046872;GO:0090729	IPR001590;IPR001762;IPR002870;IPR006586;IPR018358;IPR024079;IPR034027;IPR036436	PF00200;PF01421;PF01562;PF08516	10	5	2	17,8	8,7	4,3	68,253	0	153,58	39953000000	24	193	68358	D5LMJ3;A0A346CLU8	D5LMJ3	269	EHQEYLLR;ERPQCILNK;GAETECR;GDDVSHCR;GGVQNPQPETK;GLFSEDYTETHYAPDGR;LNFHIALIGLEIWSNQDK;LQPHAQCDSEECCEK;PQCILNKPSR;TSQLTNTPEQDR	A0A346CLU8_BORPO;VM3A_NAJAT	SVMP	Snake venom metalloproteinase 22;Zinc metalloproteinase-disintegrin-like atrase-A (EC 3.4.24.-) (Snake venom metalloproteinase) (SVMP)
0	0	3352200	0	6039200	157730000	238290000	126790000	135100000	100540000	268649984	269220000	0	7030400	0	0	4971600	13827000	167121400	1138589984	25829000				-1	3D-structure;Calcium;Complement system impairing toxin;Direct protein sequencing;Disulfide bond;Fibrinogenolytic toxin;Glycoprotein;Hemostasis impairing toxin;Hydrolase;Metal-binding;Metalloprotease;Protease;Secreted;Signal;Toxin;Zinc;Zymogen	metal ion binding [GO:0046872];metalloendopeptidase activity [GO:0004222];toxin activity [GO:0090729]	GO:0004222;GO:0005576;GO:0006508;GO:0046872;GO:0090729	IPR001590;IPR001762;IPR002870;IPR006586;IPR018358;IPR024079;IPR034027;IPR036436	PF00200;PF01421;PF01562;PF08516	9	3	0	14,5	3,9	0	66,245	0	81,381	38185000000	28	34	66292	D6PXE8;D3TTC1;A0A346CLU5	D6PXE8;D3TTC1	270	DRPQCILNK;ETVLLPR;FEVKPAASVTLK;GAETECR;GGVQNPQPETK;GLFSEDYTETHYAPDGR;PAASVTLK;TSQLTNTPEQDR;VYEMINAVNTK	A0A346CLU5_BORPO;VM3B_NAJAT;VM3KL_NAJAT	SVMP	Snake venom metalloproteinase 19;Zinc metalloproteinase-disintegrin-like atrase-B (EC 3.4.24.-) (Snake venom metalloproteinase) (SVMP);Zinc metalloproteinase-disintegrin-like kaouthiagin-like (K-like) (EC 3.4.24.-) (Snake venom metalloproteinase) (SVMP)
68178	2381900	1674900	0	5339000	5090500	30995000	25609000	29430000	21896000	10792000	10913000	950870	7765500	921500	1938500	4549000	12283000	14554478	129635000	28408370				-1	Blood coagulation cascade activating toxin;Calcium;Direct protein sequencing;Disulfide bond;Glycoprotein;Hemostasis impairing toxin;Hydrolase;Metal-binding;Metalloprotease;Platelet aggregation inhibiting toxin;Protease;Prothrombin activator;Secreted;Toxin;Zinc	metal ion binding [GO:0046872];metalloendopeptidase activity [GO:0004222];peptidase activator activity [GO:0016504];toxin activity [GO:0090729]	GO:0004222;GO:0005576;GO:0006508;GO:0010952;GO:0016504;GO:0035807;GO:0043655;GO:0046872;GO:0090729	IPR001590;IPR001762;IPR006586;IPR024079;IPR034027;IPR036436	PF01421;PF08516	6	2	2	12	4	4	44,492	0	12,024	3451900000	20	19	18439	P82942;A0A2D4H736;P0DJ43	P82942	304	DRPQCILNK;DYQEYLLR;FEVKPAASVTLK;PAASVTLK;TNTPEQDR;VYEMINAVNTK	A0A2D4H736_MICLE;VM3_MICIK;VM3K_NAJKA	SVMP	Hemorrhagic metalloproteinase-disintegrin-like kaouthiagin (EC 3.4.24.-) (Snake venom metalloproteinase) (SVMP);Peptidase M12B domain-containing protein;Zinc metalloproteinase-disintegrin-like mikarin (EC 3.4.24.-) (Snake venom metalloproteinase) (SVMP)
450260000	524329984	466950016	574000000	533640000	551470016	484849984	551200000	436040000	501430016	811280000	850510016	1166800000	779969984	1083699968	1020400000	906040000	919529984	3100650016	3635310016	5876439936				-1	Calcium;Cell adhesion impairing toxin;Direct protein sequencing;Disulfide bond;Glycoprotein;Hemostasis impairing toxin;Hydrolase;Metal-binding;Metalloprotease;Platelet aggregation inhibiting toxin;Protease;Reference proteome;Secreted;Signal;Toxin;Zinc;Zymogen	metal ion binding [GO:0046872];metalloendopeptidase activity [GO:0004222];metallopeptidase activity [GO:0008237];peptidase activity [GO:0008233];toxin activity [GO:0090729];zinc ion binding [GO:0008270]	GO:0004222;GO:0005576;GO:0006508;GO:0008233;GO:0008237;GO:0008270;GO:0030195;GO:0046872;GO:0090729	IPR001590;IPR001762;IPR002870;IPR006586;IPR018358;IPR024079;IPR034027;IPR036436	PF00200;PF01421;PF01562;PF08516	20	20	13	34,8	34,8	27,6	68,176	0	323,31	485300000000	23	699	29067,5	Q10749;F8RKW0;F8RKW1;F8RKV9;R4G2H1;A0A2D4KKB8;R4FIL3;E9JG27;Q9PT47;R4G2Y9;A0A2D4KKA6;R4G2I1;R4FJZ4;A0A6J1UH79;A7X4G0;A0A2H6MYF9;V8NX49;A0A1W7RJW8	Q10749	306	AIVTPPVCGNYFVER;ASCTCGSNK;DPNYGMVAPGTK;DRPQCILNK;DRPQCILNKPSR;GAGAECR;GGVQNPQPETK;GLFSEDYTETHYAPDGR;KSVAVVQDHSK;LQHEAQCDSGECCEK;NDCDFPELCTGR;NSMICHCPPPSK;NSMICHCPPPSKDPNYGMVAPGTK;PQCILNKPSR;SSQLTNTPEQDR;STSMVAITMAHQMGHNLGMNDDR;SVAVVQDHSK;VYEMVNALNTMYR;YIEFYVVVDNVMYR;YYESLSEFSSCSVQEHR	A0A1W7RJW8_AGKCO;A0A2D4KKA6_9SAUR;A0A2D4KKB8_9SAUR;A0A2H6MYF9_MICLE;A0A6J1UH79_9SAUR;A7X4G0_THRJA;E9JG27_ECHCS;Q9PT47_9SAUR;R4FIL3_9SAUR;R4FJZ4_9SAUR;R4G2H1_9SAUR;R4G2I1_9SAUR;R4G2Y9_9SAUR;V8NX49_OPHHA;VM34_DRYCN;VM38_DRYCN;VM39_DRYCN;VM3M1_NAJMO	SVMP	Disintegrin domain-containing protein;Metalloproteinase;Metalloproteinase (Type III) 4;Peptidase M12B domain-containing protein;Snake venom metalloproteinase-disintegrin-like mocarhagin (MOC) (Mocarhagin-1) (SVMP) (EC 3.4.24.-) (Zinc metalloproteinase mocarhagin);SVMP-Hem-3;SVMP-Hop-15;SVMP-Hop-23;SVMP-Hop-45;SVMP-Hop-62;SVMP-Thr1;Zinc metalloproteinase-disintegrin-like MTP4 (EC 3.4.24.-) (Snake …
176080000	304320000	186760000	245280000	270920000	229060000	197870000	232330000	229630000	221950000	228550000	236030000	366510016	253810000	385440000	410960000	375060000	290300000	1412420000	1346360000	2082080016				-1	Calcium;Complement system impairing toxin;Disulfide bond;Glycoprotein;Hydrolase;Metal-binding;Metalloprotease;Protease;Secreted;Signal;Toxin;Zinc;Zymogen	metal ion binding [GO:0046872];metalloendopeptidase activity [GO:0004222];metallopeptidase activity [GO:0008237];toxin activity [GO:0090729]	GO:0004222;GO:0005576;GO:0006508;GO:0008237;GO:0046872;GO:0090729	IPR001590;IPR001762;IPR002870;IPR006586;IPR024079;IPR034027;IPR036436	PF00200;PF01421;PF01562;PF08516	9	1	0	18,2	2	0	67,661	0	249,12	136880000000	28	121	24847	Q9PVK7;A0A2H6MYF4;A0A2H6MYK4	Q9PVK7	313	CGDGMVCSNR;CPIMTNQCIALR;DPSYGMVEPGTK;DRPQCILNK;DSCFTLNQR;GAGAECR;GGVQNPQPETK;GLFSEDYTETHYAPDGR;YEDTMQYEFQVNGEPVVLHLER	A0A2H6MYF4_MICLE;A0A2H6MYK4_MICLE;VM3_NAJKA	SVMP	Disintegrin domain-containing protein;Zinc metalloproteinase-disintegrin-like cobrin (EC 3.4.24.-) (Snake venom metalloproteinase) (SVMP)
3506300	3066000	3876300	5772200	0	0	4088500	4110000	3116800	6151900	5360000	6917800	0	0	0	0	0	0	16220800	29745000	0				-1	Disulfide bond;Hydrolase;Protease;Secreted;Serine protease;Signal	serine-type endopeptidase activity [GO:0004252]	GO:0004252;GO:0005576;GO:0006508;GO:0035821	IPR001254;IPR001314;IPR009003;IPR018114;IPR033116;IPR043504	PF00089	1	1	1	8,1	8,1	8,1	28,375	0	7,7172	413690000	9	4	28286	A0A8T1N2F9;A0A1L8D626	A0A8T1N2F9;A0A1L8D626	39	GDSGGPLICNGELQGIVSWGR	A0A1L8D626_BOTAT;A0A8T1N2F9_BOTJA	SVSP	BATXSVSP19;Snake venom serine protease
2065900	0	3094900	1700900	2256100	2867700	0	0	0	0	0	0	0	0	0	0	0	0	11985500	0	0				-1	Disulfide bond;Growth factor;Kinase;Kringle;Pyrrolidone carboxylic acid;Reference proteome;Secreted;Serine protease homolog;Signal;Transferase	growth factor activity [GO:0008083];kinase activity [GO:0016301];serine-type endopeptidase activity [GO:0004252]	GO:0004252;GO:0005576;GO:0006508;GO:0008083;GO:0016301;GO:0016310	IPR000001;IPR001254;IPR001314;IPR003609;IPR009003;IPR013806;IPR018056;IPR024174;IPR027284;IPR038178;IPR043504	PF00024;PF00051;PF00089	2	2	2	6,3	6,3	6,3	54,932	0	13,056	448320000	26	5	75579	V8NWI0;A0A6P9DEG5;A0A6J1U723;A0A6J1U4Y2;A0A670YMA3;A0A2D4FGL7;A0A6I9YX77	V8NWI0;A0A6P9DEG5;A0A6J1U723;A0A6J1U4Y2;A0A670YMA3;A0A2D4FGL7;A0A6I9YX77	93	DYQAWLGIHNVER;NPDDDAHGPWCYTSNPK	A0A2D4FGL7_MICCO;A0A670YMA3_PSETE;A0A6I9YX77_9SAUR;A0A6J1U4Y2_9SAUR;A0A6J1U723_9SAUR;A0A6P9DEG5_PANGU;V8NWI0_OPHHA	SVSP	Hepatocyte growth factor (Hepatopoietin-A) (Scatter factor);Hepatocyte growth factor-like;Inactive serine/threonine-protein kinase TEX14-like;Peptidase S1 domain-containing protein
3083300	3034200	2357600	3141900	5226200	3638800	1795400	8032600	2526200	1496600	2401300	2833200	3182300	3185500	1764100	2448700	8829600	9158900	20482000	19085300	28569100				-1	Disulfide bond;Glycoprotein;Hydrolase;Membrane;Protease;Reference proteome;Secreted;Serine protease;Signal;Transmembrane;Transmembrane helix	serine-type endopeptidase activity [GO:0004252]	GO:0004252;GO:0005576;GO:0006508;GO:0016020;GO:0035821	IPR001254;IPR001314;IPR009003;IPR018114;IPR033116;IPR043504	PF00089	2	2	2	9,1	9,1	9,1	34,594	0	17,802	2102800000	14	33	38483	A0A8C6Y570;A0A670YN01;A0A8C5RZE5;A0A6J1VH91;V8NGL0	A0A8C6Y570;A0A670YN01;A0A8C5RZE5;A0A6J1VH91;V8NGL0	95	NPDPEDSHTLHR;VNEISLYDVILGSYQLK	A0A670YN01_PSETE;A0A6J1VH91_9SAUR;A0A8C5RZE5_LATLA;A0A8C6Y570_NAJNA;V8NGL0_OPHHA	SVSP	Peptidase S1 domain-containing protein;Prostasin;Serine protease 8
136490000	208860000	16924000	231070000	195650000	195180000	174790000	248310000	131890000	72955000	254860000	80902000	213570000	184120000	11991000	263630000	144630000	191770000	984174000	963707000	1009711000				-1	Disulfide bond;Glycoprotein;Hydrolase;Membrane;Protease;Reference proteome;Secreted;Serine protease;Signal;Transmembrane;Transmembrane helix	serine-type endopeptidase activity [GO:0004252]	GO:0004252;GO:0005576;GO:0006508;GO:0016020;GO:0035821	IPR001254;IPR001314;IPR009003;IPR018114;IPR033116;IPR043504	PF00089	1	1	1	4,3	4,3	4,3	25,366	0	7,314	29835000000	10	10	26901	A0A670YWE2;A0A8C6XQC9;A0A8C6XUQ5;A0A6P9BFQ0;A0A6J1VIS1;A0A6I9YNT9;A0A6P9BES5	A0A670YWE2;A0A8C6XQC9;A0A8C6XUQ5;A0A6P9BFQ0;A0A6J1VIS1;A0A6I9YNT9;A0A6P9BES5	96	TLDNDIMLIK	A0A670YWE2_PSETE;A0A6I9YNT9_9SAUR;A0A6J1VIS1_9SAUR;A0A6P9BES5_PANGU;A0A6P9BFQ0_PANGU;A0A8C6XQC9_NAJNA;A0A8C6XUQ5_NAJNA	SVSP	Cationic trypsin-3-like;Cationic trypsin-3-like isoform X1;Cationic trypsin-3-like isoform X2;Peptidase S1 domain-containing protein
145320000	128080000	120100000	124540000	102550000	175760000	110780000	163950000	126030000	104960000	123990000	140960000	99344000	94397000	79120000	84536000	109630000	94677000	796350000	770670000	561704000				-1	Disulfide bond;Hydrolase;Protease;Reference proteome;Secreted;Serine protease;Signal	serine-type endopeptidase activity [GO:0004252]	GO:0004252;GO:0005576;GO:0006508;GO:0035821	IPR001254;IPR001314;IPR009003;IPR018114;IPR033116;IPR043504	PF00089	1	1	1	7	7	7	24,776	0	8,3964	19159000000	9	33	26946	Q2XXM4;Q2XXM2;A0A6I9YAD9	Q2XXM4;Q2XXM2;A0A6I9YAD9	119	VMGWGTITSPEVTYPK	A0A6I9YAD9_9SAUR;Q2XXM2_PHIOL;Q2XXM4_PHIOL	SVSP	Kallikrein-Phi3;Kallikrein-Phi5;Snake venom serine protease-like
1147300	1438000	0	0	0	1511200	1555800	0	964250	935230	1067800	3115000	14620000	10276000	11075000	11921000	12871000	14074000	4096500	7638080	74837000				-1	Cell adhesion;Cell junction;Cell membrane;Cell projection;Disulfide bond;Hydrolase;Membrane;Reference proteome;Transmembrane;Transmembrane helix	dipeptidyl-peptidase activity [GO:0008239];serine-type endopeptidase activity [GO:0004252]	GO:0004252;GO:0006508;GO:0007155;GO:0008239;GO:0016324;GO:0031258;GO:0045121;GO:0070161	IPR001375;IPR002469;IPR002471;IPR029058;IPR040522	PF00326;PF00930;PF18811	6	6	6	14,9	14,9	14,9	86,259	0	90,008	3990900000	37	28	86184,5	A0A8C6X6P1;A6MJI0;A0A6I9XYE9;A0A6J1UHE7;A6MJH4;A6MJH7;A0A670YVH3;V8P9G9;A0A6J1UJ10;A0A098M0K7;A6MJH5;A6MJH2;A0A098LWT3;A6MJI1;A6MJH3;A0A6B2FCR7;A6MJH9;A0A098LWW7;A6MJH6;A6MJH8;A0A0F7Z0U1;A0A098LYK4;A0A0A1WC79;A0A6P9CD08;A0A6G5ZUU6;A0A0F7Z8N0;A0A0K8RVQ9;A0A0K8S166;A0A1W7RHX7;A0A077LD18;A0A077LAF7;Q75S82;T2HPT1;U3TDD4;Q75S83;A0A8C5SFU6	A0A8C6X6P1;A6MJI0;A0A6I9XYE9;A0A6J1UHE7;A6MJH4;A6MJH7;A0A670YVH3;V8P9G9;A0A6J1UJ10;A0A098M0K7;A6MJH5;A6MJH2;A0A098LWT3;A6MJI1;A6MJH3;A0A6B2FCR7;A6MJH9;A0A098LWW7;A6MJH6	186	FQPSEPYFASDK;LGTYEVEDQISAAK;NFESVGYLLIHGTADDNVHFQQAAQISK;TIITENPLPETIQYISWSPAGHK;WMSGHEYVYTNQNNVFLYNIDDGK;WQYYDSIYTER	A0A077LAF7_PROFL;A0A077LD18_PROEL;A0A098LWT3_PYTRG;A0A098LWW7_9SAUR;A0A098LYK4_PANGU;A0A098M0K7_9SAUR;A0A0A1WC79_ECHCO;A0A0F7Z0U1_MICFL;A0A0F7Z8N0_CROAD;A0A0K8RVQ9_CROHD;A0A0K8S166_CROHD;A0A1W7RHX7_AGKCO;A0A670YVH3_PSETE;A0A6B2FCR7_BOTNI;A0A6G5ZUU6_VIPAN;A0A6I9XYE9_9SAUR;A0A6J1UHE7_9SAUR;A0A6J1UJ10_9SAUR;A0A6P9CD08_PANGU;A0A8C5SFU6_LATLA;A0A8C6X6P1_NAJNA;A6MJH2_OXYSU;A6MJH3_OXYMI;A6MJH4_PSETE;A6M…	SVSP	Dipeptidyl peptidase 4;Dipeptidyl peptidase 4 (EC 3.4.14.5) (Dipeptidyl peptidase IV) (T-cell activation antigen CD26);Dipeptidyl peptidase iv;Dipeptidyl peptidase IV;Dipeptidylpeptidase;Dipeptidylpeptidase 3;Dipeptidylpeptidase 4;Dipeptidylpeptidase 4a;Dipeptidylpeptidase 4a (EC 3.4.14.5);Dipeptidylpeptidase 4b (EC 3.4.14.5);Dipeptidylpeptidase IV N-terminal domain-containing protein;Uncharacter…
19574000	18727000	17441000	4239000	19122000	8303900	13599000	30688000	5985400	24185000	20785000	35902000	17466000	11874000	4800600	13815000	24622000	15360000	87406900	131144400	87937600				-1	Disulfide bond;Fibrinogenolytic toxin;Fibrinolytic toxin;Glycoprotein;Hemostasis impairing toxin;Hydrolase;Hypotensive agent;Protease;Reference proteome;Secreted;Serine protease;Signal;Toxin;Vasoactive;Vasodilator;Zymogen	serine-type endopeptidase activity [GO:0004252];toxin activity [GO:0090729]	GO:0004252;GO:0005576;GO:0006508;GO:0008217;GO:0035821;GO:0042311;GO:0090729	IPR001254;IPR001314;IPR009003;IPR018114;IPR033116;IPR043504	PF00089	3	3	1	15,6	15,6	4,7	30,391	0	323,31	35551000000	10	146	28987	A0A8C6Y2J5;A0A8C6Y285;A0A6J1TUS8;A0A6J1TVU9;A0A670ZGB3;A0A670ZDU7;A0A6J1TU04;A0A670ZGC3;Q5MCS0;A0A6J1VE32;A0A670YMF0;A0A194AP49;A0A194AT39;A0A670ZCN3;V8PCT6;A0A8C5RZH1;A0A024AYB1;A0A898ILW0;A0A8C5SVS7;A0A670YQ46;A0A670YFJ0;A0A2D4Q6K9;A0A2D4IIG9;A0A8C6XZ17;A0A8C5SRC2	A0A8C6Y2J5;A0A8C6Y285;A0A6J1TUS8;A0A6J1TVU9;A0A670ZGB3;A0A670ZDU7;A0A6J1TU04;A0A670ZGC3	217	FPCAQLLEPGVYTK;IIGGFECNENEHR;LGVHNVHVHYEDEQIR	A0A024AYB1_MICIK;A0A194AP49_9SAUR;A0A194AT39_9SAUR;A0A2D4IIG9_MICLE;A0A2D4Q6K9_MICSU;A0A670YFJ0_PSETE;A0A670YMF0_PSETE;A0A670YQ46_PSETE;A0A670ZCN3_PSETE;A0A670ZDU7_PSETE;A0A670ZGB3_PSETE;A0A670ZGC3_PSETE;A0A6J1TU04_9SAUR;A0A6J1TUS8_9SAUR;A0A6J1TVU9_9SAUR;A0A6J1VE32_9SAUR;A0A898ILW0_CALBG;A0A8C5RZH1_LATLA;A0A8C5SRC2_LATLA;A0A8C5SVS7_LATLA;A0A8C6XZ17_NAJNA;A0A8C6Y285_NAJNA;A0A8C6Y2J5_NAJNA;V8PCT6_O…	SVSP	Kallikrein;Peptidase S1 domain-containing protein;Serine protease harobin;Serine protease harobin (EC 3.4.21.-) (Fibrin(ogen)olytic enzyme) (Snake venom serine protease) (SVSP);Serine protease harobin isoform X2;Serine protease harobin isoform X3;Serine proteinase 1a (Serine proteinase 1b);Serine proteinase 1c;Snake venom serine protease NaSP isoform X1;Trypsin-like serine protease
29432000	27983000	0	25760000	0	30202000	44199000	40367000	38532000	42255000	48960000	54848000	61373000	78223000	39922000	51163000	37537000	37839000	113377000	269161000	306057000				-1	Disulfide bond;Glycoprotein;Hydrolase;Protease;Reference proteome;Secreted;Serine protease;Signal	serine-type endopeptidase activity [GO:0004252]	GO:0004252;GO:0005576;GO:0006508;GO:0035821	IPR001254;IPR001314;IPR009003;IPR018114;IPR033116;IPR043504	PF00089	2	1	1	12,3	5,3	5,3	25,031	0	6,7947	6885900000	10	11	25031	A0A8C6Y6B8	A0A8C6Y6B8	221	LGVHNVHVHYEDEQIR;NVLCAGILEGEK	A0A8C6Y6B8_NAJNA	SVSP	Peptidase S1 domain-containing protein
4312300	4135800	3692100	5109400	5379900	4133200	3871700	5100700	4839800	6817700	6877700	8313400	0	3201900	0	0	0	2125600	26762700	35821000	5327500				-1	Disulfide bond;Glycoprotein;Hemostasis impairing toxin;Hydrolase;Protease;Secreted;Serine protease;Signal;Toxin	serine-type endopeptidase activity [GO:0004252];toxin activity [GO:0090729]	GO:0004252;GO:0005576;GO:0006508;GO:0090729	IPR001254;IPR001314;IPR009003;IPR018114;IPR033116;IPR043504	PF00089	3	1	1	18,1	7,4	7,4	31,009	0	11,189	950760000	14	16	31073,5	A8QL57;A8QL53	A8QL57;A8QL53	237	FPCAQLLEPGVYTK;GDSGGPLICDGQIQGIVSWGR;LGVHNVHVHYEDEQIR	VSP1_BUNMU;VSP1_NAJAT	SVSP	Snake venom serine protease BmSP (SVSP) (EC 3.4.21.-);Snake venom serine protease NaSP (SVSP) (EC 3.4.21.-)
5431900	10057000	11367000	11764000	5941600	23984000	45407000	77180000	61834000	65193000	61672000	48534000	8297600	5354000	10355000	6801700	16225000	20798000	68545500	359820000	67831300				-1	Apoptosis;Disulfide bond;Glycoprotein;Reference proteome;Repeat;Signal		GO:0006915;GO:0007165;GO:0110165	IPR000488;IPR001368;IPR011029;IPR017371;IPR022323	PF00020;PF00531	6	6	4	19,1	19,1	12,7	46,476	0	210,31	12349000000	24	61	44132	A0A8C6Y9M9;A0A8C5SC73	A0A8C6Y9M9	222	CPEGYFSADTSSK;EEMEQIFR;GTPETDTVCER;HTACPPGFGVVK;LYQNLFLEMVGNQVHLVK;NIVQGINLCENNVLK	A0A8C5SC73_LATLA;A0A8C6Y9M9_NAJNA	TNFR	TNF receptor superfamily member 11b
0	0	0	0	0	1405800	644310	1265200	1197800	1012300	1363900	1266200	2260800	1141900	2049400	1979400	1185100	1949600	1405800	6749710	10566200				-1	Disulfide bond;Ion transport;Iron;Iron transport;Metal-binding;Repeat;Signal;Transport	metal ion binding [GO:0046872]	GO:0005615;GO:0034755;GO:0046872	IPR001156;IPR016357;IPR018195	PF00405	1	1	1	1,8	1,8	1,8	77,726	0,0094637	6,4445	786310000	42	5	77732	T1D7L1;A0A0F7Z1V6	T1D7L1;A0A0F7Z1V6	26	TAGWNVPMGLLNK	A0A0F7Z1V6_CROAD;T1D7L1_CROHD	Transferrin	Transferrin
931030	1512300	1101400	0	0	1788300	1565400	2563600	2523400	0	2101100	1649300	2670600	1708900	0	1453800	2026700	0	5333030	10402800	7860000				-1	Disulfide bond;Ion transport;Iron;Iron transport;Metal-binding;Repeat;Transport	metal ion binding [GO:0046872]	GO:0005576;GO:0005615;GO:0034755;GO:0046872	IPR001156;IPR016357;IPR018195	PF00405	5	1	1	9,5	2	2	55,386	0	7,157	755070000	32	9	66005,5	A0A2H6N0G3;A0A2H6N0F2	A0A2H6N0G3;A0A2H6N0F2	73	DFPELICVR;DTDINWNTLR;EADAITLDGGHIFTAGK;KGTISSLEDLK;READAITLDGGHIFTAGK	A0A2H6N0F2_MICLE;A0A2H6N0G3_MICLE	Transferrin	Transferrin-like domain-containing protein
7994900	1971100	3638400	1692900	7225900	2793800	4045900	6835700	7860600	0	8093600	13323000	9989100	6467000	5856800	10043000	3457800	0	25317000	40158800	35813700				-1	Disulfide bond;Ion transport;Iron;Iron transport;Metal-binding;Reference proteome;Repeat;Signal;Transport	metal ion binding [GO:0046872]	GO:0005615;GO:0034755;GO:0046872	IPR001156;IPR016357;IPR018195	PF00405	5	2	1	7,2	3,4	2	78,144	0	12,544	4254100000	42	13	78258	A0A670ZWS8;A0A670ZX52;A0A670ZXC4;A0A670ZWX4;Q1EL74;A0A6P9B0U4;Q1EL76;A0A6P9DSL2	A0A670ZWS8;A0A670ZX52;A0A670ZXC4;A0A670ZWX4	108	ADAELYLGPK;DFPELICVR;EADAITLDGGHIFTAGK;READAITLDGGHIFTAGK;SAGWLIPIGTLVSK	A0A670ZWS8_PSETE;A0A670ZWX4_PSETE;A0A670ZX52_PSETE;A0A670ZXC4_PSETE;A0A6P9B0U4_PANGU;A0A6P9DSL2_PANGU;Q1EL74_BOAFU;Q1EL76_NATNA	Transferrin	Ovotransferrin-like;Serotransferrin-like;Transferrin;Transferrin-like domain-containing protein
1304600	2108600	0	1653800	2394900	1829900	3236200	4840300	1096100	1248200	1362100	1359100	7955600	1270100	1221900	2618400	1827800	2119900	9291800	13142000	17013700				-1	Disulfide bond;GTP-binding;Ion transport;Iron;Iron transport;Membrane;Metal-binding;Nucleotide-binding;Reference proteome;Repeat;Signal;Transmembrane;Transmembrane helix;Transport	GTP binding [GO:0005525];metal ion binding [GO:0046872]	GO:0005525;GO:0005576;GO:0005615;GO:0005789;GO:0034755;GO:0046872	IPR001156;IPR016357;IPR018195;IPR019009;IPR027417	PF00405;PF09439	5	2	2	9,1	5,3	5,3	78,075	0	212,05	3773500000	46	25	87196	A0A8C5SW29;A0A8C5SXX9;A0A8C5SWS7	A0A8C5SW29;A0A8C5SXX9;A0A8C5SWS7	159	DFPELICVR;EADAITLDGGHIFTAGK;GSGATTTSYHAIAVVK;READAITLDGGHIFTAGK;SGHGDVAFVNEGVVLADSAEER	A0A8C5SW29_LATLA;A0A8C5SWS7_LATLA;A0A8C5SXX9_LATLA	Transferrin	Signal recognition particle receptor subunit beta;Transferrin-like domain-containing protein
1989500	1311000	1293900	2309800	2513400	0	3303700	4241800	3174000	4105600	6895900	8701600	7932700	4398900	4773000	5373800	5572900	5114800	9417600	30422600	33166100				-1	Disulfide bond;Ion transport;Iron;Iron transport;Membrane;Metal-binding;Reference proteome;Repeat;Signal;Transmembrane;Transmembrane helix;Transport	metal ion binding [GO:0046872]	GO:0005576;GO:0005615;GO:0016020;GO:0034755;GO:0046872	IPR001156;IPR016357;IPR018195	PF00405	7	7	3	11,9	11,9	5,4	65,469	0	148,53	4853500000	35	41	65470	A0A8C6XSG2;A0A8C7E1Y6;A0A8C6XPV0;A0A8C6XSK8;A0A8C6XNY9;A0A8C6XM67;A0A6J1W5W2;A0A2D4KC13;V8NIE1;A0A670ZWX9;A0A6P9DUI1	A0A8C6XSG2;A0A8C7E1Y6;A0A8C6XPV0;A0A8C6XSK8;A0A8C6XNY9	207	DFPELICVR;EADAITLDGGHIFTAGK;HAVVSRPER;KGTISSLEDLK;KTDHLECITAIK;READAITLDGGHIFTAGK;WCTISDEEQEK	A0A2D4KC13_9SAUR;A0A670ZWX9_PSETE;A0A6J1W5W2_9SAUR;A0A6P9DUI1_PANGU;A0A8C6XM67_NAJNA;A0A8C6XNY9_NAJNA;A0A8C6XPV0_NAJNA;A0A8C6XSG2_NAJNA;A0A8C6XSK8_NAJNA;A0A8C7E1Y6_NAJNA;V8NIE1_OPHHA	Transferrin	Lactotransferrin;Ovotransferrin-like;Serotransferrin;Transferrin-like domain-containing protein
4509400	14672000	10382000	3250300	5045200	5812300	6425300	2679100	2828900	2330700	14842000	10064000	13709000	14291000	2023200	13112000	8686800	14680000	43671200	39170000	66502000				-1	Growth factor;Membrane;Reference proteome;Repeat;Secreted;Signal;Transmembrane;Transmembrane helix	growth factor activity [GO:0008083];vascular endothelial growth factor receptor binding [GO:0005172]	GO:0005172;GO:0005576;GO:0008083;GO:0016020	IPR000072;IPR004153;IPR023581;IPR029034	PF00341;PF03128	8	8	8	18,4	18,4	18,4	53,456	0	106,34	8162300000	27	62	47556	A0A2D4LA60;A0A2H6MU31;A0A670XXV5;A0A6J1U533;V8NCP7;A0A8C5WNS2;A0A6I9XMV9;U3FAK1;A0A8C6XBP6;A0A2D4LAG8;A0A1W7RBN5;A0A0F7Z827;A0A098LX21;T1E3J3;A0A6P9DS84;A0A6P9E5M6;A0A098LWV9;A0A0A1WCG8;A0A098LY97;A0A223PK64;A0A2D4FMN2	A0A2D4LA60;A0A2H6MU31;A0A670XXV5;A0A6J1U533;V8NCP7;A0A8C5WNS2;A0A6I9XMV9;U3FAK1;A0A8C6XBP6;A0A2D4LAG8;A0A1W7RBN5;A0A0F7Z827;A0A098LX21;T1E3J3;A0A6P9DS84;A0A6P9E5M6;A0A098LWV9;A0A0A1WCG8;A0A098LY97;A0A223PK64	60	ESGATTNIFFKPPCVSVYR;EVTVDVGK;GGVTPSSCGIHK;HQPLNPTK;LLPSSCGLNK;SHIWNNHLCR;SIDNEWR;TLFEITVPLSHGPK	A0A098LWV9_9SAUR;A0A098LX21_PANGU;A0A098LY97_PYTRG;A0A0A1WCG8_ECHCO;A0A0F7Z827_CROAD;A0A1W7RBN5_AGKCO;A0A223PK64_DABRR;A0A2D4FMN2_MICCO;A0A2D4LA60_9SAUR;A0A2D4LAG8_9SAUR;A0A2H6MU31_MICLE;A0A670XXV5_PSETE;A0A6I9XMV9_9SAUR;A0A6J1U533_9SAUR;A0A6P9DS84_PANGU;A0A6P9E5M6_PANGU;A0A8C5WNS2_LATLA;A0A8C6XBP6_NAJNA;T1E3J3_CROHD;U3FAK1_MICFL;V8NCP7_OPHHA	VEGF	Platelet-derived growth factor (PDGF) family profile domain-containing protein;Vascular endothelial growth factor 2 (Vascular endothelial growth factor C) (Vascular endothelial growth factor C-like protein);Vascular endothelial growth factor C;Vascular endothelial growth factor C (Vascular endothelial growth factor C isoform X1);Vascular endothelial growth factor C isoform X2;Vascular endothelial…
208050000	216800000	116540000	183810000	189940000	177430000	18127000	35941000	22208000	24397000	58468000	59488000	79988000	67102000	79849000	99606000	50369000	44585000	1092570000	218629000	421499000				-1	Neurotoxin;Reference proteome;Secreted;Signal;Toxin	toxin activity [GO:0090729]	GO:0005576;GO:0090729	IPR001870;IPR003877;IPR003879;IPR006574;IPR013320;IPR043136	PF00622;PF13765	3	2	2	13,7	8,9	8,9	21,097	0	323,31	34598000000	9	63	21113	B5KLC2;B5KLC1;B5KLB9;B5KLB8;B5KLB7;B5KLB3;B5KLB1;B5KLB0;B5KLA9;B5G6F9;B5G6F8;A0A670Z4C4;A0A1D8BAX9;A0A6J1VIK0;B5KLC0	B5KLC2;B5KLC1;B5KLB9;B5KLB8;B5KLB7;B5KLB3;B5KLB1;B5KLB0;B5KLA9;B5G6F9;B5G6F8;A0A670Z4C4;A0A1D8BAX9;A0A6J1VIK0;B5KLC0	38	EWAVGLAGK;FDSNTAFESLVVSPDK;FDSNTAFESLVVSPDKK	A0A1D8BAX9_PSEPP;A0A670Z4C4_PSETE;A0A6J1VIK0_9SAUR;B5G6F8_DEMVE;B5G6F9_DEMVE;B5KLA9_PSETE;B5KLB0_PSETE;B5KLB1_9SAUR;B5KLB3_OXYSU;B5KLB7_CRYNI;B5KLB8_CRYNI;B5KLB9_TROCA;B5KLC0_PSEPO;B5KLC1_PSEAU;B5KLC2_HOPST	VES	B30.2/SPRY domain-containing protein;Vespryn;Vespryn isoform 1;Vespryn isoform 1 (Vespryn-1);Vespryn isoform 2;Vespryn isoform 2 (Vespryn-2);Vespryn-21
524820000	540169984	591800000	663630016	488849984	341609984	80375000	94873000	67170000	154900000	286780000	202780000	100200000	87705000	61114000	95780000	61563000	68759000	3150879968	886878000	475121000				-1	Direct protein sequencing;Neurotoxin;Reference proteome;Secreted;Signal;Toxin	toxin activity [GO:0090729]	GO:0005576;GO:0090729	IPR001870;IPR003877;IPR003879;IPR006574;IPR013320;IPR043136	PF00622;PF13765	4	4	1	43,5	43,5	15,7	12,037	0	323,31	26786000000	5	65	23824	P82885;A0A8C6VC33;P83234;A0A8C5RJP3;A0A182C6D0;V8NEU2;B5KLB2;B5KLB4;F8RKW2;A0A098M135;A0A1W7RBN2;A0A024AXC4;A0A024AX08;A0A6B2F4W6;F8RKW4;A0A898INI2;Q27J48;A0A194API3	P82885;A0A8C6VC33;P83234;A0A8C5RJP3;A0A182C6D0;V8NEU2	170	ADVTFDSNTAFESLVVSPDK;ADVTFDSNTAFESLVVSPDKK;EWAVGLAGK;TVENVGVSQVAPDNPER	A0A024AX08_MICIK;A0A024AXC4_MICIK;A0A098M135_9SAUR;A0A182C6D0_9SAUR;A0A194API3_9SAUR;A0A1W7RBN2_AGKCO;A0A6B2F4W6_BOTNI;A0A898INI2_CALBG;A0A8C5RJP3_LATLA;A0A8C6VC33_NAJNA;B5KLB2_9SAUR;B5KLB4_OXYSU;F8RKW4_DRYCN;V8NEU2_OPHHA;VESP_DRYCN;VESP_LACMU;VESP_NAJKA;VESP_OPHHA	VES	B30.2/SPRY domain-containing protein;Ohanin;Ohanin-like protein;Thaicobrin;Venom PRY-SPRY domain-containing protein;Vesp23;Vespryn;Vespryn isoform 2;Vespryn-21
3847200000	4067099904	4183200000	3541100032	3296800000	3347099904	3432100096	3591599872	3207500032	3252800000	3729999872	4012499968	2675099904	3672100096	2657999872	2674899968	4197299968	3423300096	22282499840	21226499840	19300699904				-1	3D-structure;Cleavage on pair of basic residues;Direct protein sequencing;Disulfide bond;Glycoprotein;Growth factor;Lipid-binding;Metalloenzyme inhibitor;Metalloprotease inhibitor;Protease inhibitor;Reference proteome;Secreted;Signal;Toxin	growth factor activity [GO:0008083];lipid binding [GO:0008289];metalloendopeptidase inhibitor activity [GO:0008191];signaling receptor binding [GO:0005102];toxin activity [GO:0090729]	GO:0005102;GO:0005576;GO:0008083;GO:0008191;GO:0008289;GO:0010466;GO:0090729	IPR002072;IPR019846;IPR020408;IPR020425;IPR020433;IPR029034	PF00243	10	10	1	68,1	68,1	10,3	13,022	0	323,31	523670000000	8	875	15484,5	P01140;P61899;P61898;Q6T6T1;A0A081DUB8;P0DMD1;B8QCL0;R4FIR0	P01140;P61899;P61898	278	ALTMEGNQASWR;CKNPNPEPSGCR;GIDSSHWNSYCTETDTFIK;GNTVTVMENVNLDNK;GNTVTVMENVNLDNKVYK;IDTACVCVITK;NPNPEPSGCR;TTATDIK;TTATDIKGNTVTVMENVNLDNK;TTATDIKGNTVTVMENVNLDNKVYK	A0A081DUB8_9SAUR;B8QCL0_9SAUR;NGFV_ECHOC;NGFV_NAJAT;NGFV_NAJKA;NGFV_NAJNA;Q6T6T1_BITGA;R4FIR0_9SAUR	VNGF	Nerve growth factor;Nerve growth factor beta polypeptide;NGF-Pse-1;Venom nerve growth factor (v-NGF) (vNGF);Venom nerve growth factor (v-NGF) (vNGF) (Cobra nerve growth factor) (cNGF)
#!{Type}E	E	E	E	E	E	E	E	E	E	E	E	E	E	E	E	E	E				C	C	C	C	C	C	C	C	C	N	N	N	N	N	N	N	N	N	N	N	N	N	T	T	T	T	T		T
#!{C:Region}Eswatini	Eswatini	Eswatini	Eswatini	Eswatini	Eswatini	Limpopo	Limpopo	Limpopo	Limpopo	Limpopo	Limpopo	KwaZulu-Natal	KwaZulu-Natal	KwaZulu-Natal	KwaZulu-Natal	KwaZulu-Natal	KwaZulu-Natal
[truncated: 17 more columns]
