# Supplementary material for: Venom diversity in Naja mossambica: Insights from proteomic and immunochemical analyses reveal intraspecific differences
Source: PLoS Negl Trop Dis. 2024 Apr 1;18(4):e0012057. doi: 10.1371/journal.pntd.0012057 (PMC11008852; doi:10.1371/journal.pntd.0012057)
Supplement: S2 Table — (XLSX) [file pntd.0012057.s002.xlsx]

## Sheet: S2 Table - Neurotoxin_content
iBAQ Eswatini	iBAQ Limpopo	iBAQ KwaZulu-Natal	Keywords	Go Function	GO ID	IPR	Pf	Entry	Majority protein Entry	Peptide sequences	Uniprot Entry	Protien group	Protein name	Neurotoxin group														Dendroaspis polylepis MT9 (Three-finger toxin) (3FTx)
2217929984	0	0	3D-structure;Acetylcholine receptor inhibiting toxin;Amidation;Direct protein sequencing;Disulfide bond;Ion channel impairing toxin;Neurotoxin;Postsynaptic neurotoxin;Secreted;Toxin	acetylcholine receptor inhibitor activity [GO:0030550];ion channel regulator activity [GO:0099106];toxin activity [GO:0090729]	GO:0005576;GO:0030550;GO:0090729;GO:0099106	IPR003571;IPR018354;IPR035076;IPR045860	PF00087	C0HJD7;P01396;P25667;P01397;P01393;P01395	C0HJD7;P01396;P25667	ICPPGENICYTK;TFSDQSK;TWCDAFCSQR;VELGCAATCPK	3L21_DENJA;3L21_DENPO;3L22_DENPO;3L22_DENVI;3L23_DENPO;3L24_DENPO	neurotoxic 3FTx	Alpha-elapitoxin-Djk2a (Alpha-EPTX-Djk2a) (Long neurotoxin 1) (Toxin V-III-N1);Alpha-elapitoxin-Dpp2a (Alpha-EPTX-Dpp2a) (Long neurotoxin 1) (Neurotoxin gamma) (Toxin VN1);Alpha-elapitoxin-Dpp2b (Alpha-EPTX-Dpp2b) (Long neurotoxin 3) (Toxin VN2);Alpha-elapitoxin-Dpp2c (Alpha-EPTX-Dpp2c) (Long neurotoxin 2) (Neurotoxin delta) (Toxin TN2);Alpha-elapitoxin-Dpp2d (Alpha-EPTX-Dpp2d);Alpha-elapitoxin-D…	long-chain neurotoxin
1355200000	0	0	Acetylcholine receptor inhibiting toxin;Direct protein sequencing;Disulfide bond;Ion channel impairing toxin;Neurotoxin;Postsynaptic neurotoxin;Secreted;Toxin	acetylcholine receptor inhibitor activity [GO:0030550];ion channel regulator activity [GO:0099106];toxin activity [GO:0090729]	GO:0005576;GO:0030550;GO:0090729;GO:0099106	IPR003571;IPR018354;IPR045860		P01390	P01390	RVDLGCAATCPK;VDLGCAATCPK	3L21_NAJNI	neurotoxic 3FTx	Long neurotoxin 1 (Neurotoxin alpha)	long-chain neurotoxin														Alpha-elapitoxin-Djk2a (Alpha-EPTX-Djk2a) (Long neurotoxin 1) (Toxin V-III-N1);Alpha-elapitoxin-Dpp2a (Alpha-EPTX-Dpp2a) (Long neurotoxin 1) (Neurotoxin gamma) (Toxin VN1);Alpha-elapitoxin-Dpp2b (Alpha-EPTX-Dpp2b) (Long neurotoxin 3) (Toxin VN2);Alpha-elapitoxin-Dpp2c (Alpha-EPTX-Dpp2c) (Long neurotoxin 2) (Neurotoxin delta) (Toxin TN2);Alpha-elapitoxin-Dpp2d (Alpha-EPTX-Dpp2d);Alpha-elapitoxin-D…
892923000	2620740064	3655520032	Disulfide bond;Secreted;Signal	toxin activity [GO:0090729]	GO:0005576;GO:0090729	IPR003571;IPR018354;IPR035076;IPR045860	PF00087	U3EPM9	U3EPM9	GCAATCPK;WHMLVPGR	U3EPM9_MICFL	neurotoxic 3FTx	Three-finger toxin 12 (Three-finger toxin 7)	long-chain neurotoxin
535662000	0	118068000	3D-structure;Calcium channel impairing toxin;Cardiotoxin;Direct protein sequencing;Disulfide bond;Ion channel impairing toxin;Secreted;Toxin;Voltage-gated calcium channel impairing toxin	calcium channel regulator activity [GO:0005246];toxin activity [GO:0090729]	GO:0005246;GO:0005576;GO:0090729	IPR018354;IPR045860		P22947;P01414	P22947;P01414	TCVENTCYK	3SL2_DENPO;3SLS_DENPO	neurotoxic 3FTx	Calciseptin (Calciseptine) (CaS) (L-type calcium channel blocker);Toxin FS-2 (FS2)	short-chain neurotoxin														Long neurotoxin 1 (Neurotoxin alpha)
5468520000	2792450	0	3D-structure;Direct protein sequencing;Disulfide bond;Secreted;Toxin	toxin activity [GO:0090729]	GO:0005576;GO:0090729	IPR003571;IPR018354;IPR045860		P25681;P0C1Y9	P25681	DCGENSCYR;GCGCPPGDDYLEVK;TICYSHTTTSR	3SE1_DENAN;3SEC_DENPO	neurotoxic 3FTx	Acetylcholinesterase toxin C (Fasciculin);Fasciculin-1 (Fas-1) (Fas1) (Fasciculin-I) (FAS-I) (Toxin TA1)	short-chain neurotoxin														Neurotoxin Nk-3FTx;Probable weak neurotoxin NNAM2 (TA-N9);Probable weak neurotoxin NNAM2I;Tryptophan-containing weak neurotoxin (WTX);Uncharacterized protein;Weak neurotoxin 10 (Wntx-10);Weak neurotoxin 5 (Wntx-5);Weak neurotoxin 8;Weak neurotoxin 8 (Wntx-8);Weak neurotoxin 9 (Wntx-9);Weak toxin CM-10;Weak toxin CM-13b;Weak toxin CM-9a
1499199968	0	0	3D-structure;Direct protein sequencing;Disulfide bond;Ion channel impairing toxin;Pharmaceutical;Proton-gated sodium channel impairing toxin;Secreted;Signal;Toxin	ion channel regulator activity [GO:0099106];toxin activity [GO:0090729]	GO:0005576;GO:0090729;GO:0099106	IPR045860		P0DKS3;P0DKR6	P0DKS3;P0DKR6	FCYHNTGMPFR	3SX1_DENPO;3SX2_DENPO	neurotoxic 3FTx	Mambalgin-1 (Mamb-1) (Pi-Dp1);Mambalgin-2 (Ma-2) (Mamb-2) (Pi-Dp2)	short-chain neurotoxin														Weak toxin S4C11
3658240000	3099189952	1596310016	Direct protein sequencing;Disulfide bond;Neurotoxin;Postsynaptic neurotoxin;Reference proteome;Secreted;Signal;Toxin	toxin activity [GO:0090729]	GO:0005576;GO:0090729	IPR003571;IPR003572;IPR018354;IPR035076;IPR045860	PF00087	P82463;A0A8C6XGV8	P82463;A0A8C6XGV8	DVIECCSTDK;GCAATCPIAENR	3SUC2_NAJKA;A0A8C6XGV8_NAJNA	neurotoxic 3FTx	Muscarinic toxin-like protein 2 (MTLP-2);Snake toxin/toxin-like domain-containing protein	short-chain neurotoxin														Calciseptin (Calciseptine) (CaS) (L-type calcium channel blocker);Toxin FS-2 (FS2)
656216016	0	0	3D-structure;Direct protein sequencing;Disulfide bond;G-protein coupled acetylcholine receptor impairing toxin;G-protein coupled receptor impairing toxin;Neurotoxin;Postsynaptic neurotoxin;Secreted;Toxin	toxin activity [GO:0090729]	GO:0005576;GO:0090729	IPR003571;IPR018354;IPR035076;IPR045860	PF00087	P80494;Q9PSN1;P81030	P80494;Q9PSN1	ETIHCCETDK;SIFGITTENCPDGQNLCFK;WYYLNHR	3SIM1_DENAN;3SIM4_DENAN;3SIMA_DENPO	neurotoxic 3FTx	Muscarinic toxin 1 (MT1) (MTx1);Muscarinic toxin 4 (MT4);Muscarinic toxin alpha (MT-alpha)	short-chain neurotoxin														Short neurotoxin 1 (Neurotoxin alpha)
640440000	0	0	3D-structure;Direct protein sequencing;Disulfide bond;G-protein coupled receptor impairing toxin;Neurotoxin;Pharmaceutical;Postsynaptic neurotoxin;Secreted;Toxin	toxin activity [GO:0090729]	GO:0005576;GO:0090729	IPR003571;IPR003572;IPR018354;IPR035076;IPR045860	PF00087	P85092;P80495;P25518	P85092;P80495;P25518	SIFGITTEDCPDGQNLCFK	3SI1A_DENAN;3SI3_DENPO;3SIMB_DENPO	neurotoxic 3FTx	Adrenergic toxin rho-elapitoxin-Dp1a (rho-EPTX-Dp1a) (Muscarinic toxin beta) (MT-beta);Adrenergic toxin rho-elapitoxin-Dp1b (rho-EPTX-Dp1b) (Muscarinic toxin CM-3) (Protein CM-3);Toxin AdTx1 (Rho-elapitoxin-Da1a) (Rho-Da1a) (Rho-EPTX-Da1a)	short-chain neurotoxin														Short neurotoxin 1;Short neurotoxin 1 (Neurotoxin 4.11.3)
70393600000	66925401088	55838700544	3D-structure;Acetylcholine receptor inhibiting toxin;Direct protein sequencing;Disulfide bond;Ion channel impairing toxin;Neurotoxin;Postsynaptic neurotoxin;Reference proteome;Secreted;Signal;Toxin	acetylcholine receptor inhibitor activity [GO:0030550];ion channel regulator activity [GO:0099106];toxin activity [GO:0090729]	GO:0005576;GO:0030550;GO:0090729;GO:0099106	IPR003571;IPR018354;IPR045860		P01431;C0HM08;P80548;Q90VW1;Q7T2I1;Q9YGX1;P10457;A0A024AX16;A0A024AXD4;A0A024AYC2;P60775;F8J2G7;F8J2H2;Q9YGC2;C1IC47;C1IC48;Q9YGC4;A6MFK6;Q7T2I5;F8J2H1;P34075;F8J2G4;F8J2G2;A0A194ATB0;A0A194ASE0;A0A0H4IVP7;A0A0G3YJD1;F8J2G8;F8J2G3;F8J2H0;P25495;P10460;P10458;P01433;P01425;F8J2G9	P01431;C0HM08	CSGGETNCYK;GCGCPTVK;GIELNCCTTDR;KGIELNCCTTDR;LECHNQQSSEPPTTTR	3S11_DEMVE;3S11_HEMHA;3S11_LATLA;3S11_MICNI;3S11_NAJAN;3S11_NAJMO;3S110_LATLA;3S12_HEMHA;3S12_LATCO;3S12_NAJNA;3S12A_DRYCN;3S13_LATLA;3S13_WALAE;3S14_WALAE;3S1A_LATCR;3S1C_LATCR;3S1C_LATLA;3S1EA_LATSE;3S1EB_LATSE;3S1EC_LATSE;3S1ED_LATSE;A0A024AX16_MICIK;A0A024AXD4_MICIK;A0A024AYC2_MICIK;A0A0G3YJD1_9SAUR;A0A0H4IVP7_9SAUR;A0A194ASE0_9SAUR;A0A194ATB0_9SAUR;F8J2G2_DRYCN;F8J2G4_DRYCN;F8J2G7_DRYCN;F8J2…	neurotoxic 3FTx	Alpha-elapitoxin-Nn2a (Short neurotoxin 2) (Short-chain alpha-neurotoxin Nn2a);Erabutoxin a (ETXA) (Ea) (Short neurotoxin 1a);Erabutoxin b (ETXB) (Eb) (Short neurotoxin 1b);Erabutoxin c (ETXC) (Ec) (Short neurotoxin 1c);Putative short chain neurotoxin 101R;Putative short chain neurotoxin 110R;Putative short chain neurotoxin 149R;Putative short chain neurotoxin 360;Putative short chain neurotoxin …	short-chain neurotoxin														Toxin S5C10
10925736712	0	0	Acetylcholine receptor inhibiting toxin;Direct protein sequencing;Disulfide bond;Ion channel impairing toxin;Neurotoxin;Postsynaptic neurotoxin;Secreted;Toxin	acetylcholine receptor inhibitor activity [GO:0030550];ion channel regulator activity [GO:0099106];toxin activity [GO:0090729]	GO:0005576;GO:0030550;GO:0090729;GO:0099106	IPR003571;IPR045860		P01419	P01419	SCVENSCYK;SIWADHR	3S110_DENJA	neurotoxic 3FTx	Toxin S5C10	short-chain neurotoxin														Alpha-elapitoxin-Nn2a (Short neurotoxin 2) (Short-chain alpha-neurotoxin Nn2a);Erabutoxin a (ETXA) (Ea) (Short neurotoxin 1a);Erabutoxin b (ETXB) (Eb) (Short neurotoxin 1b);Erabutoxin c (ETXC) (Ec) (Short neurotoxin 1c);Putative short chain neurotoxin 101R;Putative short chain neurotoxin 110R;Putative short chain neurotoxin 149R;Putative short chain neurotoxin 360;Putative short chain neurotoxin …
2804600000	0	0	3D-structure;Acetylcholine receptor inhibiting toxin;Direct protein sequencing;Disulfide bond;Ion channel impairing toxin;Neurotoxin;Postsynaptic neurotoxin;Secreted;Toxin	acetylcholine receptor inhibitor activity [GO:0030550];ion channel regulator activity [GO:0099106];toxin activity [GO:0090729]	GO:0005576;GO:0030550;GO:0090729;GO:0099106	IPR003571;IPR018354;IPR045860		P01416	P01416	ICYNHQSTTR	3S11_DENPO	neurotoxic 3FTx	Short neurotoxin 1 (Neurotoxin alpha)	short-chain neurotoxin														Short neurotoxin 3 (NMM III) (Neurotoxin III)
775950000	0	333905000	3D-structure;Acetylcholine receptor inhibiting toxin;Direct protein sequencing;Disulfide bond;Ion channel impairing toxin;Neurotoxin;Postsynaptic neurotoxin;Secreted;Toxin	acetylcholine receptor inhibitor activity [GO:0030550];ion channel regulator activity [GO:0099106];toxin activity [GO:0090729]	GO:0005576;GO:0030550;GO:0090729;GO:0099106	IPR003571;IPR018354;IPR045860		P60774;P60773;P60772;P59276	P60774;P60773;P60772;P59276	LECHNQQSSQAPTTKTCSGETNCYK	3S11_NAJPH;3S11_NAJSA;3S15_NAJSP;3S1C_NAJKA	neurotoxic 3FTx	Cobrotoxin-c (CBT-c) (Short neurotoxin II) (NT2);Neurotoxin 5 (Toxin 5);Short neurotoxin 1 (NTX I)	short-chain neurotoxin														Mambalgin-1 (Mamb-1) (Pi-Dp1);Mambalgin-2 (Ma-2) (Mamb-2) (Pi-Dp2)
523898000	0	0	Acetylcholine receptor inhibiting toxin;Direct protein sequencing;Disulfide bond;Ion channel impairing toxin;Neurotoxin;Postsynaptic neurotoxin;Secreted;Toxin	acetylcholine receptor inhibitor activity [GO:0030550];ion channel regulator activity [GO:0099106];toxin activity [GO:0090729]	GO:0005576;GO:0030550;GO:0090729;GO:0099106	IPR003571;IPR018354;IPR045860		P01418;P01417	P01418;P01417	ICYNHQSTTPATTK	3S11_DENJA;3S11_DENVI	neurotoxic 3FTx	Short neurotoxin 1;Short neurotoxin 1 (Neurotoxin 4.11.3)	short-chain neurotoxin														Adrenergic toxin rho-elapitoxin-Dp1a (rho-EPTX-Dp1a) (Muscarinic toxin beta) (MT-beta);Adrenergic toxin rho-elapitoxin-Dp1b (rho-EPTX-Dp1b) (Muscarinic toxin CM-3) (Protein CM-3);Toxin AdTx1 (Rho-elapitoxin-Da1a) (Rho-Da1a) (Rho-EPTX-Da1a)
186094000	0	0	3D-structure;Direct protein sequencing;Disulfide bond;G-protein coupled acetylcholine receptor impairing toxin;G-protein coupled receptor impairing toxin;Neurotoxin;Postsynaptic neurotoxin;Secreted;Toxin	toxin activity [GO:0090729]	GO:0005576;GO:0090729	IPR018354;IPR045860		A0A4P1LYC9	A0A4P1LYC9	GCGCPSAVRPR;TICHIQISK	3SX9_DENPO	neurotoxic 3FTx	Dendroaspis polylepis MT9 (Three-finger toxin) (3FTx)	short-chain neurotoxin														Acetylcholinesterase toxin C (Fasciculin);Fasciculin-1 (Fas-1) (Fas1) (Fasciculin-I) (FAS-I) (Toxin TA1)
0	14004310144	0	Acetylcholine receptor inhibiting toxin;Direct protein sequencing;Disulfide bond;Ion channel impairing toxin;Neurotoxin;Postsynaptic neurotoxin;Secreted;Toxin	acetylcholine receptor inhibitor activity [GO:0030550];ion channel regulator activity [GO:0099106];toxin activity [GO:0090729]	GO:0005576;GO:0030550;GO:0090729;GO:0099106	IPR003571;IPR018354;IPR045860		P01432	P01432	GCGCPTVK;GIQLHCCTSDNCNN;LNCHNQMSAQPPTTTR;WETNCYK	3S13_NAJMO	neurotoxic 3FTx	Short neurotoxin 3 (NMM III) (Neurotoxin III)	short-chain neurotoxin														Toxin MIT1 (MIT 1) (Black mamba intestinal toxin 1) (Black mamba venom protein A)
15858400128	6771040128	16082999808	Direct protein sequencing;Disulfide bond;Secreted;Toxin	toxin activity [GO:0090729]	GO:0005576;GO:0090729	IPR003571;IPR018354;IPR045860		P01400	P01400	EIVECCSTDK;FYEGNLLGK;LTCLICPEK;NGENICFK;RFYEGNLLGK	3NO2B_NAJME	neurotoxic 3FTx	Weak toxin S4C11	weak neurotoxin														Cobrotoxin-c (CBT-c) (Short neurotoxin II) (NT2);Neurotoxin 5 (Toxin 5);Short neurotoxin 1 (NTX I)
6634800000	4291550080	2533649968	3D-structure;Acetylcholine receptor inhibiting toxin;Blood coagulation cascade inhibiting toxin;Cardiotoxin;Direct protein sequencing;Disulfide bond;G-protein coupled acetylcholine receptor impairing toxin;G-protein coupled receptor impairing toxin;Hemostasis impairing toxin;Ion channel impairing toxin;Neurotoxin;Postsynaptic neurotoxin;Potassium channel impairing toxin;Reference proteome;Secrete…	acetylcholine receptor inhibitor activity [GO:0030550];ion channel regulator activity [GO:0099106];potassium channel regulator activity [GO:0015459];toxin activity [GO:0090729]	GO:0005576;GO:0015459;GO:0030550;GO:0090729;GO:0099106	IPR003571;IPR018354;IPR035076;IPR045860	PF00087	P01399;C0HJW9;P25679;P29182;P25680;Q9YGI4;Q9W7I3;Q802B3;Q802B2;P82935;P60814;O42255;A0A8C6XDS2	P01399	GCAATCPVAK;GCAATCPVAKPR;NGEKICFK	3NO2_NAJKA;3NO21_NAJKA;3NO22_NAJAT;3NO25_NAJSP;3NO28_NAJNA;3NO28_NAJSP;3NO29_NAJKA;3NO29_NAJSP;3NO2A_NAJNI;3NO2A_NAJSP;3NO2D_NAJHA;3NO2I_NAJAT;A0A8C6XDS2_NAJNA	neurotoxic 3FTx	Neurotoxin Nk-3FTx;Probable weak neurotoxin NNAM2 (TA-N9);Probable weak neurotoxin NNAM2I;Tryptophan-containing weak neurotoxin (WTX);Uncharacterized protein;Weak neurotoxin 10 (Wntx-10);Weak neurotoxin 5 (Wntx-5);Weak neurotoxin 8;Weak neurotoxin 8 (Wntx-8);Weak neurotoxin 9 (Wntx-9);Weak toxin CM-10;Weak toxin CM-13b;Weak toxin CM-9a	weak neurotoxin														Muscarinic toxin 1 (MT1) (MTx1);Muscarinic toxin 4 (MT4);Muscarinic toxin alpha (MT-alpha)
																												Three-finger toxin 12 (Three-finger toxin 7)
	Eswatini			Limpopo			K-N
short-chain neurotoxin	98068156696		short-chain neurotoxin	84031693634		short-chain neurotoxin	57886983560
weak neurotoxin	22493200128		weak neurotoxin	11062590208		weak neurotoxin	18616649776
long-chain neurotoxin	4466052984		long-chain neurotoxin	2620740064		long-chain neurotoxin	3655520032								Eswatini
SUM	125027409808			97715023906			80159153368
Neurotoxins in Eswatini venom			Neurotoxins in Limpopo venom			Neurotoxins in KwaZulu-Natal venom
Multiple sequence alignement of all identified neurotoxic three-finger toxins with mapped peptides identified by MS
535662000	0	118068000	-1	3D-structure;Calcium channel impairing toxin;Cardiotoxin;Direct protein sequencing;Disulfide bond;Ion channel impairing toxin;Secreted;Toxin;Voltage-gated calcium channel impairing toxin	calcium channel regulator activity [GO:0005246];toxin activity [GO:0090729]	GO:0005246;GO:0005576;GO:0090729	IPR018354;IPR045860		P22947;P01414	P22947;P01414	282	TCVENTCYK	3SL2_DENPO;3SLS_DENPO	neurotoxic 3FTx	Calciseptin (Calciseptine) (CaS) (L-type calcium channel blocker);Toxin FS-2 (FS2)	Calciseptin														Dendroaspis polylepis MT9 (Three-finger toxin) (3FTx)
5468520000	2792450	0	-1	3D-structure;Direct protein sequencing;Disulfide bond;Secreted;Toxin	toxin activity [GO:0090729]	GO:0005576;GO:0090729	IPR003571;IPR018354;IPR045860		P25681;P0C1Y9	P25681	300	DCGENSCYR;GCGCPPGDDYLEVK;TICYSHTTTSR	3SE1_DENAN;3SEC_DENPO	neurotoxic 3FTx	Acetylcholinesterase toxin C (Fasciculin);Fasciculin-1 (Fas-1) (Fas1) (Fasciculin-I) (FAS-I) (Toxin TA1)	fasciculin														Muscarinic toxin-like protein 2 (MTLP-2);Snake toxin/toxin-like domain-containing protein
17764899968	0	0	-1	3D-structure;Direct protein sequencing;Disulfide bond;G-protein coupled receptor impairing toxin;Secreted;Toxin	toxin activity [GO:0090729]	GO:0005576;GO:0090729	IPR009523;IPR023569	PF06607	P25687	P25687	301	AVITGACER;IPFSGQR;MHHTCPCAPNLACVQTSPK;VCTPVGTSGEDCHPASHK	MIT1_DENPO	neurotoxic 3FTx	Toxin MIT1 (MIT 1) (Black mamba intestinal toxin 1) (Black mamba venom protein A)	long-chain neurotoxin														Alpha-elapitoxin-Djk2a (Alpha-EPTX-Djk2a) (Long neurotoxin 1) (Toxin V-III-N1);Alpha-elapitoxin-Dpp2a (Alpha-EPTX-Dpp2a) (Long neurotoxin 1) (Neurotoxin gamma) (Toxin VN1);Alpha-elapitoxin-Dpp2b (Alpha-EPTX-Dpp2b) (Long neurotoxin 3) (Toxin VN2);Alpha-elapitoxin-Dpp2c (Alpha-EPTX-Dpp2c) (Long neurotoxin 2) (Neurotoxin delta) (Toxin TN2);Alpha-elapitoxin-Dpp2d (Alpha-EPTX-Dpp2d);Alpha-elapitoxin-D…
2217929984	0	0	-1	3D-structure;Acetylcholine receptor inhibiting toxin;Amidation;Direct protein sequencing;Disulfide bond;Ion channel impairing toxin;Neurotoxin;Postsynaptic neurotoxin;Secreted;Toxin	acetylcholine receptor inhibitor activity [GO:0030550];ion channel regulator activity [GO:0099106];toxin activity [GO:0090729]	GO:0005576;GO:0030550;GO:0090729;GO:0099106	IPR003571;IPR018354;IPR035076;IPR045860	PF00087	C0HJD7;P01396;P25667;P01397;P01393;P01395	C0HJD7;P01396;P25667	239	ICPPGENICYTK;TFSDQSK;TWCDAFCSQR;VELGCAATCPK	3L21_DENJA;3L21_DENPO;3L22_DENPO;3L22_DENVI;3L23_DENPO;3L24_DENPO	neurotoxic 3FTx	Alpha-elapitoxin-Djk2a (Alpha-EPTX-Djk2a) (Long neurotoxin 1) (Toxin V-III-N1);Alpha-elapitoxin-Dpp2a (Alpha-EPTX-Dpp2a) (Long neurotoxin 1) (Neurotoxin gamma) (Toxin VN1);Alpha-elapitoxin-Dpp2b (Alpha-EPTX-Dpp2b) (Long neurotoxin 3) (Toxin VN2);Alpha-elapitoxin-Dpp2c (Alpha-EPTX-Dpp2c) (Long neurotoxin 2) (Neurotoxin delta) (Toxin TN2);Alpha-elapitoxin-Dpp2d (Alpha-EPTX-Dpp2d);Alpha-elapitoxin-D…	long-chain neurotoxin														Actiflagelin
1355200000	0	0	-1	Acetylcholine receptor inhibiting toxin;Direct protein sequencing;Disulfide bond;Ion channel impairing toxin;Neurotoxin;Postsynaptic neurotoxin;Secreted;Toxin	acetylcholine receptor inhibitor activity [GO:0030550];ion channel regulator activity [GO:0099106];toxin activity [GO:0090729]	GO:0005576;GO:0030550;GO:0090729;GO:0099106	IPR003571;IPR018354;IPR045860		P01390	P01390	279	RVDLGCAATCPK;VDLGCAATCPK	3L21_NAJNI	neurotoxic 3FTx	Long neurotoxin 1 (Neurotoxin alpha)	long-chain neurotoxin														Long neurotoxin 1 (Neurotoxin alpha)
892923000	2620740064	3655520032	-1	Disulfide bond;Secreted;Signal	toxin activity [GO:0090729]	GO:0005576;GO:0090729	IPR003571;IPR018354;IPR035076;IPR045860	PF00087	U3EPM9	U3EPM9	319	GCAATCPK;WHMLVPGR	U3EPM9_MICFL	neurotoxic 3FTx	Three-finger toxin 12 (Three-finger toxin 7)	long-chain neurotoxin														Neurotoxin Nk-3FTx;Probable weak neurotoxin NNAM2 (TA-N9);Probable weak neurotoxin NNAM2I;Tryptophan-containing weak neurotoxin (WTX);Uncharacterized protein;Weak neurotoxin 10 (Wntx-10);Weak neurotoxin 5 (Wntx-5);Weak neurotoxin 8;Weak neurotoxin 8 (Wntx-8);Weak neurotoxin 9 (Wntx-9);Weak toxin CM-10;Weak toxin CM-13b;Weak toxin CM-9a
1499199968	0	0	-1	3D-structure;Direct protein sequencing;Disulfide bond;Ion channel impairing toxin;Pharmaceutical;Proton-gated sodium channel impairing toxin;Secreted;Signal;Toxin	ion channel regulator activity [GO:0099106];toxin activity [GO:0090729]	GO:0005576;GO:0090729;GO:0099106	IPR045860		P0DKS3;P0DKR6	P0DKS3;P0DKR6	294	FCYHNTGMPFR	3SX1_DENPO;3SX2_DENPO	neurotoxic 3FTx	Mambalgin-1 (Mamb-1) (Pi-Dp1);Mambalgin-2 (Ma-2) (Mamb-2) (Pi-Dp2)	Mambalgin														Weak toxin S4C11
3658240000	3099189952	1596310016	-1	Direct protein sequencing;Disulfide bond;Neurotoxin;Postsynaptic neurotoxin;Reference proteome;Secreted;Signal;Toxin	toxin activity [GO:0090729]	GO:0005576;GO:0090729	IPR003571;IPR003572;IPR018354;IPR035076;IPR045860	PF00087	P82463;A0A8C6XGV8	P82463;A0A8C6XGV8	203	DVIECCSTDK;GCAATCPIAENR	3SUC2_NAJKA;A0A8C6XGV8_NAJNA	neurotoxic 3FTx	Muscarinic toxin-like protein 2 (MTLP-2);Snake toxin/toxin-like domain-containing protein	muscarinic toxin														Calciseptin (Calciseptine) (CaS) (L-type calcium channel blocker);Toxin FS-2 (FS2)
656216016	0	0	-1	3D-structure;Direct protein sequencing;Disulfide bond;G-protein coupled acetylcholine receptor impairing toxin;G-protein coupled receptor impairing toxin;Neurotoxin;Postsynaptic neurotoxin;Secreted;Toxin	toxin activity [GO:0090729]	GO:0005576;GO:0090729	IPR003571;IPR018354;IPR035076;IPR045860	PF00087	P80494;Q9PSN1;P81030	P80494;Q9PSN1	303	ETIHCCETDK;SIFGITTENCPDGQNLCFK;WYYLNHR	3SIM1_DENAN;3SIM4_DENAN;3SIMA_DENPO	neurotoxic 3FTx	Muscarinic toxin 1 (MT1) (MTx1);Muscarinic toxin 4 (MT4);Muscarinic toxin alpha (MT-alpha)	muscarinic toxin														Short neurotoxin 1 (Neurotoxin alpha)
640440000	0	0	-1	3D-structure;Direct protein sequencing;Disulfide bond;G-protein coupled receptor impairing toxin;Neurotoxin;Pharmaceutical;Postsynaptic neurotoxin;Secreted;Toxin	toxin activity [GO:0090729]	GO:0005576;GO:0090729	IPR003571;IPR003572;IPR018354;IPR035076;IPR045860	PF00087	P85092;P80495;P25518	P85092;P80495;P25518	299	SIFGITTEDCPDGQNLCFK	3SI1A_DENAN;3SI3_DENPO;3SIMB_DENPO	neurotoxic 3FTx	Adrenergic toxin rho-elapitoxin-Dp1a (rho-EPTX-Dp1a) (Muscarinic toxin beta) (MT-beta);Adrenergic toxin rho-elapitoxin-Dp1b (rho-EPTX-Dp1b) (Muscarinic toxin CM-3) (Protein CM-3);Toxin AdTx1 (Rho-elapitoxin-Da1a) (Rho-Da1a) (Rho-EPTX-Da1a)	muscarinic toxin														Short neurotoxin 1;Short neurotoxin 1 (Neurotoxin 4.11.3)
70393600000	66925401088	55838700544	-1	3D-structure;Acetylcholine receptor inhibiting toxin;Direct protein sequencing;Disulfide bond;Ion channel impairing toxin;Neurotoxin;Postsynaptic neurotoxin;Reference proteome;Secreted;Signal;Toxin	acetylcholine receptor inhibitor activity [GO:0030550];ion channel regulator activity [GO:0099106];toxin activity [GO:0090729]	GO:0005576;GO:0030550;GO:0090729;GO:0099106	IPR003571;IPR018354;IPR045860		P01431;C0HM08;P80548;Q90VW1;Q7T2I1;Q9YGX1;P10457;A0A024AX16;A0A024AXD4;A0A024AYC2;P60775;F8J2G7;F8J2H2;Q9YGC2;C1IC47;C1IC48;Q9YGC4;A6MFK6;Q7T2I5;F8J2H1;P34075;F8J2G4;F8J2G2;A0A194ATB0;A0A194ASE0;A0A0H4IVP7;A0A0G3YJD1;F8J2G8;F8J2G3;F8J2H0;P25495;P10460;P10458;P01433;P01425;F8J2G9	P01431;C0HM08	286	CSGGETNCYK;GCGCPTVK;GIELNCCTTDR;KGIELNCCTTDR;LECHNQQSSEPPTTTR	3S11_DEMVE;3S11_HEMHA;3S11_LATLA;3S11_MICNI;3S11_NAJAN;3S11_NAJMO;3S110_LATLA;3S12_HEMHA;3S12_LATCO;3S12_NAJNA;3S12A_DRYCN;3S13_LATLA;3S13_WALAE;3S14_WALAE;3S1A_LATCR;3S1C_LATCR;3S1C_LATLA;3S1EA_LATSE;3S1EB_LATSE;3S1EC_LATSE;3S1ED_LATSE;A0A024AX16_MICIK;A0A024AXD4_MICIK;A0A024AYC2_MICIK;A0A0G3YJD1_9SAUR;A0A0H4IVP7_9SAUR;A0A194ASE0_9SAUR;A0A194ATB0_9SAUR;F8J2G2_DRYCN;F8J2G4_DRYCN;F8J2G7_DRYCN;F8J2…	neurotoxic 3FTx	Alpha-elapitoxin-Nn2a (Short neurotoxin 2) (Short-chain alpha-neurotoxin Nn2a);Erabutoxin a (ETXA) (Ea) (Short neurotoxin 1a);Erabutoxin b (ETXB) (Eb) (Short neurotoxin 1b);Erabutoxin c (ETXC) (Ec) (Short neurotoxin 1c);Putative short chain neurotoxin 101R;Putative short chain neurotoxin 110R;Putative short chain neurotoxin 149R;Putative short chain neurotoxin 360;Putative short chain neurotoxin …	short-chain neurotoxin														Toxin S5C10
10925736712	0	0	-1	Acetylcholine receptor inhibiting toxin;Direct protein sequencing;Disulfide bond;Ion channel impairing toxin;Neurotoxin;Postsynaptic neurotoxin;Secreted;Toxin	acetylcholine receptor inhibitor activity [GO:0030550];ion channel regulator activity [GO:0099106];toxin activity [GO:0090729]	GO:0005576;GO:0030550;GO:0090729;GO:0099106	IPR003571;IPR045860		P01419	P01419	285	SCVENSCYK;SIWADHR	3S110_DENJA	neurotoxic 3FTx	Toxin S5C10	short-chain neurotoxin														Alpha-elapitoxin-Nn2a (Short neurotoxin 2) (Short-chain alpha-neurotoxin Nn2a);Erabutoxin a (ETXA) (Ea) (Short neurotoxin 1a);Erabutoxin b (ETXB) (Eb) (Short neurotoxin 1b);Erabutoxin c (ETXC) (Ec) (Short neurotoxin 1c);Putative short chain neurotoxin 101R;Putative short chain neurotoxin 110R;Putative short chain neurotoxin 149R;Putative short chain neurotoxin 360;Putative short chain neurotoxin …
2804600000	0	0	-1	3D-structure;Acetylcholine receptor inhibiting toxin;Direct protein sequencing;Disulfide bond;Ion channel impairing toxin;Neurotoxin;Postsynaptic neurotoxin;Secreted;Toxin	acetylcholine receptor inhibitor activity [GO:0030550];ion channel regulator activity [GO:0099106];toxin activity [GO:0090729]	GO:0005576;GO:0030550;GO:0090729;GO:0099106	IPR003571;IPR018354;IPR045860		P01416	P01416	283	ICYNHQSTTR	3S11_DENPO	neurotoxic 3FTx	Short neurotoxin 1 (Neurotoxin alpha)	short-chain neurotoxin														Short neurotoxin 3 (NMM III) (Neurotoxin III)
775950000	0	333905000	-1	3D-structure;Acetylcholine receptor inhibiting toxin;Direct protein sequencing;Disulfide bond;Ion channel impairing toxin;Neurotoxin;Postsynaptic neurotoxin;Secreted;Toxin	acetylcholine receptor inhibitor activity [GO:0030550];ion channel regulator activity [GO:0099106];toxin activity [GO:0090729]	GO:0005576;GO:0030550;GO:0090729;GO:0099106	IPR003571;IPR018354;IPR045860		P60774;P60773;P60772;P59276	P60774;P60773;P60772;P59276	302	LECHNQQSSQAPTTKTCSGETNCYK	3S11_NAJPH;3S11_NAJSA;3S15_NAJSP;3S1C_NAJKA	neurotoxic 3FTx	Cobrotoxin-c (CBT-c) (Short neurotoxin II) (NT2);Neurotoxin 5 (Toxin 5);Short neurotoxin 1 (NTX I)	short-chain neurotoxin														Mambalgin-1 (Mamb-1) (Pi-Dp1);Mambalgin-2 (Ma-2) (Mamb-2) (Pi-Dp2)
523898000	0	0	-1	Acetylcholine receptor inhibiting toxin;Direct protein sequencing;Disulfide bond;Ion channel impairing toxin;Neurotoxin;Postsynaptic neurotoxin;Secreted;Toxin	acetylcholine receptor inhibitor activity [GO:0030550];ion channel regulator activity [GO:0099106];toxin activity [GO:0090729]	GO:0005576;GO:0030550;GO:0090729;GO:0099106	IPR003571;IPR018354;IPR045860		P01418;P01417	P01418;P01417	284	ICYNHQSTTPATTK	3S11_DENJA;3S11_DENVI	neurotoxic 3FTx	Short neurotoxin 1;Short neurotoxin 1 (Neurotoxin 4.11.3)	short-chain neurotoxin														Adrenergic toxin rho-elapitoxin-Dp1a (rho-EPTX-Dp1a) (Muscarinic toxin beta) (MT-beta);Adrenergic toxin rho-elapitoxin-Dp1b (rho-EPTX-Dp1b) (Muscarinic toxin CM-3) (Protein CM-3);Toxin AdTx1 (Rho-elapitoxin-Da1a) (Rho-Da1a) (Rho-EPTX-Da1a)
186094000	0	0	-1	3D-structure;Direct protein sequencing;Disulfide bond;G-protein coupled acetylcholine receptor impairing toxin;G-protein coupled receptor impairing toxin;Neurotoxin;Postsynaptic neurotoxin;Secreted;Toxin	toxin activity [GO:0090729]	GO:0005576;GO:0090729	IPR018354;IPR045860		A0A4P1LYC9	A0A4P1LYC9	80	GCGCPSAVRPR;TICHIQISK	3SX9_DENPO	neurotoxic 3FTx	Dendroaspis polylepis MT9 (Three-finger toxin) (3FTx)	short-chain neurotoxin														Acetylcholinesterase toxin C (Fasciculin);Fasciculin-1 (Fas-1) (Fas1) (Fasciculin-I) (FAS-I) (Toxin TA1)
0	14004310144	0	-1	Acetylcholine receptor inhibiting toxin;Direct protein sequencing;Disulfide bond;Ion channel impairing toxin;Neurotoxin;Postsynaptic neurotoxin;Secreted;Toxin	acetylcholine receptor inhibitor activity [GO:0030550];ion channel regulator activity [GO:0099106];toxin activity [GO:0090729]	GO:0005576;GO:0030550;GO:0090729;GO:0099106	IPR003571;IPR018354;IPR045860		P01432	P01432	287	GCGCPTVK;GIQLHCCTSDNCNN;LNCHNQMSAQPPTTTR;WETNCYK	3S13_NAJMO	neurotoxic 3FTx	Short neurotoxin 3 (NMM III) (Neurotoxin III)	short-chain neurotoxin														Toxin MIT1 (MIT 1) (Black mamba intestinal toxin 1) (Black mamba venom protein A)
15858400128	6771040128	16082999808	-1	Direct protein sequencing;Disulfide bond;Secreted;Toxin	toxin activity [GO:0090729]	GO:0005576;GO:0090729	IPR003571;IPR018354;IPR045860		P01400	P01400	281	EIVECCSTDK;FYEGNLLGK;LTCLICPEK;NGENICFK;RFYEGNLLGK	3NO2B_NAJME	neurotoxic 3FTx	Weak toxin S4C11	weak neurotoxin														Cobrotoxin-c (CBT-c) (Short neurotoxin II) (NT2);Neurotoxin 5 (Toxin 5);Short neurotoxin 1 (NTX I)
6634800000	4291550080	2533649968	-1	3D-structure;Acetylcholine receptor inhibiting toxin;Blood coagulation cascade inhibiting toxin;Cardiotoxin;Direct protein sequencing;Disulfide bond;G-protein coupled acetylcholine receptor impairing toxin;G-protein coupled receptor impairing toxin;Hemostasis impairing toxin;Ion channel impairing toxin;Neurotoxin;Postsynaptic neurotoxin;Potassium channel impairing toxin;Reference proteome;Secrete…	acetylcholine receptor inhibitor activity [GO:0030550];ion channel regulator activity [GO:0099106];potassium channel regulator activity [GO:0015459];toxin activity [GO:0090729]	GO:0005576;GO:0015459;GO:0030550;GO:0090729;GO:0099106	IPR003571;IPR018354;IPR035076;IPR045860	PF00087	P01399;C0HJW9;P25679;P29182;P25680;Q9YGI4;Q9W7I3;Q802B3;Q802B2;P82935;P60814;O42255;A0A8C6XDS2	P01399	280	GCAATCPVAK;GCAATCPVAKPR;NGEKICFK	3NO2_NAJKA;3NO21_NAJKA;3NO22_NAJAT;3NO25_NAJSP;3NO28_NAJNA;3NO28_NAJSP;3NO29_NAJKA;3NO29_NAJSP;3NO2A_NAJNI;3NO2A_NAJSP;3NO2D_NAJHA;3NO2I_NAJAT;A0A8C6XDS2_NAJNA	neurotoxic 3FTx	Neurotoxin Nk-3FTx;Probable weak neurotoxin NNAM2 (TA-N9);Probable weak neurotoxin NNAM2I;Tryptophan-containing weak neurotoxin (WTX);Uncharacterized protein;Weak neurotoxin 10 (Wntx-10);Weak neurotoxin 5 (Wntx-5);Weak neurotoxin 8;Weak neurotoxin 8 (Wntx-8);Weak neurotoxin 9 (Wntx-9);Weak toxin CM-10;Weak toxin CM-13b;Weak toxin CM-9a	weak neurotoxin														Muscarinic toxin 1 (MT1) (MTx1);Muscarinic toxin 4 (MT4);Muscarinic toxin alpha (MT-alpha)
7381979904	11077800064	9923461584	-1	Amidation;Direct protein sequencing;Disulfide bond;Neurotoxin;Presynaptic neurotoxin;Secreted;Toxin	toxin activity [GO:0090729]	GO:0005576;GO:0090729	IPR045860		C0HKZ8	C0HKZ8	240	ITCSAEEK	3NOJ_WALAE	neurotoxic 3FTx	Actiflagelin															Three-finger toxin 12 (Three-finger toxin 7)
				Eswatini			Limpopo			K-N					Eswatini
			Calciseptin	535662000		Calciseptin	0		Calciseptin	118068000
			fasciculin	5468520000		fasciculin	2792450		fasciculin	0
			long-chain neurotoxin	22230952952		long-chain neurotoxin	2620740064		long-chain neurotoxin	3655520032
			Mambalgin	1499199968		Mambalgin	0		Mambalgin	0
			muscarinic toxin	4954896016		muscarinic toxin	3099189952		muscarinic toxin	1596310016
			short-chain neurotoxin	85609878712		short-chain neurotoxin	80929711232		short-chain neurotoxin	56172605544
			weak neurotoxin	22493200128		weak neurotoxin	11062590208		weak neurotoxin	18616649776
			Actiflagelin	7381979904		Actiflagelin	11077800064		Actiflagelin	9923461584
				Eswatini			Limpopo			K-N
			short-chain neurotoxin	85609878712	57.007	short-chain neurotoxin	80929711232	74.3888	short-chain neurotoxin	56172605544	62.3568
			weak neurotoxin	22493200128	14.9781	Actiflagelin	11077800064	10.1825	weak neurotoxin	18616649776	20.6662
			long-chain neurotoxin	22230952952	14.8034	weak neurotoxin	11062590208	10.1685	Actiflagelin	9923461584	11.016
			Actiflagelin	7381979904	4.91561	muscarinic toxin	3099189952	2.84871	long-chain neurotoxin	3655520032	4.05796
			fasciculin	5468520000	3.64145	long-chain neurotoxin	2620740064	2.40893	muscarinic toxin	1596310016	1.77205
			muscarinic toxin	4954896016	3.29943	fasciculin	2792450	0.00256676	Calciseptin	118068000	0.131066
			Mambalgin	1499199968	0.998307	Calciseptin	0	0	fasciculin	0	0
			Calciseptin	535662000	0.356694	Mambalgin	0	0	Mambalgin	0	0
			SUM	150174289680			108792823970			90082614952
