# Supplementary material for: Venom diversity in Naja mossambica: Insights from proteomic and immunochemical analyses reveal intraspecific differences
Source: PLoS Negl Trop Dis. 2024 Apr 1;18(4):e0012057. doi: 10.1371/journal.pntd.0012057 (PMC11008852; doi:10.1371/journal.pntd.0012057)
Supplement: S3 Table — (XLSX) [file pntd.0012057.s003.xlsx]

## Sheet: S3 Table - Peptides_VENN
[Eswatini]:	[Limpopo]:	[KwaZulu-Natal]:	[Eswatini] and [KwaZulu-Natal]:	[Limpopo] and [KwaZulu-Natal]:	[Eswatini] and [Limpopo] and [KwaZulu-Natal]:	[Eswatini] and [Limpopo]:
AFHGLGVIDWENWR	AAWINQQVDLAK	AGGQQSLLR	ATFSSSAGNLWHIPLTYITNK	AQYEDIAQK	AAFLECCR	ADAELYLGPK
ALDLFSENAPAPELLEIINEDVLK	ADVTFDSNTAFESLVVSPDKK	APSVYVLPPSLEELNLR	AVHQAIETIEENIQWMDK	DAGTIAGLNVMR	AAPMVPVK	AGDNVVVSPHGIASVLGMLQLGADGK
ALDLTLYLK	AGHNFANADMSYVK	ASAATTAIVTAR	AYIVNVFK	DEVEELQK	AAPMVPVKR	AKPYIQVDIGGGQTK
ASIPAFYYNWAAK	CKNPNPEPSGCR	ASFITVQLK	AYLEEECIEWLEK	DFPELICVR	AATYFWPGSEVK	CPEGYFSADTSSK
AVITGACER	DYQEYLLR	ASITDFPENGMFIIK	CPIMTNQCIALLGPSVK	DYTNEDVTPDTFLAVLR	ACETNVDYVYK	FPILSANIR
CHSFTYGGCK	EDHPVHK	AVFPSIVGR	CYTASALFSHGGK	EADAITLDGGHIFTAGK	AEAGSDVIQCMR	GDSGGPLICDGQIQGIVSWGR
CQLFHYGGCK	EYLPWDTALDNLDYFR	AVLHDVQAVMNTWTLQK	DNHEAISSNDR	EEMEQIFR	AEYLETWDTLMPNINK	GDSGGPLICNGELQGIVSWGR
CSGGETNCYK	GASKVPVKR	CGIGLNDYGLSFK	EADDILNWLK	ENSGTYNNQYMILDTK	AILYNYADEDIYVR	LDQVALPDFNAGAMENWGLITYR
DDCDLPELCTGR	GFFDPNTEENLTYLQLK	DAVQVAEALFVQR	FEVIEFDDGSGSVLR	ERPQCILNK	AIVTPPVCGNYFVER	MGFTIEAVTNK
DESNPFPWDNIR	GLVGIEFK	DPVTGVR	FPSVLLSGMYTATSQAK	ETAGTEMTSGK	AKFEELNMDLFR	NVPYFPPLSPDLVNYINK
DGGELIFGGIDHSLYHGPIYWIPVSR	GPEVWCQNLR	DSSNFYLQMNNLK	FQEPLSFPVYLQK	GDGQNLVTMNLR	AKVDCYDSVK	RSAGSCHEAPVLSPVSCCTAPHLGPEGK
DPNAASDTMNQWVK	HQPLNPTK	DSTGHVGFIFK	FVIKPIDK	GQDHCGIESEVVAGIPR	ALGNHEFDNGLDGLLDPLLK	RSPLEECFR
DSVLAQYIFELSR	HVVVVGAGMAGLSAAYVLAGAGHK	DTLGYFNQLPVQVAR	FVPDKENPEEK	HPDDNEWNHVSMCIVNGGGIR	ALTEAIEFDK	SVVGDVLEFGNSWK
DTLLLAENMR	KSVAVVQDHSK	EDETFTCK	FWSVLPTDLVPSSK	LEYMTDYFNTVDFFMYEGAAPR	ALTMEGNQASWR	TFHGLGVIDWENWR
EEEYFENLIENLR	KYIEFYVVVDNK	EDSGLYLCGAGNYGADGESK	GAETECR	LGTYEVEDQISAAK	ASGNPILLNK	VTDIESMK
EVNTFIHDTK	LLQLQEQMR	EDWVSEK	GDDVSHCR	LLLQIDNAR	ASLINNAFQLVSAGK	YEDTMQYEFQVNGEPVVLHLER
FASPFELQQLEQFK	LNCHNQMSAQPPTTTR	EGDDWILPSGSLTLYK	GFPLVTVTIK	LQCIPGYENIPGIQPR	ATLLSPFFGTK
FCYHNTGMPFR	LNFHIALIGLEIWSNQDK	EGYLLLQTDKPIYTPR	GTMVTVSSESPK	MASQKPEDGIQLNK	AVDWFIVYK
FQQEVAR	NGENICFK	EITTGITTSK	HLALSNMPLVK	MCAEHFEGMAAESMHEVNNR	AVPFVIVPLEQGLHDVEIK
GCGCPPGDDYLEVK	NSCPPVVETFGDTAK	EITTGITTSKPIPNGR	HLDCTLQR	MQSEADNLPYGRPHVLQHSK	AVYVLNDK
GTGLLNK	PFYAYTFEPLTK	ELDNTECFLK	IALLEEAR	MTCLDTSK	AWTEIIQLWHDEYK
GVESHDLIHISDWLPTLVK	PYIQVDIGGGQTK	ESALLYDSEK	IEILITK	NAAWWGGQPIWHTASYQGLK	CGDGMVCSNR
HAEYALDAAVK	SDINHMIPLK	ESEVEEWQHR	ISDNDHIPSYNKISSFSSDDCPPK	NDQNVVQK	CINIAGYR
HSDSNAFLHLFPESFR	SSQLTNTPEQDR	ESTLHLVLR	IYFEPPLPPK	NIVQGINLCENNVLK	CLETFGEQPLSK
ICPPGENICYTK	TCPEGKNLCYK	EVTVDVGK	KGTISSLEDLK	NPDPEDSHTLHR	CNKLIPLAYK
ICYNHQSTTPATTK	THEVDRNELIK	FEELNMDLFR	KRPQCILNK	NSMICHCPPPSK	CNQLIPPFWK
ICYNHQSTTR	VLSFILPHRPDNSESCADK	FFDHCEK	LAFTSSSK	PAASVTLK	CPIMTNQCIALR
IDVPLQIEK	VMEHFIK	FFPEDVSVELIQDITQK	LECHNQQSSQAPTTKTCSGETNCYK	QFVLDLHSGK	CQEALNLK
IEWLESHQDGDIEEFK	VYEMINAVNTK	FGVIGENK	MAFPCFDEPALK	QVVPESLFAWER	CSSITDLEAVNQR
IIIQGDPVAQIIENSIDGSK	WETNCYK	FLNFFQDNSCLK	NANEIAWNTLQAGGSELDAVEK	SGHGDVAFVNEGVVLADSAEER	CVDSSAAFR
IPAFYYNQK	WPHEDECQDEEFQK	FLPSYQAVEYMR	NEQVEIR	SHIWNNHLCR	DFVSVLVQHFAGR
IPIIDGDGK		FPSLLAPGR	NMDDIQDYLMQLTGAR	SIQEDPAVK	DFYTFDSEAIVK
KIPSFYYK		FSGTNSGNTATLSISR	NPYGYQLAWK	SPADCPVIAIDSFR	DLDLITGQGGVPIEER
LLIYADSSR		FVQDVEDNDTALYEVDAFK	NVIIEQK	SQIFSTASDNQPTVTIK	DLTEEPNSQGISSK
LPAEPGPCK		FYNELTEILLK	QCLPFDYSGCGGNANR	SQLTNTPEQDR	DNEEIVAIFSR
MHHTCPCAPNLACVQTSPK		GCFPQILSEIR	QDLAAIPDFQSGAMENWGLTTYR	TAGWNVPMGLLNK	DPNYGMVAPGTK
MVYVGDAHANTVWK		GCTELINSDGFVLDSYEGR	QSWDDEGTVSEQMLR	TTATDIKGNTVTVMENVNLDNKVYK	DPSYGMVEPGTK
NDQLLWLWR		GFLAYYEICDFK	QVTGLVDGSVSIK	VAPFFDNVIDQGLLEK	DRPQCILNK
NFLYNLDLWLRPK		GGSQDITSGVETTK	SPDLPPPSEEILK	VLYGTTSDAAIWR	DRPQCILNKPSR
NLCYKMTMRGASK		GGYTIWSK	TFLTFDK	VPDTEIETK	DSCFTLNQR
NPDDDAHGPWCYTSNPK		GHLNPNGHQPDYSAK	TLAGEIR	VVSLNVLCTECR	DTDINWNTLR
NVHLQQEHYSK		GICVSEPFK	TLEELSWMDAETK	WHMLVPGR	DVDFNSESTR
QCEGFTWSGCGGNSNR		GLETFSQLSWR	TLFEITVPLSHGPK	WNLPSPECK	DVIECCSTDK
RVDLGCAATCPK		GLEWIAR	TLLTNLDAPGSFSVIMSQLK	WSDLPTLCQGK	EDDYEEFLEIAR
SCVENSCYK		GLEWVSAIGTGSSPSTYYSDK	TNDIVLPEEVEWIK	YCSGGTHGYDNEFK	EHQEYLLR
SIFGITTEDCPDGQNLCFK		GLGTDEDAIIEILVNR	TQELPSIINSVGR	YHTIEECQR	EIILTFIHNEK
SIFGITTENCPDGQNLCFK		GLVSGGLYDSHVGCR	TTYYQLALDTLALCVEK	YIDANYNINFKK	EIMAEIYK
SIWADHR		GNQWVGYDDVSSITNK	VALYVLALR	YIEFYVVVDNLMYR	EIQALCYPSIK
SYLGHVSLLR		GNTVTVMENVNLDNKVYK	VFFIDLQMPYSVVK	YIEFYVVVDNVMYR	EIVDLHNSLR
TCVENTCYK		GNYLIIESPK	VTGVSITDGSYAWNWVR	YLSYGEETLLR	EIVECCSTDK
TFSDQSK		GQPFANVFSISDGPVGK	WDALPGYNQR	YYESLSEFSSCSVQEHR	ELGDYFFTNEFLVK
TFYQALQEK		GTDLWLGVDALGLNIYEK	WFSSSLQSR		ESGATTNIFFKPPCVSVYR
TICHIQISK		GTFTDDCSEVFQK	WQTLLSVDDMVQK		ETPPVIGVPPSPVR
TICYSHTTTSR		GTMVTVTSESPK	YECSQGK		ETPVLSNPGPYLEFR
TWCDAFCSQR		GVTGTAYVR	YLASSYLTR		ETPVLSNPGPYLEFRDEVEELQK
TYQVPMLAQLSVFR		GYSFTTTAER			ETVLLPR
VCTPVGTSGEDCHPASHK		HAVVSRPER			EVVHFMNSLR
VDLGCAATCPK		HIYEEIDPHLFK			EWAVGLAGK
VELGCAATCPK		IAQDLEMYGINYFEIK			EYQGLTYKEEEYFENLIENLR
VLASTQFEPTAAR		IDLNSFLLK			FATLYDK
VMAIDALASSHPLSSPAGEINTPAQISEVFDAISYSK		IEALPGTLK			FDCFITDPSGVFQK
WYYLNHR		IGFPWSEIR			FDEIVGGFDR
YLYGEEVEGVAFVLFGVK		IGWYQQK			FDGILGMAYPK
		ILQTLNLR			FDSNTAFESLVVSPDK
		INIGTIELLNDEQK			FDSNTAFESLVVSPDKK
		ISNIPPEADYSK			FEFAGDLVLPQNFDSR
		ISPSSGTLLGGR			FGPVSGQVIK
		ISQLEFAQQK			FHGWIDSTIMTGLR
		ISYEPLSEFSSCSVQEHR			FLVNPQGK
		ITFELFADTVPK			FPCAQLLEPGVYTK
		ITTAEWNDEQLYK			FPILSANIRPK
		KEDSGLYLCGAGNYGADGESK			FQPSEPYFASDK
		KWDALPGYNQR			FTAEAETDLKEPLK
		KYVLPHFEVK			FTLGQLEEK
		LEECSHAGWYR			FTYGGCAGNANNFK
		LEVEIATYR			FWEADGIHGGK
		LEVTQDQVLPEEAQLYYAEHQK			FYEGNLLGK
		LFNLGSQK			GAVDMIGDLLNEDSSYHLSFIESLK
		LLDIVASYK			GCAATCPIAENR
		LMGLFEPSDMK			GCAATCPK
		LMNQNMDILEDAIQK			GCAATCPVAK
		LRPTNNPVVITVK			GCAATCPVAKPR
		LSLTINTDAK			GCGCPTVK
		LSTTSDPILDLDIPLAVAK			GCIDVCPK
		LVESGGDMR			GCQQTFAVVGAVPGDTYIAR
		LVLVDAIHFK			GDSSNHSSGDLDISIVGDYIK
		MEVTQPAFMVVK			GGADVISSGVETTK
		MNTGYTINSER			GGFLQYGYDGR
		MVCVMLR			GGVQNPQPETK
		NFEMPHDIVASEDR			GICVAEPYEITVMK
		NFESVGYLLIHGTADDNVHFQQAAQISK			GIDSSHWNSYCTETDTFIK
		NGQPCLNNEGYCYNGK			GIELNCCTTDR
		NISFTVWDVGGQDK			GIYTPGSPVLYR
		NLTMVPANSQGLVAR			GLFSEDYTETHYAPDGR
		NNEFCVEIVK			GLFSEDYTETHYASDGR
		NNNLEVNYR			GLLSELVK
		NPFYTPSPAK			GLMDEEDYPYQAK
		NSWGINFGLEGYIK			GLTCSSETVTVHYK
		NTECKPLLSSEEK			GNTVTVMENVNLDNK
		NTEDIIVYAPEYLIK			GSFSDQGINEFLR
		PGDPPVLIIYNDNQRPTGISDR			GSGATTTSYHAIAVVK
		PGQNLNLLCK			GSVLLAVLEAAK
		PLQALLDGK			GTAVDDLDR
		PMPLNLYQFK			GTPETDTVCER
		PNCLATLANDAR			GTPVDDLDR
		PNPLVFFDVAADGQPLGR			GVDVVVGGHTNTFLYTGSPPSNEVAAGNYPFMQLSDDGR
		PSASDYMVAPVTGNNVGIR			HFEVGFIQPGSVK
		QITVNDLPVGR			HGQGTGELLQVSGIK
		QLFDQVVK			HGTCAAELEALNSQK
		QNPYDEGRPK			HMYVFSDFSDLAVPGK
		QNPYDEVSAAR			HQGETYFIEPLK
		SDEGCIITR			HQGLPESYNFDFVTMK
		SDFLVQYTGEGYTTR			HQGLPESYNFDFVTMKPVL
		SIDNEWR			HTACPPGFGVVK
		SLMDHTIPEV			HVNLVQVLEK
		SQEQLATELAEYTAR			HVQEEPWNSQVTLTSK
		SQLHLQMNNLK			HVRPGGGYVPNFQLFQK
		SVSDPDVQK			IANIVFANSGLK
		SYELPDGQVITIGNER			IAVPLEVVHK
		TIITENPLPETIQYISWSPAGHK			IDKVNLMVDR
		TIQGSEVVNILK			IDTACVCVITK
		TIQSWMTTMVQK			IEAAVFPHLEGER
		TLEDAITDETR			IEEQDGNDIYVMDVLEVIK
		TLEKDSVGEPK			IEIESFFEGEDFSETLTR
		TLTDELAQAR			IFLTCSK
		TNHGDLPR			IHFAGEYTGR
		TPLEQGVGSYK			IIALGHSGFK
		TQEQLTSEMLELTTR			IIGGFECNENEHR
		TQNDLLHTENMR			IINEPTAAAIAYGLDK
		TSTVQTALNPEACYPD			IINVGSEK
		TVSLYSK			INTVEPWDGK
		VEDHFLNK			INYENALLAR
		VLASTQFEATAAR			IPVYSAYVYNPGK
		VLEDADLK			ISGYILPYK
		VLGSLQNNLEFSEAFK			ISNIPLEADYSK
		VPEYVINLDLPPSER			ITCSAEEK
		VTEESIENIYLAWIR			ITPSYVAFTPEGER
		VTVFQEFHISLR			IVDLHNSLR
		VYDYQVQGAFAR			IVVPLYAR
		WMSGHEYVYTNQNNVFLYNIDDGK			IWDTIEK
		WQLSDDQGGLLFCWK			IYFEPPLPAK
		WQYYDSIYTER			KFWEADGIHGGK
		YFVPNAPYEVLAR			KGIELNCCTTDR
		YIQLVAQSSTQPNTPR			KLDDKVPDTEIETK
		YISAYSQDILMPLWNSYTISK			KLIPLFSK
		YISPDQLADLYK			KLQDSDAGPYTVSMMGLGGK
		YQITIEDGEGSLILQR			KMEIIPVK
		YQLPEFDTEK			KPNVVLILTDDQDVYLGGMTPLK
		YTQNIDSTLNK			KSDIDEIVLVGGSTR
		YVLPHFEVK			KVLEEIRK
					KYIEFYVVVDNR
					KYVLPSFEVHLQPSEK
					LAQLYNVNHVSLFHSDCPR
					LDAFQSQVQK
					LECHNQQSSEPPTTTR
					LEGDPGAWVGLVAVDK
					LFWSPLK
					LGCWPYLTLYK
					LGVHNVHVHYEDEQIR
					LHEAEIQGLMEDLDR
					LIPIAYKTCPEGK
					LIPLFSK
					LIPLFSKTCPEGK
					LIPPFWKTCPEGK
					LKCNKLIPLAYK
					LKCNQLIPPFWK
					LLDFYEGYFGIAYPLPK
					LLPSSCGLNK
					LNEFFQENENAWYYINNIR
					LQDSDAGPYTVSMMGLGGK
					LQWLMDQALQGDIIK
					LTCLICPEK
					LTCSGGNNK
					LTCSGGNSK
					LTILHTNDVHAR
					LTTLGVNK
					LVILGFPCNQFGK
					LVQFPPNPR
					LWNYFHSTLLPK
					MEAPFVSR
					METVSLDGDSPMQMLLEIGLDK
					MEWYPEAASNAER
					MGCWPYFTLYK
					MLSEFLTEPVFR
					MMLASKKMVPVK
					MQSEADNLPYGR
					MTMRAAPMVPVK
					NAGYIIAQLDGLYMGNLEWAK
					NDCDFPELCTGR
					NDNAQLLTGIDFK
					NGEKICFK
					NLCYKMMLASK
					NLCYKMTMR
					NLILFLGDGMGIPTITATR
					NLQLSYSPFVSHPEAAR
					NMIHCTVPSR
					NMLQMEWNSNAAQNAK
					NNNWFVVETNYDPWKPPLIIDDR
					NPNPEPSGCR
					NSWGPEWGMDGYFNIER
					NTGKPSIVNVSLVLSDTSSPCY
					NVDFNSESTR
					NVLCAGILEGEK
					NVLLLDAGDQYQGTIWFNYFK
					PGGGYVPNFQLFQK
					QAFEHSVHR
					QEPGQNSEILQGIK
					QGEALNQLELQFTR
					QKEIVDLHNSLR
					QLDIFVHDFPR
					QNQYVVVQVTGPQVR
					QNSGTYNNQYMILDTK
					QPLSETLR
					QQWSNCPTIR
					QSSCQDDWIK
					QVPVVQAYAFGK
					QYFFETK
					REIQALCYPSIK
					RFDEIVGGFDR
					RGCIDVCPK
					RNDNAQLLTGIDFK
					RPDFSTLYIEEPDTTGHK
					SAECPTDSF
					SAECPTDSFQR
					SAGWLIPIGTLVSK
					SANFAGYVGMISGVK
					SASQLYQESLR
					SDALFSYEK
					SDIDEIVLVGGSTR
					SDLLPTK
					SENIYVSQLLQK
					SIEDGTLYVIEQVPNLVEYSDQTTILR
					SILDMLLEATSPK
					SLQMADR
					SMEAIFLAHGPGFK
					SNVGIGIPESIDWR
					SPDNLWVEER
					SPLEECFR
					SPTACNWFR
					SSCQNPADVITPEK
					SSTFTLTNIVPQFIK
					STPFEAR
					STSMVAITMAHQMGHNLGMNDDR
					STTDLPSR
					SVAVVQDHSK
					SWAILAR
					TCADIVINDLSLIHDLPK
					TDEPKPLQALLDGK
					TDTEEQILVEAHGDNTPK
					TEVTSFENIEVYNLMCDLLK
					TFAPEEISAMVLTK
					TFLPIFVN
					TFLPIFVNSVN
					TFVNHYTIVTGLYAETHGIIDNNMYDVK
					TITLEVEPSDTIENVK
					TIVLQSEWEEALK
					TLDNDIMLIK
					TLGMLMEGLK
					TLNQLYLEAANR
					TLSDYNIQK
					TNTPEQDR
					TPLEQGVGSYKPK
					TPLNCPPGSLK
					TSLLYPYGK
					TSVAVVQDYSK
					TTATDIKGNTVTVMENVNLDNK
					TVENVGVSQVAPDNPER
					TWAQTFEK
					TWNDPSVQQDIK
					TYWQFLSGK
					VADINMAAK
					VDCYDSVK
					VDFNSESTR
					VDMNPAGGMLVTPTIEIPAK
					VELLYNPAFCSASTEGQR
					VFPAMEGR
					VGIIGYTTK
					VGIKPGSTYYQLTAIK
					VGQSVYLYLDDIPNPTDCSWFR
					VINDLSLIHDLPK
					VLEGIQCGESIYMSSNAR
					VLEYLNDLK
					VLLPSFLAAGGDGYYMLK
					VLQSNEELVK
					VMGWGTITSPEVTYPK
					VNDDYLIWGSR
					VNEISLYDVILGSYQLK
					VPTYVPLEMEK
					VQILLNEK
					VSHSEDECLQFK
					VTFEGVLVNPIEK
					VTHAVVTVPAYFNDAQR
					VTLLEASER
					VTYQTPAK
					VVLLFLDDPR
					VVYDLSQK
					VVYDLSQKPGK
					VYEMVNALNTMYR
					VYNVEQLAFQDPATSFFSTSDHSK
					VYSYYNLDEK
					WCTISDEEQEK
					WEMWYQPDVDGK
					WQTLLSVDDLIEK
					YCLLHQTK
					YDAMALGNHEFDNGLDGLLDPLLK
					YDAMALGNHEFDNGLNGLLDPLLK
					YDSYSTK
					YECCDTDR
					YFTYLILTK
					YGLDFSYEMAPR
					YIDANYNINFK
					YIDANYNINLK
					YIEFYVVVDNK
					YIEFYVVVDNR
					YIQEGDACK
					YIWEWTDR
					YLASSYLK
					YMCCNTDK
					YMCCNTNK
					YMCCTNDK
					YPVEPSEEGK
					YVCCSTDR
					YVEVMVVADSR
					YVLPSFEVHLQPSEK
