# Supplementary material for: Venom diversity in Naja mossambica: Insights from proteomic and immunochemical analyses reveal intraspecific differences
Source: PLoS Negl Trop Dis. 2024 Apr 1;18(4):e0012057. doi: 10.1371/journal.pntd.0012057 (PMC11008852; doi:10.1371/journal.pntd.0012057)
Supplement: S4 Table — (XLSX) [file pntd.0012057.s004.xlsx]

## Sheet: S4 Table - Full PCA analysis
						18 proteins having high impact on differentiating Eswatini venom from other samples in first component (protein the most shifted to the right on x-axis)
						Protein IDs	Majority protein IDs	Protein names	Peptide sequences	Entry Name	id	Organism	InterPro	Keywords			Characteristics
						A0A1Z0YU59	A0A1Z0YU59	Mambaquaretin-1 (MQ-1) (MQ1) (Upsilon-Da2a)	CHSFTYGGCK	MAMB1_DENAN	42	Dendroaspis angusticeps (Eastern green mamba) (Naja angusticeps)	IPR002223;IPR020901;IPR036880	3D-structure;Direct protein sequencing;Disulfide bond;G-protein coupled receptor impairing toxin;Secreted;Toxin		.	neurotoxic
						A0A4P1LYC9	A0A4P1LYC9	Dendroaspis polylepis MT9 (Three-finger toxin) (3FTx)	GCGCPSAVRPR;TICHIQISK	3SX9_DENPO	80	Dendroaspis polylepis polylepis (Black mamba)	IPR018354;IPR045860	3D-structure;Direct protein sequencing;Disulfide bond;G-protein coupled acetylcholine receptor impairing toxin;G-protein coupled receptor impairing toxin;Neurotoxin;Postsynaptic neurotoxin;Secreted;Toxin		.	neurotoxic
						A0A8C5WQH3;V8N9W9;A0A6P9BGZ7;A0A6J1VV80;A0A6J1VTG1	A0A8C5WQH3;V8N9W9;A0A6P9BGZ7;A0A6J1VV80;A0A6J1VTG1	Angiogenin-2;Ribonuclease A-domain domain-containing protein;Ribonuclease-like;Ribonuclease-like isoform X1;Ribonuclease-like isoform X2	EVNTFIHDTK;IIAVCGDGGEAIDNR	A0A6J1VTG1_9SAUR;A0A6J1VV80_9SAUR;A0A6P9BGZ7_PANGU;A0A8C5WQH3_LATLA;V8N9W9_OPHHA	161	Laticauda laticaudata (Blue-ringed sea krait) (Blue-lipped sea krait);Notechis scutatus (mainland tiger snake);Ophiophagus hannah (King cobra) (Naja hannah);Pantherophis guttatus (Corn snake) (Elaphe guttata)	IPR001427;IPR023411;IPR023412;IPR036816	Endonuclease;Hydrolase;Membrane;Nuclease;Reference proteome;Signal;Transmembrane;Transmembrane helix		.	non-neurotoxic
						C0HJD7;P01396;P25667;P01397;P01393;P01395	C0HJD7;P01396;P25667	Alpha-elapitoxin-Djk2a (Alpha-EPTX-Djk2a) (Long neurotoxin 1) (Toxin V-III-N1);Alpha-elapitoxin-Dpp2a (Alpha-EPTX-Dpp2a) (Long neurotoxin 1) (Neurotoxin gamma) (Toxin VN1);Alpha-elapitoxin-Dpp2b (Alpha-EPTX-Dpp2b) (Long neurotoxin 3) (Toxin VN2);Alpha-elapitoxin-Dpp2c (Alpha-EPTX-Dpp2c) (Long neurotoxin 2) (Neurotoxin delta) (Toxin TN2);Alpha-elapitoxin-Dpp2d (Alpha-EPTX-Dpp2d);Alpha-elapitoxin-D…	ICPPGENICYTK;TFSDQSK;TWCDAFCSQR;VELGCAATCPK	3L21_DENJA;3L21_DENPO;3L22_DENPO;3L22_DENVI;3L23_DENPO;3L24_DENPO	239	Dendroaspis jamesoni kaimosae (Eastern Jameson's mamba);Dendroaspis polylepis polylepis (Black mamba);Dendroaspis viridis (Western green mamba)	IPR003571;IPR018354;IPR035076;IPR045860	3D-structure;Acetylcholine receptor inhibiting toxin;Amidation;Direct protein sequencing;Disulfide bond;Ion channel impairing toxin;Neurotoxin;Postsynaptic neurotoxin;Secreted;Toxin		.	neurotoxic
						P00979;P00980	P00979;P00980	Kunitz-type serine protease inhibitor homolog alpha-dendrotoxin (Alpha-DTX) (Protease inhibitor 1 homolog) (Toxin C13S2C3) (Venom basic protease inhibitor 1 homolog);Kunitz-type serine protease inhibitor homolog dendrotoxin I (DTX-I) (Dendrotoxin-1) (Venom basic protease inhibitor 1)	IPAFYYNQK;KLCILHR;QCEGFTWSGCGGNSNR	VKTH1_DENPO;VKTHA_DENAN	275	Dendroaspis angusticeps (Eastern green mamba) (Naja angusticeps);Dendroaspis polylepis polylepis (Black mamba)	IPR002223;IPR020901;IPR036880	3D-structure;Direct protein sequencing;Disulfide bond;Ion channel impairing toxin;Neurotoxin;Potassium channel impairing toxin;Pyrrolidone carboxylic acid;Secreted;Toxin;Voltage-gated potassium channel impairing toxin		.	neurotoxic
						P00982;P00981	P00982;P00981	Kunitz-type serine protease inhibitor homolog delta-dendrotoxin (Delta-DTX) (Dendrotoxin delta-DaTX) (Protease inhibitor K) (Toxin C13S1C3) (Venom basic protease inhibitor K);Kunitz-type serine protease inhibitor homolog dendrotoxin K (DTX-K) (Venom basic protease inhibitor K)	KIPSFYYK;QCLPFDYSGCGGNANR	VKTHD_DENAN;VKTHK_DENPO	276	Dendroaspis angusticeps (Eastern green mamba) (Naja angusticeps);Dendroaspis polylepis polylepis (Black mamba)	IPR002223;IPR020901;IPR036880	3D-structure;Direct protein sequencing;Disulfide bond;Ion channel impairing toxin;Neurotoxin;Potassium channel impairing toxin;Secreted;Signal;Toxin;Voltage-gated potassium channel impairing toxin		.	neurotoxic
						Q7LZS8;Q7LZE3;P0DMJ6;P00984	Q7LZS8;Q7LZE3;P0DMJ6;P00984	Kunitz-type serine protease inhibitor dendrotoxin DaE1 [Cleaved into: Kunitz-type protease inhibitor dendrotoxin DaE2];Kunitz-type serine protease inhibitor dendrotoxin E (DTX-E) (Protein E) (Venom basic protease inhibitor E);Kunitz-type serine protease inhibitor long epsilon-dendrotoxin Arg55 [Cleaved into: Kunitz-type serine protease inhibitor short epsilon-dendrotoxin Arg55];Kunitz-type serine…	ASIPAFYYNWAAK;CQLFHYGGCK;LPAEPGPCK	VKT12_DENAN;VKTE_DENPO;VKTHE_DENAN;VKTRE_DENAN	277	Dendroaspis angusticeps (Eastern green mamba) (Naja angusticeps);Dendroaspis polylepis polylepis (Black mamba)	IPR002223;IPR020901;IPR036880	Copper;Direct protein sequencing;Disulfide bond;Ion channel impairing toxin;Potassium channel impairing toxin;Protease inhibitor;Secreted;Serine protease inhibitor;Toxin;Voltage-gated potassium channel impairing toxin		.	neurotoxic
						P01390	P01390	Long neurotoxin 1 (Neurotoxin alpha)	RVDLGCAATCPK;VDLGCAATCPK	3L21_NAJNI	279	Naja nivea (Cape cobra) (Coluber niveus)	IPR003571;IPR018354;IPR045860	Acetylcholine receptor inhibiting toxin;Direct protein sequencing;Disulfide bond;Ion channel impairing toxin;Neurotoxin;Postsynaptic neurotoxin;Secreted;Toxin		.	neurotoxic
						P22947;P01414	P22947;P01414	Calciseptin (Calciseptine) (CaS) (L-type calcium channel blocker);Toxin FS-2 (FS2)	TCVENTCYK	3SL2_DENPO;3SLS_DENPO	282	Dendroaspis polylepis polylepis (Black mamba)	IPR018354;IPR045860	3D-structure;Calcium channel impairing toxin;Cardiotoxin;Direct protein sequencing;Disulfide bond;Ion channel impairing toxin;Secreted;Toxin;Voltage-gated calcium channel impairing toxin		.	neurotoxic
						P01416	P01416	Short neurotoxin 1 (Neurotoxin alpha)	ICYNHQSTTR	3S11_DENPO	283	Dendroaspis polylepis polylepis (Black mamba)	IPR003571;IPR018354;IPR045860	3D-structure;Acetylcholine receptor inhibiting toxin;Direct protein sequencing;Disulfide bond;Ion channel impairing toxin;Neurotoxin;Postsynaptic neurotoxin;Secreted;Toxin		.	neurotoxic
						P01418;P01417	P01418;P01417	Short neurotoxin 1;Short neurotoxin 1 (Neurotoxin 4.11.3)	ICYNHQSTTPATTK	3S11_DENJA;3S11_DENVI	284	Dendroaspis jamesoni kaimosae (Eastern Jameson's mamba);Dendroaspis viridis (Western green mamba)	IPR003571;IPR018354;IPR045860	Acetylcholine receptor inhibiting toxin;Direct protein sequencing;Disulfide bond;Ion channel impairing toxin;Neurotoxin;Postsynaptic neurotoxin;Secreted;Toxin		.	neurotoxic
						P01419	P01419	Toxin S5C10	SCVENSCYK;SIWADHR	3S110_DENJA	285	Dendroaspis jamesoni kaimosae (Eastern Jameson's mamba)	IPR003571;IPR045860	Acetylcholine receptor inhibiting toxin;Direct protein sequencing;Disulfide bond;Ion channel impairing toxin;Neurotoxin;Postsynaptic neurotoxin;Secreted;Toxin		.	neurotoxic
						P01469	P01469	Cytotoxin 2 (CTX M2) (Cardiotoxin IIA) (CTX IIA) (Cytotoxin V(II)2)	CNQLIPPFWK;GASKVPVKR;GCIDVCPK;LKCNQLIPPFWK;NLCYKMTMR;NLCYKMTMRGASK;RGCIDVCPK;YMCCNTDK	3SA2_NAJMO	292	Naja mossambica (Mozambique spitting cobra)	IPR003571;IPR003572;IPR018354;IPR045860	Cardiotoxin;Cytolysis;Direct protein sequencing;Disulfide bond;Membrane;Secreted;Target cell membrane;Target membrane;Toxin		.	non-neurotoxic
						P0DKS3;P0DKR6	P0DKS3;P0DKR6	Mambalgin-1 (Mamb-1) (Pi-Dp1);Mambalgin-2 (Ma-2) (Mamb-2) (Pi-Dp2)	FCYHNTGMPFR	3SX1_DENPO;3SX2_DENPO	294	Dendroaspis polylepis polylepis (Black mamba)	IPR045860	3D-structure;Direct protein sequencing;Disulfide bond;Ion channel impairing toxin;Pharmaceutical;Proton-gated sodium channel impairing toxin;Secreted;Signal;Toxin		.	neurotoxic
						P85092;P80495;P25518	P85092;P80495;P25518	Adrenergic toxin rho-elapitoxin-Dp1a (rho-EPTX-Dp1a) (Muscarinic toxin beta) (MT-beta);Adrenergic toxin rho-elapitoxin-Dp1b (rho-EPTX-Dp1b) (Muscarinic toxin CM-3) (Protein CM-3);Toxin AdTx1 (Rho-elapitoxin-Da1a) (Rho-Da1a) (Rho-EPTX-Da1a)	SIFGITTEDCPDGQNLCFK	3SI1A_DENAN;3SI3_DENPO;3SIMB_DENPO	299	Dendroaspis angusticeps (Eastern green mamba) (Naja angusticeps);Dendroaspis polylepis polylepis (Black mamba)	IPR003571;IPR003572;IPR018354;IPR035076;IPR045860	3D-structure;Direct protein sequencing;Disulfide bond;G-protein coupled receptor impairing toxin;Neurotoxin;Pharmaceutical;Postsynaptic neurotoxin;Secreted;Toxin		.	neurotoxic
						P25681;P0C1Y9	P25681	Acetylcholinesterase toxin C (Fasciculin);Fasciculin-1 (Fas-1) (Fas1) (Fasciculin-I) (FAS-I) (Toxin TA1)	DCGENSCYR;GCGCPPGDDYLEVK;TICYSHTTTSR	3SE1_DENAN;3SEC_DENPO	300	Dendroaspis angusticeps (Eastern green mamba) (Naja angusticeps);Dendroaspis polylepis polylepis (Black mamba)	IPR003571;IPR018354;IPR045860	3D-structure;Direct protein sequencing;Disulfide bond;Secreted;Toxin		.	neurotoxic
						P25687	P25687	Toxin MIT1 (MIT 1) (Black mamba intestinal toxin 1) (Black mamba venom protein A)	AVITGACER;IPFSGQR;MHHTCPCAPNLACVQTSPK;VCTPVGTSGEDCHPASHK	MIT1_DENPO	301	Dendroaspis polylepis polylepis (Black mamba)	IPR009523;IPR023569	3D-structure;Direct protein sequencing;Disulfide bond;G-protein coupled receptor impairing toxin;Secreted;Toxin		.	neurotoxic
						P80494;Q9PSN1;P81030	P80494;Q9PSN1	Muscarinic toxin 1 (MT1) (MTx1);Muscarinic toxin 4 (MT4);Muscarinic toxin alpha (MT-alpha)	ETIHCCETDK;SIFGITTENCPDGQNLCFK;WYYLNHR	3SIM1_DENAN;3SIM4_DENAN;3SIMA_DENPO	303	Dendroaspis angusticeps (Eastern green mamba) (Naja angusticeps);Dendroaspis polylepis polylepis (Black mamba)	IPR003571;IPR018354;IPR035076;IPR045860	3D-structure;Direct protein sequencing;Disulfide bond;G-protein coupled acetylcholine receptor impairing toxin;G-protein coupled receptor impairing toxin;Neurotoxin;Postsynaptic neurotoxin;Secreted;Toxin		.	neurotoxic
PCA plot on sample level (top panel) and protein level (bottom panel) with 18 most shifted protein to the right highlighted in orange.
						Annotation enrichment analysis (categories having the highest impact on each component)
						Component	Type	Name	P value	Difference	Size	Benj. Hoch. FDR
						1	Keywords	Ion channel impairing toxin	7.1182e-05	0.13339	15	0.0019931
						1	Gene Ontology (molecular function)	ion channel regulator activity [GO:0099106]	0.0010438	0.13278	9	0.04384
						1	Keywords	Postsynaptic neurotoxin	0.00074164	0.10827	13	0.012979
						1	Keywords	3D-structure	2.0364e-06	0.10654	23	0.00014255
						1	InterPro	IPR045860	5.2912e-07	0.10353	23	0.0001889
						1	Keywords	Neurotoxin	0.00017962	0.097031	20	0.0035925
						1	InterPro	IPR003571	3.904e-05	0.095583	19	0.0046457
						1	InterPro	IPR018354	1.6628e-05	0.091362	20	0.0029681
						1	Keywords	Direct protein sequencing	6.8885e-06	0.088305	40	0.0002411
						2	Keywords	Target cell membrane	0.0012984	0.072604	5	0.020197
						2	Keywords	Target membrane	0.0012984	0.072604	5	0.022722
						2	Gene Ontology IDs	GO:0044218	0.0012984	0.072604	5	0.045703
						1	Gene Ontology (molecular function)	toxin activity [GO:0090729]	6.988e-07	0.069771	57	5.8699e-05
						1	Gene Ontology IDs	GO:0090729	6.988e-07	0.069771	57	0.00012299
						1	Keywords	Toxin	2.4588e-07	0.069153	59	3.4424e-05
						1	Gene Ontology IDs	GO:0005576	2.6895e-06	0.058313	75	0.00023667
						2	Gene Ontology IDs	GO:0031640	0.00026529	0.057205	10	0.023345
						2	Keywords	Cytolysis	0.00026529	0.057205	10	0.00619
						1	Keywords	Secreted	2.1844e-06	0.056036	80	0.00010194
						2	Keywords	Protease	0.0001658	0.043815	25	0.0046423
						1	Keywords	Disulfide bond	0.0011164	0.042731	92	0.017366
						2	Gene Ontology IDs	GO:0005576	3.9334e-06	0.0418	75	0.00069227
						2	Keywords	Disulfide bond	1.4176e-05	0.039316	92	0.00099231
						2	Keywords	Secreted	1.0602e-05	0.039212	80	0.0014843
						2	Keywords	Toxin	0.00012089	0.037408	59	0.004231
						2	Keywords	Glycoprotein	1.9032e-05	0.035954	49	0.00088818
						2	Gene Ontology (molecular function)	toxin activity [GO:0090729]	0.00044255	0.035386	57	0.037174
						2	Gene Ontology IDs	GO:0090729	0.00044255	0.035386	57	0.025963
PCA plot on sample level (top panel) and protein level (bottom panel) with proteins belonging to the categories having the highest impact on first component (in green)						2	Gene Ontology (molecular function)	metal ion binding [GO:0046872]	0.0010557	0.032855	31	0.044341		PCA plot on sample level (top panel) and protein level (bottom panel) with proteins belonging to the InterPro categories having the highest impact on the second component (in gold)
						2	Gene Ontology IDs	GO:0046872	0.0010557	0.032855	31	0.046453
						2	Keywords	Hydrolase	0.00086505	0.029933	49	0.017301
						2	Keywords	Metal-binding	0.0027288	0.029448	34	0.038203
						2	InterPro	IPR013783	4.0577e-06	-0.057748	34	0.00028972
						2	InterPro	IPR003599	0.0001807	-0.059294	15	0.0092158
						2	InterPro	IPR036179	1.0763e-06	-0.068699	24	0.00019211
						1	Keywords	Reference proteome	8.6707e-05	-0.071198	130	0.0020232
						2	InterPro	IPR007110	3.3021e-08	-0.078618	22	1.1788e-05
						2	InterPro	IPR003006	3.661e-05	-0.078838	10	0.0021783
						2	InterPro	IPR013106	1.8257e-06	-0.085477	13	0.00021726
						2	Pfam	PF07686	1.8257e-06	-0.085477	13	0.00025743
						2	Pfam	PF07654	1.9113e-06	-0.093529	11	0.00013475
						2	InterPro	IPR003597	1.9113e-06	-0.093529	11	0.00017059
