# Supplementary material for: Venom diversity in Naja mossambica: Insights from proteomic and immunochemical analyses reveal intraspecific differences
Source: PLoS Negl Trop Dis. 2024 Apr 1;18(4):e0012057. doi: 10.1371/journal.pntd.0012057 (PMC11008852; doi:10.1371/journal.pntd.0012057)
Supplement: S5 Table — (XLSX) [file pntd.0012057.s005.xlsx]

## Sheet: S5 Table - Cluster Analysis
Cluster 1													Annotation Enrichment Analysis
Protein IDs	Majority protein IDs	id	Peptide sequences	Entry Name	Protein names	Organism	.						Cluster ID	Type	Name	P value	Enrichment	Total	In cluster	Cluster size	Benj. Hoch. FDR
A0A670ZBZ8;A0A8C6VLQ2;A0A0B8RUJ6;V8NEC1;A0A6P9B1S5;U3FCL7;A0A098LYK7;A0A6J1VGU3;A0A6I9Y1C9;A0A8C5SI28;A0A8C5SGE3;J3S4I0;J3RZN4;T1DBJ9;A0A1W7RH08;A0A6B2FAU5;A0A6B2F516;A0A2D4LP71;T1DKV6;J9ZZK2;A0A8C5SGS4;A0A0F7ZDN0;A0A6B2F532;A0A098LY62;A0A6I9XSK1;A0A6J1V995;U3FZF3;A0A670YZT3;A0A1W7RGP9;A0A1W7RGQ4;A0A0B8RYL0;A0A2D4EJJ8;A0A2H6NGJ6;A0A1W7RGR8;A0A098LZI3;Q4VRH8;A0A6I9YUZ2;A0A6B2FF69;A0A670ZD02;A0A6J1…	A0A670ZBZ8;A0A8C6VLQ2;A0A0B8RUJ6;V8NEC1;A0A6P9B1S5;U3FCL7;A0A098LYK7;A0A6J1VGU3;A0A6I9Y1C9;A0A8C5SI28;A0A8C5SGE3;J3S4I0;J3RZN4;T1DBJ9;A0A1W7RH08;A0A6B2FAU5;A0A6B2F516	100	AKFEELNMDLFR;AKPYIQVDIGGGQTK;DAGTIAGLNVMR;ETAEAYLGK;FEELNMDLFR;IEIESFFEGEDFSETLTR;IEWLESHQDGDIEEFK;IINEPTAAAIAYGLDK;ITITNDQNR;ITPSYVAFTPEGER;KSDIDEIVLVGGSTR;MKETAEAYLGK;NQLTSNPENTVFDAK;PYIQVDIGGGQTK;SDIDEIVLVGGSTR;SQIFSTASDNQPTVTIK;TFAPEEISAMVLTK;TWNDPSVQQDIK;VEIIANDQGNR;VLEDADLK;VMEHFIK;VTHAVVTVPAYFNDAQR	A0A098LY62_9SAUR;A0A098LYK7_9SAUR;A0A098LZI3_9SAUR;A0A0B8RUJ6_BOIIR;A0A0B8RYL0_BOIIR;A0A0F7ZDN0_CROAD;A0A1W7RGP9_AGKCO;A0A1W7RGQ4_AGKCO;A0A1W7RGR8_AGKCO;A0A1W7RH08_AGKCO;A0A2D4EJI6_MICCO;A0A2D4EJJ8_MICCO;A0A2D4EJK4_MICCO;A0A2D4EJL2_MICCO;A0A2D4K0M6_9SAUR;A0A2D4K0P5_9SAUR;A0A2D4LP71_9SAUR;A0A2H6NGJ6_MICLE;A0A670YZT3_PSETE;A0A670ZBZ8_PSETE;A0A670ZD02_PSETE;A0A6B2F516_9SAUR;A0A6B2F532_9SAUR;A0A6B2FA…	78 kDa glucose-regulated protein (Binding-immunoglobulin protein) (Heat shock protein 70 family protein 5) (Heat shock protein family A member 5) (Immunoglobulin heavy chain-binding protein);BIP protein;Heat shock 70 kDa protein-like (Heat shock 70 kDa protein-like protein);Heat shock 70 kDa protein-like protein;Heat shock 70 kDa-like protein;Heat shock cognate 71 kDa protein;Heat shock cognate 7…	Agkistrodon contortrix contortrix (Southern copperhead);Boiga irregularis (Brown tree snake);Bothriechis nigroviridis (Black-speckled palm pit viper);Bothriechis nubestris;Crotalus adamanteus (Eastern diamondback rattlesnake);Crotalus horridus (Timber rattlesnake);Hypsiglena sp. JMG-2014;Laticauda laticaudata (Blue-ringed sea krait) (Blue-lipped sea krait);Micrurus corallinus (Brazilian coral sna…	.						4	Keywords	Reference proteome	3.9661E-05	1.1653	130	85	101	0.00092542
A0A0B8RXT3;T1E5U3;A0A0B8RQX4;A0A6P9BXN3;U3FCS0;V8NBS9;A0A8C6X4S8;A0A6P9BQN1;A0A6I9XT36;A0A098LYU4;A0A1W7RHK2;A0A6B2F5F9;A0A6B2F6L6;J3S4B8;A0A670YNR2;A0A6J1V0E8;A0A8C5STI9	A0A0B8RXT3;T1E5U3;A0A0B8RQX4;A0A6P9BXN3;U3FCS0;V8NBS9;A0A8C6X4S8;A0A6P9BQN1;A0A6I9XT36;A0A098LYU4;A0A1W7RHK2;A0A6B2F5F9;A0A6B2F6L6;J3S4B8;A0A670YNR2;A0A6J1V0E8;A0A8C5STI9	16	EVLSLEEINSLDR;FQQEVAR;HMYVFSDFSDLAVPGK;QFVLDLHSGK;SPADCPVIAIDSFR	A0A098LYU4_9SAUR;A0A0B8RQX4_BOIIR;A0A0B8RXT3_BOIIR;A0A1W7RHK2_AGKCO;A0A670YNR2_PSETE;A0A6B2F5F9_9SAUR;A0A6B2F6L6_BOTNI;A0A6I9XT36_9SAUR;A0A6J1V0E8_9SAUR;A0A6P9BQN1_PANGU;A0A6P9BXN3_PANGU;A0A8C5STI9_LATLA;A0A8C6X4S8_NAJNA;J3S4B8_CROAD;T1E5U3_CROHD;U3FCS0_MICFL;V8NBS9_OPHHA	Endoplasmic reticulum protein 44;Endoplasmic reticulum resident protein 44;Endoplasmic reticulum resident protein 44 isoform X1;Endoplasmic reticulum resident protein 44 isoform X2;Thioredoxin domain-containing protein	Agkistrodon contortrix contortrix (Southern copperhead);Boiga irregularis (Brown tree snake);Bothriechis nigroviridis (Black-speckled palm pit viper);Bothriechis nubestris;Crotalus adamanteus (Eastern diamondback rattlesnake);Crotalus horridus (Timber rattlesnake);Hypsiglena sp. JMG-2014;Laticauda laticaudata (Blue-ringed sea krait) (Blue-lipped sea krait);Micrurus fulvius (Eastern coral snake) (…	.						4	Keywords	Transmembrane	0.00068985	1.391	41	32	101	0.0087799
V8NYV8;A0A670Z808;A0A8C5SEG3;A0A670ZBQ9;A0A6P9BB86;A0A6J1V8M2;A0A8C6XCV0;A0A670ZDY9	V8NYV8;A0A670Z808;A0A8C5SEG3;A0A670ZBQ9;A0A6P9BB86;A0A6J1V8M2	325	AQYEDIAQK;DYQELMNVK;EYQELMNVK;FASFIDK;FASFIDKVR;LALDVEIATYR;LLKEYQELMNVK;LLRDYQELMNVK;NKYEDEINK;NKYEDEINKR	A0A670Z808_PSETE;A0A670ZBQ9_PSETE;A0A670ZDY9_PSETE;A0A6J1V8M2_9SAUR;A0A6P9BB86_PANGU;A0A8C5SEG3_LATLA;A0A8C6XCV0_NAJNA;V8NYV8_OPHHA	IF rod domain-containing protein;Keratin, type II cytoskeletal 1;Keratin, type II cytoskeletal 6A-like;Keratin, type II cytoskeletal 6C-like	Laticauda laticaudata (Blue-ringed sea krait) (Blue-lipped sea krait);Naja naja (Indian cobra);Notechis scutatus (mainland tiger snake);Ophiophagus hannah (King cobra) (Naja hannah);Pantherophis guttatus (Corn snake) (Elaphe guttata);Pseudonaja textilis (Eastern brown snake)	.						4	Keywords	Transmembrane helix	0.00068985	1.391	41	32	101	0.0096579
A0A6I9YDZ2;A0A6I9YDL7;A0A670YMD6;V8NYU4;A0A6J1U0F2;A0A6P9C500;A0A8C5SHS7;A0A6J1TRP2;A0A8C6Y4W1;A0A6P9C0A7	A0A6I9YDZ2;A0A6I9YDL7;A0A670YMD6;V8NYU4;A0A6J1U0F2;A0A6P9C500;A0A8C5SHS7;A0A6J1TRP2;A0A8C6Y4W1;A0A6P9C0A7	94	LLLQIDNAR	A0A670YMD6_PSETE;A0A6I9YDL7_9SAUR;A0A6I9YDZ2_9SAUR;A0A6J1TRP2_9SAUR;A0A6J1U0F2_9SAUR;A0A6P9C0A7_PANGU;A0A6P9C500_PANGU;A0A8C5SHS7_LATLA;A0A8C6Y4W1_NAJNA;V8NYU4_OPHHA	IF rod domain-containing protein;Keratin, type I cytoskeletal 18;Keratin, type I cytoskeletal 18-like isoform X1;Keratin, type I cytoskeletal 18-like isoform X2	Laticauda laticaudata (Blue-ringed sea krait) (Blue-lipped sea krait);Naja naja (Indian cobra);Notechis scutatus (mainland tiger snake);Ophiophagus hannah (King cobra) (Naja hannah);Pantherophis guttatus (Corn snake) (Elaphe guttata);Pseudonaja textilis (Eastern brown snake);Thamnophis sirtalis	.						4	InterPro	IPR007110	0.00021351	1.6202	22	20	101	0.019056
P82942;A0A2D4H736;P0DJ43	P82942	304	DRPQCILNK;DYQEYLLR;FEVKPAASVTLK;PAASVTLK;TNTPEQDR;VYEMINAVNTK	A0A2D4H736_MICLE;VM3_MICIK;VM3K_NAJKA	Hemorrhagic metalloproteinase-disintegrin-like kaouthiagin (EC 3.4.24.-) (Snake venom metalloproteinase) (SVMP);Peptidase M12B domain-containing protein;Zinc metalloproteinase-disintegrin-like mikarin (EC 3.4.24.-) (Snake venom metalloproteinase) (SVMP)	Micropechis ikaheca (New Guinean small-eyed snake);Micrurus lemniscatus lemniscatus;Naja kaouthia (Monocled cobra) (Naja siamensis)	.						4	Keywords	Membrane	0.0017511	1.3024	52	38	101	0.020429
D6PXE8;D3TTC1;A0A346CLU5	D6PXE8;D3TTC1	270	DRPQCILNK;ETVLLPR;FEVKPAASVTLK;GAETECR;GGVQNPQPETK;GLFSEDYTETHYAPDGR;PAASVTLK;TSQLTNTPEQDR;VYEMINAVNTK	A0A346CLU5_BORPO;VM3B_NAJAT;VM3KL_NAJAT	Snake venom metalloproteinase 19;Zinc metalloproteinase-disintegrin-like atrase-B (EC 3.4.24.-) (Snake venom metalloproteinase) (SVMP);Zinc metalloproteinase-disintegrin-like kaouthiagin-like (K-like) (EC 3.4.24.-) (Snake venom metalloproteinase) (SVMP)	Borikenophis portoricensis (Puerto Rican racer) (Alsophis portoricensis);Naja atra (Chinese cobra)	.						4	InterPro	IPR013783	0.00033196	1.4677	34	28	101	0.023702
P0DL15;P86543;P84806;P0DL16;P0DL14	P0DL15;P86543	295	EIVDLHNSLR;NVDFNSESTR;QKEIVDLHNSLR	CRVP_NAJMO;CRVP1_NAJNA;CRVPA_NAJHA;CRVPB_NAJHA;CRVPP_NAJHH	Cysteine-rich venom protein (CRVP) (Cysteine-rich secretory protein 1) (CRISP1) (Cysteine-rich secretory protein 2) (CRISP2) (Najanajin);Cysteine-rich venom protein 25 (CRVP-25h);Cysteine-rich venom protein annuliferin-a (CRVP);Cysteine-rich venom protein annuliferin-b (CRVP);Cysteine-rich venom protein mossambin (CRVP)	Naja annulifera (Banded Egyptian cobra) (Naja haje annulifera);Naja haje haje (Egyptian cobra);Naja mossambica (Mozambique spitting cobra);Naja naja (Indian cobra)	.						4	InterPro	IPR036179	0.00047036	1.5594	24	21	101	0.027986
A0A8C6Y9M9;A0A8C5SC73	A0A8C6Y9M9	222	CPEGYFSADTSSK;EEMEQIFR;GTPETDTVCER;HTACPPGFGVVK;LYQNLFLEMVGNQVHLVK;NIVQGINLCENNVLK	A0A8C5SC73_LATLA;A0A8C6Y9M9_NAJNA	TNF receptor superfamily member 11b	Laticauda laticaudata (Blue-ringed sea krait) (Blue-lipped sea krait);Naja naja (Indian cobra)	.						2	Keywords	Target cell membrane	0.00026056	8.4706	5	4	17	0.018239
P01432	P01432	287	GCGCPTVK;GIQLHCCTSDNCNN;LNCHNQMSAQPPTTTR;WETNCYK	3S13_NAJMO	Short neurotoxin 3 (NMM III) (Neurotoxin III)	Naja mossambica (Mozambique spitting cobra)	.						2	Keywords	Cytolysis	0.00073112	5.2941	10	5	17	0.025589
A0A8C6VIN1;A0A2D4MC13;A0A2D4L6I0;A0A6J1W9E4;A0A8C5RLQ1;A0A6P9DD52;A0A670YH59;A0A6J1UTA9	A0A8C6VIN1;A0A2D4MC13;A0A2D4L6I0;A0A6J1W9E4;A0A8C5RLQ1;A0A6P9DD52;A0A670YH59;A0A6J1UTA9	59	AAWINQQVDLAK;DFEVFVFDVGGK	A0A2D4L6I0_9SAUR;A0A2D4MC13_9SAUR;A0A670YH59_PSETE;A0A6J1UTA9_9SAUR;A0A6J1W9E4_9SAUR;A0A6P9DD52_PANGU;A0A8C5RLQ1_LATLA;A0A8C6VIN1_NAJNA	Chitobiase;Di-N-acetylchitobiase;Di-N-acetylchitobiase-like;GH18 domain-containing protein	Laticauda laticaudata (Blue-ringed sea krait) (Blue-lipped sea krait);Micrurus paraensis;Micrurus spixii (Amazon coral snake);Naja naja (Indian cobra);Notechis scutatus (mainland tiger snake);Pantherophis guttatus (Corn snake) (Elaphe guttata);Pseudonaja textilis (Eastern brown snake)	.						2	InterPro	IPR003572	7.5689E-05	7.563	7	5	17	0.027021
													2	Keywords	Cardiotoxin	0.00072362	7.0588	6	4	17	0.033769
Cluster 2													2	Keywords	Target membrane	0.00026056	8.4706	5	4	17	0.036479
Protein IDs	Majority protein IDs	id	Peptide sequences	Entry Name	Protein names	Organism	InterPro	Keywords	.				3	Keywords	3D-structure	1.4786E-05	2.408	23	16	52	0.00207
P01431;C0HM08;P80548;Q90VW1;Q7T2I1;Q9YGX1;P10457;A0A024AX16;A0A024AXD4;A0A024AYC2;P60775;F8J2G7;F8J2H2;Q9YGC2;C1IC47;C1IC48;Q9YGC4;A6MFK6;Q7T2I5;F8J2H1;P34075;F8J2G4;F8J2G2;A0A194ATB0;A0A194ASE0;A0A0H4IVP7;A0A0G3YJD1;F8J2G8;F8J2G3;F8J2H0;P25495;P10460;P10458;P01433;P01425;F8J2G9	P01431;C0HM08	286	CSGGETNCYK;GCGCPTVK;GIELNCCTTDR;KGIELNCCTTDR;LECHNQQSSEPPTTTR	3S11_DEMVE;3S11_HEMHA;3S11_LATLA;3S11_MICNI;3S11_NAJAN;3S11_NAJMO;3S110_LATLA;3S12_HEMHA;3S12_LATCO;3S12_NAJNA;3S12A_DRYCN;3S13_LATLA;3S13_WALAE;3S14_WALAE;3S1A_LATCR;3S1C_LATCR;3S1C_LATLA;3S1EA_LATSE;3S1EB_LATSE;3S1EC_LATSE;3S1ED_LATSE;A0A024AX16_MICIK;A0A024AXD4_MICIK;A0A024AYC2_MICIK;A0A0G3YJD1_9SAUR;A0A0H4IVP7_9SAUR;A0A194ASE0_9SAUR;A0A194ATB0_9SAUR;F8J2G2_DRYCN;F8J2G4_DRYCN;F8J2G7_DRYCN;F8J2…	Alpha-elapitoxin-Nn2a (Short neurotoxin 2) (Short-chain alpha-neurotoxin Nn2a);Erabutoxin a (ETXA) (Ea) (Short neurotoxin 1a);Erabutoxin b (ETXB) (Eb) (Short neurotoxin 1b);Erabutoxin c (ETXC) (Ec) (Short neurotoxin 1c);Putative short chain neurotoxin 101R;Putative short chain neurotoxin 110R;Putative short chain neurotoxin 149R;Putative short chain neurotoxin 360;Putative short chain neurotoxin …	Demansia vestigiata (Lesser black whip snake) (Demansia atra);Drysdalia coronoides (White-lipped snake) (Hoplocephalus coronoides);Hemachatus haemachatus (Rinkhals) (Sepedon haemachatus);Laticauda colubrina (Yellow-lipped sea krait) (Banded sea krait);Laticauda crockeri (Crocker's sea snake) (Rennell Island sea krait);Laticauda laticaudata (Blue-ringed sea krait) (Blue-lipped sea krait);Laticauda…			.				3	Gene Ontology (molecular function)	toxin activity [GO:0090729]	4.8824E-05	1.7004	57	28	52	0.0041012
P01468	P01468	291	AAPMVPVK;AAPMVPVKR;CNQLIPPFWK;GCIDVCPK;LKCNQLIPPFWK;MTMRAAPMVPVK;NLCYKMTMR;RGCIDVCPK;YMCCNTDK	3SA1_NAJPA	Cytotoxin 1 (CTX-1) (Cardiotoxin gamma)	Naja pallida (Red spitting cobra)	IPR003572	Cardiotoxin;Cytolysis;Target cell membrane;Target membrane	.				3	Keywords	Direct protein sequencing	0.00023047	1.8173	40	21	52	0.006453
P82463;A0A8C6XGV8	P82463;A0A8C6XGV8	203	DVIECCSTDK;GCAATCPIAENR	3SUC2_NAJKA;A0A8C6XGV8_NAJNA	Muscarinic toxin-like protein 2 (MTLP-2);Snake toxin/toxin-like domain-containing protein	Naja kaouthia (Monocled cobra) (Naja siamensis);Naja naja (Indian cobra)	IPR003572		.				3	Keywords	Ion channel impairing toxin	0.0002275	2.5385	15	11	52	0.0079626
P01452	P01452	289	LIPIAYKTCPEGK;MMLASKKMVPVK;NLCYKMMLASK;TCPEGKNLCYK;YVCCSTDR	3SA4_NAJMO	Cytotoxin 4 (CTX M3) (Cardiotoxin VII4) (Cytotoxin V(II)4)	Naja mossambica (Mozambique spitting cobra)	IPR003572	Cardiotoxin;Cytolysis;Target cell membrane;Target membrane	.				3	Keywords	Neurotoxin	0.00034272	2.25	20	13	52	0.0079969
P0DSN1	P0DSN1	297	GCIDVCPK;LIPPFWKTCPEGK;NLCYKMTMR;RGCIDVCPK;TCPEGKNLCYK;YMCCTNDK	3SAN_NAJNG	Naniproin	Naja nigricollis (Black-necked spitting cobra)	IPR003572	Cardiotoxin;Cytolysis;Target cell membrane;Target membrane	.				3	Keywords	Toxin	0.00011615	1.6428	59	28	52	0.0081307
A0A6P9DHP9	A0A6P9DHP9	148	FDCFITDPSGVFQK	A0A6P9DHP9_PANGU	Interleukin-18-binding protein	Pantherophis guttatus (Corn snake) (Elaphe guttata)			.				3	Gene Ontology IDs	GO:0090729	4.8824E-05	1.7004	57	28	52	0.0085931
Q7LZI1;A0A8C6X343	Q7LZI1;A0A8C6X343	308	CINIAGYR;THEVDRNELIK;VECTDAVK	A0A8C6X343_NAJNA;PLIGB_NAJKA	Phospholipase A2 inhibitor 31 kDa subunit (gamma-PLI);UPAR/Ly6 domain-containing protein	Naja kaouthia (Monocled cobra) (Naja siamensis);Naja naja (Indian cobra)			.				3	Keywords	Secreted	0.00020915	1.4712	80	34	52	0.0097605
A8QL57;A8QL53	A8QL57;A8QL53	237	FPCAQLLEPGVYTK;GDSGGPLICDGQIQGIVSWGR;LGVHNVHVHYEDEQIR	VSP1_BUNMU;VSP1_NAJAT	Snake venom serine protease BmSP (SVSP) (EC 3.4.21.-);Snake venom serine protease NaSP (SVSP) (EC 3.4.21.-)	Bungarus multicinctus (Many-banded krait);Naja atra (Chinese cobra)			.				3	Keywords	Postsynaptic neurotoxin	0.0018292	2.3964	13	9	52	0.032011
A0A8T1N2F9;A0A1L8D626	A0A8T1N2F9;A0A1L8D626	39	GDSGGPLICNGELQGIVSWGR	A0A1L8D626_BOTAT;A0A8T1N2F9_BOTJA	BATXSVSP19;Snake venom serine protease	Bothrops atrox (Barba amarilla) (Fer-de-lance);Bothrops jararaca (Jararaca) (Bothrops jajaraca)			.				3	Gene Ontology IDs	GO:0005576	0.00038123	1.4769	75	32	52	0.033548
P86540;P86382;P24780;P01447;P01445;A0A0U5ALB9;A0A0U5AL91;A0A0U4W6K7;A0A0U4N5W4;A0A8C6XQ33;A0A8C6XLA1;A0A8C6XG05;A0A8C7DYP2;P86539;P24779;P01446	P86540;P86382;P24780;P01447;P01445;A0A0U5ALB9;A0A0U5AL91;A0A0U4W6K7;A0A0U4N5W4;A0A8C6XQ33;A0A8C6XLA1;A0A8C6XG05;A0A8C7DYP2;P86539;P24779;P01446	288	CNKLIPLAYK;GCIDVCPK;LKCNKLIPLAYK;RGCIDVCPK	3SA1_NAJNA;3SA3_NAJKA;3SA3_NAJNA;3SA3A_NAJNA;3SA5_NAJKA;3SA7_NAJNA;3SA7A_NAJKA;3SA8_NAJNA;A0A0U4N5W4_NAJNA;A0A0U4W6K7_NAJNA;A0A0U5AL91_NAJNA;A0A0U5ALB9_NAJNA;A0A8C6XG05_NAJNA;A0A8C6XLA1_NAJNA;A0A8C6XQ33_NAJNA;A0A8C7DYP2_NAJNA	Cytotoxin 1 (Cobramine-A) (Cytotoxin I) (Cytotoxin XI) (Cytotoxin-like basic protein) (CLBP);Cytotoxin 13;Cytotoxin 14;Cytotoxin 16;Cytotoxin 17;Cytotoxin 2 (CX2) (Toxin CM-7A);Cytotoxin 3 (CX3) (Toxin CM-7);Cytotoxin 3 (Cytotoxin IIa);Cytotoxin 3a (CTX3a);Cytotoxin 5 (Cytotoxin II);Cytotoxin 7 (CTX7);Cytotoxin 8 (CTX8);Uncharacterized protein	Naja kaouthia (Monocled cobra) (Naja siamensis);Naja naja (Indian cobra)	IPR003572	Cardiotoxin;Cytolysis;Target cell membrane;Target membrane	.
Q2XXM4;Q2XXM2;A0A6I9YAD9	Q2XXM4;Q2XXM2;A0A6I9YAD9	119	VMGWGTITSPEVTYPK	A0A6I9YAD9_9SAUR;Q2XXM2_PHIOL;Q2XXM4_PHIOL	Kallikrein-Phi3;Kallikrein-Phi5;Snake venom serine protease-like	Philodryas olfersii (Green snake);Thamnophis sirtalis			.
A0A8C6V9R0;A0A670ZC37;A0A8C6X1G3;U3FD65;A0A8C5RRX6;A0A6J1VF73;A0A6P9CD20;A0A6I9XYN7;A0A0B8RRE5;A0A098LZX8;T1E687;A0A6B2FAG1;A0A1W7RIP5;A0A0F7ZEF7	A0A8C6V9R0;A0A670ZC37;A0A8C6X1G3;U3FD65;A0A8C5RRX6;A0A6J1VF73;A0A6P9CD20;A0A6I9XYN7;A0A0B8RRE5;A0A098LZX8;T1E687;A0A6B2FAG1;A0A1W7RIP5;A0A0F7ZEF7	101	AGHNFANADMSYVK;EIMAEIYK;FEFAGDLVLPQNFDSR;GLVSGGLYDSHVGCR;GQDHCGIESEVVAGIPR;NGPVEGAFTVYSDFLMYK;NVPYFPPLSPDLVNYINK;QQWSNCPTIR;TCEAGYSPSYK	A0A098LZX8_9SAUR;A0A0B8RRE5_BOIIR;A0A0F7ZEF7_CROAD;A0A1W7RIP5_AGKCO;A0A670ZC37_PSETE;A0A6B2FAG1_9SAUR;A0A6I9XYN7_9SAUR;A0A6J1VF73_9SAUR;A0A6P9CD20_PANGU;A0A8C5RRX6_LATLA;A0A8C6V9R0_NAJNA;A0A8C6X1G3_NAJNA;T1E687_CROHD;U3FD65_MICFL	Cathepsin B (EC 3.4.22.1)	Agkistrodon contortrix contortrix (Southern copperhead);Boiga irregularis (Brown tree snake);Bothriechis nubestris;Crotalus adamanteus (Eastern diamondback rattlesnake);Crotalus horridus (Timber rattlesnake);Hypsiglena sp. JMG-2014;Laticauda laticaudata (Blue-ringed sea krait) (Blue-lipped sea krait);Micrurus fulvius (Eastern coral snake) (Coluber fulvius);Naja naja (Indian cobra);Notechis scutat…			.
A8QL48	A8QL48	235	DRPQCILNK;DSCFTLNQR;GGVQNPQPETK;GLFSEDYTETHYASDGR;HQGETYFIEPLK	VM3_BUNFA	Zinc metalloproteinase-disintegrin-like BfMP (EC 3.4.24.-) (Snake venom metalloproteinase) (SVMP)	Bungarus fasciatus (Banded krait) (Pseudoboa fasciata)			.
A0A898INH6;A0A898ILE9;A0A898IKT8;A0A2D4H733;A0A2D4H710;A0A2D4H737;A0A2D4K526;A0A2D4K545;A0A2D4P0S5;A0A2D4NYV1;A0A2D4H732;R4FIY6;A0A2H6N0D8;A0A2D4K525;A0A2D4P016	A0A898INH6;A0A898ILE9;A0A898IKT8	150	CGDGMVCSNR;DDCDLPELCTGR;ERPQCILNK;GAGAECR;GGVQNPQPETK;HQGETYFIEPLK;KYIEFYVVVDNK;LSESEAHAIYKDENVEK;SAECPTDSFQR;YIEFYVVVDNK	A0A2D4H710_MICLE;A0A2D4H732_MICLE;A0A2D4H733_MICLE;A0A2D4H737_MICLE;A0A2D4K525_9SAUR;A0A2D4K526_9SAUR;A0A2D4K545_9SAUR;A0A2D4NYV1_MICSU;A0A2D4P016_MICSU;A0A2D4P0S5_MICSU;A0A2H6N0D8_MICLE;A0A898IKT8_CALBG;A0A898ILE9_CALBG;A0A898INH6_CALBG;R4FIY6_9SAUR	ADAM cysteine-rich domain-containing protein;Disintegrin domain-containing protein;Peptidase M12B domain-containing protein;Snake venom metalloprotease;SVMP-Ver-17	Calliophis bivirgatus (Blue Malaysian coral snake) (Maticora bivirgata);Micrurus lemniscatus carvalhoi;Micrurus lemniscatus lemniscatus;Micrurus paraensis;Micrurus surinamensis (Surinam coral snake);Vermicella annulata (Eastern bandy-bandy)			.
A0A8C6Y343;A0A6P9DJJ0;U3FZS8;A0A6P9D862;A0A2D4L994;A0A2D4L911;A0A2D4FNK0	A0A8C6Y343;A0A6P9DJJ0;U3FZS8;A0A6P9D862	218	EYLPWDTALDNLDYFR;FASPFELQQLEQFK;LDQVALPDFNAGAMENWGLITYR;LMSQLNVDLQK;MLSEFLTEPVFR	A0A2D4FNK0_MICCO;A0A2D4L911_9SAUR;A0A2D4L994_9SAUR;A0A6P9D862_PANGU;A0A6P9DJJ0_PANGU;A0A8C6Y343_NAJNA;U3FZS8_MICFL	Aminopeptidase (EC 3.4.11.-);Aminopeptidase N isoform X1;ERAP1-like C-terminal domain-containing protein	Micrurus corallinus (Brazilian coral snake);Micrurus fulvius (Eastern coral snake) (Coluber fulvius);Micrurus paraensis;Naja naja (Indian cobra);Pantherophis guttatus (Corn snake) (Elaphe guttata)			.
R4FID0	R4FID0	315	FWEADGIHGGK;IFLTCSK;IYFEPPLPAK;KFWEADGIHGGK;STTDLPSR	R4FID0_DENDV	Amine oxidase (EC 1.4.3.-)	Denisonia devisi (De Vis' banded snake)		Cytolysis	.
A0A098LWY9;A0A346CI91;A0A6I9X0S2;A0A646QBX4;A0A646QEM7;A0A8C7E4Y6;A0A8C6Y4Y9;A0A8C6Y881;A0A8C6Y4D9;A0A2Z4NA16;A0A0B8RQP5;A0A8T1N5M2;A0A2H4N395;A0A098LY74;T2HPJ4	A0A098LWY9;A0A346CI91;A0A6I9X0S2;A0A646QBX4;A0A646QEM7;A0A8C7E4Y6;A0A8C6Y4Y9;A0A8C6Y881;A0A8C6Y4D9;A0A2Z4NA16;A0A0B8RQP5;A0A8T1N5M2;A0A2H4N395;A0A098LY74	1	HQGLPESYNFDFVTMK;HQGLPESYNFDFVTMKPVL;IANMMADSGK;NVIIEQK;QNSGTYNNQYMILDTK;QVVPESLFAWER;TWAQTFEK;VADINMAAK;VTDIESMK;YGLDFSYEMAPR	A0A098LWY9_PANGU;A0A098LY74_PYTRG;A0A0B8RQP5_BOIIR;A0A2H4N395_BOTMO;A0A2Z4NA16_BOIIR;A0A346CI91_9SAUR;A0A646QBX4_9SAUR;A0A646QEM7_9SAUR;A0A6I9X0S2_9SAUR;A0A8C6Y4D9_NAJNA;A0A8C6Y4Y9_NAJNA;A0A8C6Y881_NAJNA;A0A8C7E4Y6_NAJNA;A0A8T1N5M2_BOTJA;T2HPJ4_OVOOK	Phospholipase B-like (EC 3.1.1.-)	Boiga irregularis (Brown tree snake);Bothrops jararaca (Jararaca) (Bothrops jajaraca);Bothrops moojeni (Lance-headed viper) (Caissaca);Naja naja (Indian cobra);Ovophis okinavensis (Ryukyu Island pit viper) (Trimeresurus okinavensis);Pantherophis guttatus (Corn snake) (Elaphe guttata);Python regius (Ball python) (Boa regia);Spilotes sulphureus (Amazon puffing snake);Thamnophis sirtalis;Thelotornis…			.
Cluster 3
Protein IDs	Majority protein IDs	id	Peptide sequences	Entry Name	Protein names	Organism	Gene Ontology (molecular function)	Gene Ontology IDs	Keywords	.
A0A6J1UVW6	A0A6J1UVW6	129	KVLEEIRK	A0A6J1UVW6_9SAUR	Leucine-rich repeat and IQ domain-containing protein 3	Notechis scutatus (mainland tiger snake)				.
A0A8C5S700	A0A8C5S700	157	ASLINNAFQLVSAGK;ATFSSSAGNLWHIPLTYITNK;AVHQAIETIEENIQWMDK;DESNPFPWDNIR;GFPLVTVTIK;HAEYALDAAVK;HLALSNMPLVK;LLDFYEGYFGIAYPLPK;LQWLMDQALQGDIIK;MAFPCFDEPALK;NPYGYQLAWK;NVHLQQEHYSK;NYFSSMDK;QDLAAIPDFQSGAMENWGLTTYR;QSWDDEGTVSEQMLR;TNDIVLPEEVEWIK;VEDHFLNK;VLASTQFEPTAAR;YQLPEFDTEK	A0A8C5S700_LATLA	Aminopeptidase (EC 3.4.11.-)	Laticauda laticaudata (Blue-ringed sea krait) (Blue-lipped sea krait)				.
A0A8C6VKE6;A0A670ZDU4;A0A2D4JI51;A0A8C5REV0;A0A6J1VL76	A0A8C6VKE6;A0A670ZDU4	177	EYQNNNQEELR;IGPVSVAINANQPSFFLYR;NSWGINFGLEGYIK;SNVGIGIPESIDWR	A0A2D4JI51_MICLE;A0A670ZDU4_PSETE;A0A6J1VL76_9SAUR;A0A8C5REV0_LATLA;A0A8C6VKE6_NAJNA	Cathepsin S;Peptidase C1A papain C-terminal domain-containing protein	Laticauda laticaudata (Blue-ringed sea krait) (Blue-lipped sea krait);Micrurus lemniscatus lemniscatus;Naja naja (Indian cobra);Notechis scutatus (mainland tiger snake);Pseudonaja textilis (Eastern brown snake)				.
A0A8C7DZU5	A0A8C7DZU5	228	CGDGMVCSNR;CPIMTNQCIALLGPSVK;DPNYGMVEPGTK;DRPQCILNK;ETVLLPR;GGVQNPQPETK;GLFSEDYTETHYAPDGR;ISYEPLSEFSSCSVQEHR;NDNAQLLTGIDFK;RNDNAQLLTGIDFK;TSVAVVQDYSK;YEDTMQYEFQVNGEPVVLHLER	A0A8C7DZU5_NAJNA	Uncharacterized protein	Naja naja (Indian cobra)	toxin activity [GO:0090729]	GO:0005576;GO:0090729	Secreted;Toxin	.
A0A8C7DXN5;A0A6P9CU55;A0A6J1VSQ3	A0A8C7DXN5;A0A6P9CU55;A0A6J1VSQ3	138	GLGTDEDAIIEILVNR	A0A6J1VSQ3_9SAUR;A0A6P9CU55_PANGU;A0A8C7DXN5_NAJNA	Annexin	Naja naja (Indian cobra);Notechis scutatus (mainland tiger snake);Pantherophis guttatus (Corn snake) (Elaphe guttata)				.
P01400	P01400	281	EIVECCSTDK;FYEGNLLGK;LTCLICPEK;NGENICFK;RFYEGNLLGK	3NO2B_NAJME	Weak toxin S4C11	Naja melanoleuca (Forest cobra) (Black-lipped cobra)	toxin activity [GO:0090729]	GO:0005576;GO:0090729	Direct protein sequencing;Secreted;Toxin	.
A0A2I4HXH5;W8EFS0;A0A1L8D667;A0A8T1N4T4;A0A6J1W0D3;A0A6I9Y3T1	A0A2I4HXH5	76	ASGNPILLNK;DEVEELQK;ETPVLSNPGPYLEFR;ETPVLSNPGPYLEFRDEVEELQK;EVVHFMNSLR;FPILSANIR;FPILSANIRPK;GDSSNHSSGDLDISIVGDYIK;GVDVVVGGHTNTFLYTGSPPSNEVAAGNYPFMQLSDDGR;HGQGTGELLQVSGIK;HPDDNEWNHVSMCIVNGGGIR;IINVGSEK;LTTLGVNK;QAFEHSVHR;QVPVVQAYAFGK;SIQEDPAVK;VFPAMEGR;VGIIGYTTK;VLLPSFLAAGGDGYYMLK;VPTYVPLEMEK;VVSLNVLCTECR;VVYDLSQK;VVYDLSQKPGK;YDAMALGNHEFDNGLNGLLDPLLK	A0A1L8D667_BOTAT;A0A6I9Y3T1_9SAUR;A0A6J1W0D3_9SAUR;A0A8T1N4T4_BOTJA;V5NTD_MACLB;V5NTD_NAJAT	5'-nucleotidase (EC 3.1.3.5) (Ecto-5'-nucleotidase);Snake venom 5'-nucleotidase (5'-NT) (EC 3.1.3.5) (Ecto-5'-nucleotidase);Snake venom 5'-nucleotidase (5'-NT) (VL5'NT) (EC 3.1.3.5) (Ecto-5'-nucleotidase) (Ecto-5'-NT)	Bothrops atrox (Barba amarilla) (Fer-de-lance);Bothrops jararaca (Jararaca) (Bothrops jajaraca);Macrovipera lebetina (Levantine viper) (Vipera lebetina);Naja atra (Chinese cobra);Notechis scutatus (mainland tiger snake);Thamnophis sirtalis	toxin activity [GO:0090729]	GO:0090729	3D-structure;Toxin	.
A0A2D4IJB4	A0A2D4IJB4	53	AEAGSDVIQCMR	A0A2D4IJB4_MICLE	Uncharacterized protein	Micrurus lemniscatus lemniscatus				.
P60774;P60773;P60772;P59276	P60774;P60773;P60772;P59276	302	LECHNQQSSQAPTTKTCSGETNCYK	3S11_NAJPH;3S11_NAJSA;3S15_NAJSP;3S1C_NAJKA	Cobrotoxin-c (CBT-c) (Short neurotoxin II) (NT2);Neurotoxin 5 (Toxin 5);Short neurotoxin 1 (NTX I)	Naja kaouthia (Monocled cobra) (Naja siamensis);Naja philippinensis (Philippine cobra);Naja samarensis (Peters' cobra);Naja sputatrix (Malayan spitting cobra) (Naja naja sputatrix)	toxin activity [GO:0090729]	GO:0005576;GO:0090729	3D-structure;Direct protein sequencing;Ion channel impairing toxin;Neurotoxin;Postsynaptic neurotoxin;Secreted;Toxin	.
A0A8C6XE13;V8P2K1;T1E6L9;A0A0F7ZB46	A0A8C6XE13;V8P2K1;T1E6L9;A0A0F7ZB46	198	ALDLTLYLK;ASLINNAFQLVSAGK;AVHQAIETIEENIQWMDK;AVLHDVQAVMNTWTLQK;AYIVNVFK;DESNPFPWDNIR;DNHEAISSNDR;ESALLYDSEK;GFPLVTVTIK;HAEYALDAAVK;HLALSNMPLVK;IEILITK;LLDFYEGYFGIAYPLPK;LQWLMDQALQGDIIK;MAFPCFDEPALK;NPYGYQLAWK;NVHLQQEHYSK;NYFSSMDK;QDLAAIPDFQSGAMENWGLTTYR;QSWDDEGTVSEQMLR;SVNINEWLIEDQFDISVK;TLAGEIR;TNDIVLPEEVEWIK;TQELPSIINSVGR;VEDHFLNK;VLASTQFEATAAR;YQLPEFDTEK	A0A0F7ZB46_CROAD;A0A8C6XE13_NAJNA;T1E6L9_CROHD;V8P2K1_OPHHA	Aminopeptidase (EC 3.4.11.-)	Crotalus adamanteus (Eastern diamondback rattlesnake);Crotalus horridus (Timber rattlesnake);Naja naja (Indian cobra);Ophiophagus hannah (King cobra) (Naja hannah)				.
P00982;P00981	P00982;P00981	276	KIPSFYYK;QCLPFDYSGCGGNANR	VKTHD_DENAN;VKTHK_DENPO	Kunitz-type serine protease inhibitor homolog delta-dendrotoxin (Delta-DTX) (Dendrotoxin delta-DaTX) (Protease inhibitor K) (Toxin C13S1C3) (Venom basic protease inhibitor K);Kunitz-type serine protease inhibitor homolog dendrotoxin K (DTX-K) (Venom basic protease inhibitor K)	Dendroaspis angusticeps (Eastern green mamba) (Naja angusticeps);Dendroaspis polylepis polylepis (Black mamba)	toxin activity [GO:0090729]	GO:0005576;GO:0090729	3D-structure;Direct protein sequencing;Ion channel impairing toxin;Neurotoxin;Secreted;Toxin	.
A0A2D4K510;A0A2D4K527	A0A2D4K510;A0A2D4K527	55	DDCDLPELCTGR;DRPQCILNK;HQGETYFIEPLK;SAECPTDSF	A0A2D4K510_9SAUR;A0A2D4K527_9SAUR	Peptidase M12B domain-containing protein	Micrurus paraensis	toxin activity [GO:0090729]	GO:0005576;GO:0090729	Secreted;Toxin	.
B5KLC2;B5KLC1;B5KLB9;B5KLB8;B5KLB7;B5KLB3;B5KLB1;B5KLB0;B5KLA9;B5G6F9;B5G6F8;A0A670Z4C4;A0A1D8BAX9;A0A6J1VIK0;B5KLC0	B5KLC2;B5KLC1;B5KLB9;B5KLB8;B5KLB7;B5KLB3;B5KLB1;B5KLB0;B5KLA9;B5G6F9;B5G6F8;A0A670Z4C4;A0A1D8BAX9;A0A6J1VIK0;B5KLC0	38	EWAVGLAGK;FDSNTAFESLVVSPDK;FDSNTAFESLVVSPDKK	A0A1D8BAX9_PSEPP;A0A670Z4C4_PSETE;A0A6J1VIK0_9SAUR;B5G6F8_DEMVE;B5G6F9_DEMVE;B5KLA9_PSETE;B5KLB0_PSETE;B5KLB1_9SAUR;B5KLB3_OXYSU;B5KLB7_CRYNI;B5KLB8_CRYNI;B5KLB9_TROCA;B5KLC0_PSEPO;B5KLC1_PSEAU;B5KLC2_HOPST	B30.2/SPRY domain-containing protein;Vespryn;Vespryn isoform 1;Vespryn isoform 1 (Vespryn-1);Vespryn isoform 2;Vespryn isoform 2 (Vespryn-2);Vespryn-21	Cryptophis nigrescens (Eastern small-eyed snake) (Rhinoplocephalus nigrescens);Demansia vestigiata (Lesser black whip snake) (Demansia atra);Hoplocephalus stephensii (Stephens' banded snake);Notechis scutatus (mainland tiger snake);Oxyuranus scutellatus (Coastal taipan);Pseudechis australis (Mulga snake) (King brown snake);Pseudechis papuanus (Papuan black snake);Pseudechis porphyriacus (Red-bell…	toxin activity [GO:0090729]	GO:0005576;GO:0090729	Neurotoxin;Secreted;Toxin	.
A0A8C6XRY7;A0A8C6XQ81;A0A8C6XQ89;A0A8C6XSY4;A0A8C6XPY4	A0A8C6XRY7;A0A8C6XQ81;A0A8C6XQ89;A0A8C6XSY4;A0A8C6XPY4	211	WQLSDDQGGLLFCWK	A0A8C6XPY4_NAJNA;A0A8C6XQ81_NAJNA;A0A8C6XQ89_NAJNA;A0A8C6XRY7_NAJNA;A0A8C6XSY4_NAJNA	NPC intracellular cholesterol transporter 2 (Epididymal secretory protein E1)	Naja naja (Indian cobra)		GO:0005576	Secreted	.
A0A8C6V7R8;A0A6J1TNE7;A0A2D4NVM4;T1DM22;A0A6P9C237;A0A6I9Z223;A0A0F7ZCE7;A0A0B8RU65;A0A8C5SIF5;A0A6P9C1Z6;A0A2H6MVC2;A0A6P9BUW8;A0A6P9BR11	A0A8C6V7R8;A0A6J1TNE7;A0A2D4NVM4;T1DM22;A0A6P9C237;A0A6I9Z223;A0A0F7ZCE7;A0A0B8RU65;A0A8C5SIF5;A0A6P9C1Z6;A0A2H6MVC2;A0A6P9BUW8;A0A6P9BR11	164	AIGIEHIEELVHESLR;MGYPEEAPYDAIHVGAAAPTVPMELLNELKPGGR	A0A0B8RU65_BOIIR;A0A0F7ZCE7_CROAD;A0A2D4NVM4_MICSU;A0A2H6MVC2_MICLE;A0A6I9Z223_9SAUR;A0A6J1TNE7_9SAUR;A0A6P9BR11_PANGU;A0A6P9BUW8_PANGU;A0A6P9C1Z6_PANGU;A0A6P9C237_PANGU;A0A8C5SIF5_LATLA;A0A8C6V7R8_NAJNA;T1DM22_CROHD	Protein-L-isoaspartate O-methyltransferase (EC 2.1.1.77);Protein-L-isoaspartate(D-aspartate) O-methyltransferase-like	Boiga irregularis (Brown tree snake);Crotalus adamanteus (Eastern diamondback rattlesnake);Crotalus horridus (Timber rattlesnake);Laticauda laticaudata (Blue-ringed sea krait) (Blue-lipped sea krait);Micrurus lemniscatus carvalhoi;Micrurus surinamensis (Surinam coral snake);Naja naja (Indian cobra);Notechis scutatus (mainland tiger snake);Pantherophis guttatus (Corn snake) (Elaphe guttata);Thamno…				.
A0A2D4PNS1;A0A8C5RLA0;A0A6J1VKH5;A0A2D4LR91;B6EWW6;A0A6J1VCH8;B6EWW5;A0A0K8S2L4;A0A6I9X5Z9;A0A1W7RJE8;A0A2D4GY11;T1DNX8;A0A2D4JH32;A0A6B2F1E9;A0A670ZHM4;V8NGF6;A0A2D4ICY4;A0A6B2F4S9	A0A2D4PNS1;A0A8C5RLA0;A0A6J1VKH5;A0A2D4LR91;B6EWW6;A0A6J1VCH8;B6EWW5	69	EYLPWDTALDNLDYFR;LDQVALPDFNAGAMENWGLITYR;MLSEFLTEPVFR;VMAIDALASSHPLSSPAGEINTPAQISEVFDAISYSK	A0A0K8S2L4_CROHD;A0A1W7RJE8_AGKCO;A0A2D4GY11_MICCO;A0A2D4ICY4_MICLE;A0A2D4JH32_MICLE;A0A2D4LR91_9SAUR;A0A2D4PNS1_MICSU;A0A670ZHM4_PSETE;A0A6B2F1E9_BOTNI;A0A6B2F4S9_9SAUR;A0A6I9X5Z9_9SAUR;A0A6J1VCH8_9SAUR;A0A6J1VKH5_9SAUR;A0A8C5RLA0_LATLA;B6EWW5_GLOBR;B6EWW6_GLOBR;T1DNX8_CROHD;V8NGF6_OPHHA	Alanyl aminopeptidase, membrane;Aminopeptidase;Aminopeptidase (EC 3.4.11.-);Aminopeptidase N;Aminopeptidase N isoform X1;ERAP1-like C-terminal domain-containing protein;Peptidase M1 membrane alanine aminopeptidase domain-containing protein	Agkistrodon contortrix contortrix (Southern copperhead);Bothriechis nigroviridis (Black-speckled palm pit viper);Bothriechis nubestris;Crotalus horridus (Timber rattlesnake);Gloydius brevicaudus (Korean slamosa snake) (Agkistrodon halys brevicaudus);Laticauda laticaudata (Blue-ringed sea krait) (Blue-lipped sea krait);Micrurus corallinus (Brazilian coral snake);Micrurus lemniscatus lemniscatus;Mi…				.
P22947;P01414	P22947;P01414	282	TCVENTCYK	3SL2_DENPO;3SLS_DENPO	Calciseptin (Calciseptine) (CaS) (L-type calcium channel blocker);Toxin FS-2 (FS2)	Dendroaspis polylepis polylepis (Black mamba)	toxin activity [GO:0090729]	GO:0005576;GO:0090729	3D-structure;Direct protein sequencing;Ion channel impairing toxin;Secreted;Toxin	.
A0A8C6V9N4;A8QL58;A0A8C6VHW3;A0A8C6X1H3;Q4JHE3;A0A8C5S978;R4FJP5;A0A2D4Q0B3;A0A346CIA5;A0A346CIA4;A8QL52;A0A6J1VW13;A0A6J1VZS5;Q4JHE1;A0A2D4G4D6;A0A098LYF5;R4FK16;A0A2U8QPE6;A0A2D4KYM4;A0A6I9Y806;A0A2U8QNU6;O93364;A0A6B2F5C1;C0HJE7;B0VXW0;F8S0Z5;A0A0K8RZ26;A0A6B2F2P2;Q6WP39;P81382;A0A0K8RYS7;P56742;A0A2D4EKA5;A0A194AS07;A0A0K8RYX4;A0A0K8RSC7;A0A0F7Z0X7;U3FYQ2;A0A194APV2;T1DJZ4;U3EPI5;A0A194ATU0;A…	A0A8C6V9N4;A8QL58	166	EIQALCYPSIK;FHGWIDSTIMTGLR;FWEADGIHGGK;GAVDMIGDLLNEDSSYHLSFIESLK;HVVVVGAGMAGLSAAYVLAGAGHK;IFLTCSK;IHFAGEYTGR;IYFEPPLPPK;KFWEADGIHGGK;KVIEELKR;LNEFFQENENAWYYINNIR;REIQALCYPSIK;SASQLYQESLR;SASQLYQESLRK;SDALFSYEK;STTDLPSR;TCADIVINDLSLIHDLPK;VTLLEASER;VTYQTPAK;YDSYSTK	A0A068EPZ2_GLOIT;A0A077L6L4_PROEL;A0A098LWS4_PYTRG;A0A098LYF5_9SAUR;A0A0A1WCY6_ECHCO;A0A0F7Z0X7_CROAD;A0A0K8RSC7_CROHD;A0A0K8RYS7_CROHD;A0A0K8RYU0_CROHD;A0A0K8RYX4_CROHD;A0A0K8RZ26_CROHD;A0A0K8S046_CROHD;A0A175KDW9_9SAUR;A0A194APS7_SISTE;A0A194APV2_9SAUR;A0A194ARU8_SISTE;A0A194AS07_SISMB;A0A194ATK4_SISTE;A0A194ATU0_SISMB;A0A1L8D615_BOTAT;A0A1W7RGB3_AGKCO;A0A2D4EKA5_MICCO;A0A2D4ELD1_MICCO;A0A2D4G4…	Amine oxidase (EC 1.4.3.-);L-amino acid oxidase (Bpic-LAAO) (LAO) (EC 1.4.3.2);L-amino acid oxidase (LAO) (MipLAAO1) (EC 1.4.3.2);L-amino acid oxidase bordonein-L (LAAO) (LAO) (EC 1.4.3.2);L-amino acid oxidase Bs29 (BsLAAO) (LAO) (EC 1.4.3.2);L-amino acid oxidase Cdc18 (CdcLAAO) (LAO) (EC 1.4.3.2);L-amino acid oxidase Lm29 (LmLAAO) (LAO) (EC 1.4.3.2);L-amino-acid oxidase;L-amino-acid oxidase (AHP…	Agkistrodon contortrix contortrix (Southern copperhead);Agkistrodon piscivorus (cottonmouth);Bothriechis nigroviridis (Black-speckled palm pit viper);Bothriechis nubestris;Bothriechis schlegelii (Eyelash palm pitviper);Bothrops atrox (Barba amarilla) (Fer-de-lance);Bothrops jararaca (Jararaca) (Bothrops jajaraca);Bothrops jararacussu (Jararacussu);Bothrops moojeni (Lance-headed viper) (Caissaca);…	toxin activity [GO:0090729]	GO:0005576;GO:0090729	3D-structure;Direct protein sequencing;Secreted;Toxin	.
A0A670YIB6;J3S960;A0A2D4KDB0;A0A2D4KD69;A0A6P9DAS5;A0A6I9XDZ5;A0A8C5RMQ8;A0A2D4FBK7;A0A8C7E5S9	A0A670YIB6;J3S960;A0A2D4KDB0;A0A2D4KD69;A0A6P9DAS5;A0A6I9XDZ5;A0A8C5RMQ8;A0A2D4FBK7;A0A8C7E5S9	47	HLDCTLQR	A0A2D4FBK7_MICCO;A0A2D4KD69_9SAUR;A0A2D4KDB0_9SAUR;A0A670YIB6_PSETE;A0A6I9XDZ5_9SAUR;A0A6P9DAS5_PANGU;A0A8C5RMQ8_LATLA;A0A8C7E5S9_NAJNA;J3S960_CROAD	Neural proliferation differentiation and control protein 1;Neural proliferation differentiation and control protein 1-like;Neural proliferation, differentiation and control 1	Crotalus adamanteus (Eastern diamondback rattlesnake);Laticauda laticaudata (Blue-ringed sea krait) (Blue-lipped sea krait);Micrurus corallinus (Brazilian coral snake);Micrurus paraensis;Naja naja (Indian cobra);Pantherophis guttatus (Corn snake) (Elaphe guttata);Pseudonaja textilis (Eastern brown snake);Thamnophis sirtalis				.
A0A8C6XIZ9;V8N413;R4FIX4;A0A346CLV2;A0A346CLT7;A0A346CLV0;A0A346CLT8;A0A346CLU3;A0A346CLT1	A0A8C6XIZ9	206	CGDGMVCSNR;CPIMTNQCIALLGPSVK;DPNYGMVEPGTK;ERPQCILNK;GGVQNPQPETK;GLFSEDYTETHYAPDGR;HQGETYFIEPLK;LQPHAQCDSEECCEK;LSESEAHAIYKDENVEK;PQCILNKPSR;YEDTMQYEFQVNGEPVVLHLER	A0A346CLT1_BORPO;A0A346CLT7_BORPO;A0A346CLT8_BORPO;A0A346CLU3_BORPO;A0A346CLV0_BORPO;A0A346CLV2_BORPO;A0A8C6XIZ9_NAJNA;R4FIX4_9SAUR;V8N413_OPHHA	Peptidase M12B propeptide domain-containing protein;Snake venom metalloproteinase 11;Snake venom metalloproteinase 12;Snake venom metalloproteinase 17;Snake venom metalloproteinase 24;Snake venom metalloproteinase 26;Snake venom metalloproteinase 5;SVMP-Sut-51;Uncharacterized protein	Borikenophis portoricensis (Puerto Rican racer) (Alsophis portoricensis);Naja naja (Indian cobra);Ophiophagus hannah (King cobra) (Naja hannah);Suta fasciata	toxin activity [GO:0090729]	GO:0005576;GO:0090729	Secreted;Toxin	.
A0A6P9BKX9;A0A670ZWE8;A0A6J1TYI3;A0A6P9BIT6;A0A6P9B5R2;A0A6P9BKX1;A0A6P9BSS4;A0A6J1TSU4;A0A670ZVY8;A0A670ZWK9;A0A670ZWQ5;A0A6P9BE85;A0A6P9BDD2;A0A6P9B5T5;A0A8C6VPU4;A0A8C6X3M2;A0A8C6VMG6;A0A670XX35;A0A6P9B548;A0A670ZW43;A0A6P9BHI7;A0A670ZWC2;A0A670ZWE6;A0A6P9BSR2;A0A6P9BHI1;A0A670ZWE2;A0A6P9BIT1;A0A6P9BIU6;A0A6I9Y2A7;A0A6P9B527;A0A670XQN3;A0A670ZWA0;A0A6P9BSR8;A0A6P9BRV4;A0A670ZWL2;A0A8C6XU71;A0A…	A0A6P9BKX9;A0A670ZWE8;A0A6J1TYI3;A0A6P9BIT6;A0A6P9B5R2;A0A6P9BKX1;A0A6P9BSS4;A0A6J1TSU4;A0A670ZVY8;A0A670ZWK9;A0A670ZWQ5;A0A6P9BE85;A0A6P9BDD2;A0A6P9B5T5;A0A8C6VPU4;A0A8C6X3M2;A0A8C6VMG6;A0A670XX35;A0A6P9B548;A0A670ZW43;A0A6P9BHI7;A0A670ZWC2;A0A670ZWE6;A0A6P9BSR2;A0A6P9BHI1;A0A670ZWE2;A0A6P9BIT1;A0A6P9BIU6;A0A6I9Y2A7;A0A6P9B527;A0A670XQN3;A0A670ZWA0;A0A6P9BSR8;A0A6P9BRV4;A0A670ZWL2;A0A8C6XU71;A0A…	30	FEVIEFDDGSGSVLR;YSAPANLYVR	A0A0F7Z6H7_CROAD;A0A2D4H9F6_MICLE;A0A2D4K785_9SAUR;A0A2D4K7A0_9SAUR;A0A2D4P4H5_MICSU;A0A2D4P6U8_MICSU;A0A2H6MU24_MICLE;A0A670XQN3_PSETE;A0A670XX35_PSETE;A0A670ZVY8_PSETE;A0A670ZW43_PSETE;A0A670ZWA0_PSETE;A0A670ZWC2_PSETE;A0A670ZWE2_PSETE;A0A670ZWE6_PSETE;A0A670ZWE8_PSETE;A0A670ZWK9_PSETE;A0A670ZWL2_PSETE;A0A670ZWQ5_PSETE;A0A6I9Y2A7_9SAUR;A0A6I9YQC0_9SAUR;A0A6I9YQY3_9SAUR;A0A6I9YQY8_9SAUR;A0A6I9YR…	Ig-like domain-containing protein;protein-tyrosine-phosphatase (EC 3.1.3.48);Receptor-type tyrosine-protein phosphatase delta;Receptor-type tyrosine-protein phosphatase F	Crotalus adamanteus (Eastern diamondback rattlesnake);Laticauda laticaudata (Blue-ringed sea krait) (Blue-lipped sea krait);Micrurus lemniscatus carvalhoi;Micrurus lemniscatus lemniscatus;Micrurus paraensis;Micrurus surinamensis (Surinam coral snake);Naja naja (Indian cobra);Notechis scutatus (mainland tiger snake);Ophiophagus hannah (King cobra) (Naja hannah);Pantherophis guttatus (Corn snake) (…				.
A0A8C6XXH3;V8NL73;A0A8C5RW01	A0A8C6XXH3;V8NL73;A0A8C5RW01	213	QGEALNQLELQFTR;SYLGHVSLLR	A0A8C5RW01_LATLA;A0A8C6XXH3_NAJNA;V8NL73_OPHHA	Extracellular matrix protein 1;Uncharacterized protein	Laticauda laticaudata (Blue-ringed sea krait) (Blue-lipped sea krait);Naja naja (Indian cobra);Ophiophagus hannah (King cobra) (Naja hannah)		GO:0005576	Secreted	.
A0A8C5RVK8;A0A8C6VQS2;A0A2D4HEW0;A0A2D4HAG7;V8NIC7	A0A8C5RVK8;A0A8C6VQS2	155	LLIYADSSR;NSGTLDTGDSSWYQQK;NSGTLDTGDSSWYQQKPGNAPK	A0A2D4HAG7_MICLE;A0A2D4HEW0_MICLE;A0A8C5RVK8_LATLA;A0A8C6VQS2_NAJNA;V8NIC7_OPHHA	Ig-like domain-containing protein	Laticauda laticaudata (Blue-ringed sea krait) (Blue-lipped sea krait);Micrurus lemniscatus lemniscatus;Naja naja (Indian cobra);Ophiophagus hannah (King cobra) (Naja hannah)				.
V8NWI0;A0A6P9DEG5;A0A6J1U723;A0A6J1U4Y2;A0A670YMA3;A0A2D4FGL7;A0A6I9YX77	V8NWI0;A0A6P9DEG5;A0A6J1U723;A0A6J1U4Y2;A0A670YMA3;A0A2D4FGL7;A0A6I9YX77	93	DYQAWLGIHNVER;NPDDDAHGPWCYTSNPK	A0A2D4FGL7_MICCO;A0A670YMA3_PSETE;A0A6I9YX77_9SAUR;A0A6J1U4Y2_9SAUR;A0A6J1U723_9SAUR;A0A6P9DEG5_PANGU;V8NWI0_OPHHA	Hepatocyte growth factor (Hepatopoietin-A) (Scatter factor);Hepatocyte growth factor-like;Inactive serine/threonine-protein kinase TEX14-like;Peptidase S1 domain-containing protein	Micrurus corallinus (Brazilian coral snake);Notechis scutatus (mainland tiger snake);Ophiophagus hannah (King cobra) (Naja hannah);Pantherophis guttatus (Corn snake) (Elaphe guttata);Pseudonaja textilis (Eastern brown snake);Thamnophis sirtalis		GO:0005576	Secreted	.
A0A8C6XRN4;A0A8C6XUX2;A0A8C6XS13;U3ERW3;A0A6P9BKQ4;A0A6B2F9T0;T1E4U1;A0A1W7REY4;A0A6B2F687;V8P8K8;U3FBW7;A0A6I9XS21;A0A0B8RWW4;J3S0G9;A0A670Y584;A0A6J1U385;A0A8C5S1J5;Q4VRH9	A0A8C6XRN4;A0A8C6XUX2;A0A8C6XS13;U3ERW3;A0A6P9BKQ4;A0A6B2F9T0;T1E4U1;A0A1W7REY4;A0A6B2F687;V8P8K8;U3FBW7;A0A6I9XS21;A0A0B8RWW4;J3S0G9	212	EADDILNWLK;EFLLTAEAIDDIPFGITSK;ILEFFGLK	A0A0B8RWW4_BOIIR;A0A1W7REY4_AGKCO;A0A670Y584_PSETE;A0A6B2F687_BOTNI;A0A6B2F9T0_9SAUR;A0A6I9XS21_9SAUR;A0A6J1U385_9SAUR;A0A6P9BKQ4_PANGU;A0A8C5S1J5_LATLA;A0A8C6XRN4_NAJNA;A0A8C6XS13_NAJNA;A0A8C6XUX2_NAJNA;J3S0G9_CROAD;Q4VRH9_OXYSC;T1E4U1_CROHD;U3ERW3_MICFL;U3FBW7_MICFL;V8P8K8_OPHHA	Protein disulfide-isomerase (EC 5.3.4.1)	Agkistrodon contortrix contortrix (Southern copperhead);Boiga irregularis (Brown tree snake);Bothriechis nigroviridis (Black-speckled palm pit viper);Bothriechis nubestris;Crotalus adamanteus (Eastern diamondback rattlesnake);Crotalus horridus (Timber rattlesnake);Laticauda laticaudata (Blue-ringed sea krait) (Blue-lipped sea krait);Micrurus fulvius (Eastern coral snake) (Coluber fulvius);Naja na…				.
A0A6J1W511	A0A6J1W511	140	FTAYAINGPPVEK;IANMMADSGK;NAGYIIAQLDGLYMGNLEWAK;QNSGTYNNQYMILDTK;SIEDGTLYVIEQVPNLVEYSDQTTILR;VADINMAAK;YGLDFSYEMAPR	A0A6J1W511_9SAUR	Phospholipase B-like (EC 3.1.1.-)	Notechis scutatus (mainland tiger snake)				.
A0A8C6VP29;A0A6P9DJK5	A0A8C6VP29;A0A6P9DJK5	149	TFYQALQEK	A0A6P9DJK5_PANGU;A0A8C6VP29_NAJNA	Mesencephalic astrocyte derived neurotrophic factor;Mesencephalic astrocyte-derived neurotrophic factor	Naja naja (Indian cobra);Pantherophis guttatus (Corn snake) (Elaphe guttata)		GO:0005576	Secreted	.
A0A670YEY1	A0A670YEY1	90	ALDLTLYLK;ASLINNAFQLVSAGK;AYIVNVFK;DESNPFPWDNIR;ESALLYDSEK;GFPLVTVTIK;HAEYALDAAVK;HLALSNMPLVK;LLDFYEEYFGIAYPLPK;LQWLMDQALQGDIIK;MAFPCFDEPALK;NPYGYQLAWK;NVHLQQEHYSK;NYFSSMDK;QDLAAIPDFQSGAMENWGLTTYR;QSWDDEGTVSEQMLR;SVNINEWLIEDQFDISVK;TLAGEIR;TNDIVLPEEVEWIK;VEDHFLNK;VLASTQFEPTAAR;YQLPEFDTEK	A0A670YEY1_PSETE	Aminopeptidase (EC 3.4.11.-)	Pseudonaja textilis (Eastern brown snake)				.
A0A4P1LYC9	A0A4P1LYC9	80	GCGCPSAVRPR;TICHIQISK	3SX9_DENPO	Dendroaspis polylepis MT9 (Three-finger toxin) (3FTx)	Dendroaspis polylepis polylepis (Black mamba)	toxin activity [GO:0090729]	GO:0005576;GO:0090729	3D-structure;Direct protein sequencing;Neurotoxin;Postsynaptic neurotoxin;Secreted;Toxin	.
A0A8C6VRG8;A0A6J1U3D2;A0A6J1UAN5;A0A898INC5;A0A8C5RH32;A0A194APD1;U3FYQ4;A3QVP0;A3QVN9;A3QVN2;A0A646QC80;A0A670Y9A9;A0A6I9YX23;V8P1Z9;A0A670YFP0;A3QVN7;A0A2D4IR72;A3QVP2;A3QVP4;A3QVP5;A3QVP1;A0A0B8RZW3;A3QVP3;A0A0M5I1H0;A0A194ATK9;A0A2H4Z8F4;A0A1W7RGP2;A0A077L860;A0A6P9C432;U3TDE8;A0A0F7Z3G4;J3S820;A0A2D4KWJ6;A0A8T1N437;A0A0K8RYT1;A0A2H4N3E2;A0A194AML0;A0A194ART0;A0A6B2F6C6;A0A6B2F4V5;U3TBU1;T1D6…	A0A8C6VRG8;A0A6J1U3D2;A0A6J1UAN5;A0A898INC5;A0A8C5RH32;A0A194APD1;U3FYQ4;A3QVP0;A3QVN9;A3QVN2	182	DTLLLAENMR;GLYCEEHYK;HSDSNAFLHLFPESFR;KHSDSNAFLHLFPESFR;NDQLLWLWR;PFYAYTFEPLTK;SDINHMIPLK;TFHGLGVIDWENWR	A0A077L860_PROFL;A0A0B8RZW3_BOIIR;A0A0F7Z3G4_CROAD;A0A0K8RYT1_CROHD;A0A0M5I1H0_GLOIT;A0A194AML0_9SAUR;A0A194APD1_9SAUR;A0A194APM2_9SAUR;A0A194ART0_9SAUR;A0A194ASY8_SISMB;A0A194ATK9_SISTE;A0A1L8D603_BOTAT;A0A1W7RGP2_AGKCO;A0A2D4IR72_MICLE;A0A2D4KWJ6_9SAUR;A0A2D4KWL0_9SAUR;A0A2H4N3E2_BOTMO;A0A2H4Z8F4_BOTAT;A0A646QC80_9SAUR;A0A670Y9A9_PSETE;A0A670YFP0_PSETE;A0A6B2F4V5_BOTNI;A0A6B2F6C6_9SAUR;A0A6I9YX…	Hyaluronidase (EC 3.2.1.35);Hyaluronidase (EC 3.2.1.35) (Hyaluronoglucosaminidase) (Venom spreading factor);Hyaluronidase (Hy) (EC 3.2.1.35) (Hyaluronoglucosaminidase) (Venom spreading factor);Hyaluronidase-1 (Hy-1) (EC 3.2.1.35) (Hyaluronoglucosaminidase-1) (Venom spreading factor);Hyaluronidase-2 (Hy-2) (EC 3.2.1.35) (Hyaluronoglucosaminidase-2) (Venom spreading factor);hyaluronoglucosaminidase…	Agkistrodon contortrix contortrix (Southern copperhead);Agkistrodon piscivorus (cottonmouth);Bitis arietans (African puff adder);Boiga irregularis (Brown tree snake);Bothriechis nigroviridis (Black-speckled palm pit viper);Bothriechis nubestris;Bothrops atrox (Barba amarilla) (Fer-de-lance);Bothrops jararaca (Jararaca) (Bothrops jajaraca);Bothrops moojeni (Lance-headed viper) (Caissaca);Calliophi…		GO:0005576	Secreted	.
P82885;A0A8C6VC33;P83234;A0A8C5RJP3;A0A182C6D0;V8NEU2;B5KLB2;B5KLB4;F8RKW2;A0A098M135;A0A1W7RBN2;A0A024AXC4;A0A024AX08;A0A6B2F4W6;F8RKW4;A0A898INI2;Q27J48;A0A194API3	P82885;A0A8C6VC33;P83234;A0A8C5RJP3;A0A182C6D0;V8NEU2	170	ADVTFDSNTAFESLVVSPDK;ADVTFDSNTAFESLVVSPDKK;EWAVGLAGK;TVENVGVSQVAPDNPER	A0A024AX08_MICIK;A0A024AXC4_MICIK;A0A098M135_9SAUR;A0A182C6D0_9SAUR;A0A194API3_9SAUR;A0A1W7RBN2_AGKCO;A0A6B2F4W6_BOTNI;A0A898INI2_CALBG;A0A8C5RJP3_LATLA;A0A8C6VC33_NAJNA;B5KLB2_9SAUR;B5KLB4_OXYSU;F8RKW4_DRYCN;V8NEU2_OPHHA;VESP_DRYCN;VESP_LACMU;VESP_NAJKA;VESP_OPHHA	B30.2/SPRY domain-containing protein;Ohanin;Ohanin-like protein;Thaicobrin;Venom PRY-SPRY domain-containing protein;Vesp23;Vespryn;Vespryn isoform 2;Vespryn-21	Agkistrodon contortrix contortrix (Southern copperhead);Agkistrodon piscivorus (cottonmouth);Bothriechis nigroviridis (Black-speckled palm pit viper);Calliophis bivirgatus (Blue Malaysian coral snake) (Maticora bivirgata);Drysdalia coronoides (White-lipped snake) (Hoplocephalus coronoides);Hypsiglena sp. JMG-2014;Lachesis muta muta (Bushmaster);Laticauda laticaudata (Blue-ringed sea krait) (Blue-…	toxin activity [GO:0090729]	GO:0005576;GO:0090729	Direct protein sequencing;Neurotoxin;Secreted;Toxin	.
P80494;Q9PSN1;P81030	P80494;Q9PSN1	303	ETIHCCETDK;SIFGITTENCPDGQNLCFK;WYYLNHR	3SIM1_DENAN;3SIM4_DENAN;3SIMA_DENPO	Muscarinic toxin 1 (MT1) (MTx1);Muscarinic toxin 4 (MT4);Muscarinic toxin alpha (MT-alpha)	Dendroaspis angusticeps (Eastern green mamba) (Naja angusticeps);Dendroaspis polylepis polylepis (Black mamba)	toxin activity [GO:0090729]	GO:0005576;GO:0090729	3D-structure;Direct protein sequencing;Neurotoxin;Postsynaptic neurotoxin;Secreted;Toxin	.
Q7LZS8;Q7LZE3;P0DMJ6;P00984	Q7LZS8;Q7LZE3;P0DMJ6;P00984	277	ASIPAFYYNWAAK;CQLFHYGGCK;LPAEPGPCK	VKT12_DENAN;VKTE_DENPO;VKTHE_DENAN;VKTRE_DENAN	Kunitz-type serine protease inhibitor dendrotoxin DaE1 [Cleaved into: Kunitz-type protease inhibitor dendrotoxin DaE2];Kunitz-type serine protease inhibitor dendrotoxin E (DTX-E) (Protein E) (Venom basic protease inhibitor E);Kunitz-type serine protease inhibitor long epsilon-dendrotoxin Arg55 [Cleaved into: Kunitz-type serine protease inhibitor short epsilon-dendrotoxin Arg55];Kunitz-type serine…	Dendroaspis angusticeps (Eastern green mamba) (Naja angusticeps);Dendroaspis polylepis polylepis (Black mamba)	toxin activity [GO:0090729]	GO:0005576;GO:0090729	Direct protein sequencing;Ion channel impairing toxin;Secreted;Toxin	.
P25681;P0C1Y9	P25681	300	DCGENSCYR;GCGCPPGDDYLEVK;TICYSHTTTSR	3SE1_DENAN;3SEC_DENPO	Acetylcholinesterase toxin C (Fasciculin);Fasciculin-1 (Fas-1) (Fas1) (Fasciculin-I) (FAS-I) (Toxin TA1)	Dendroaspis angusticeps (Eastern green mamba) (Naja angusticeps);Dendroaspis polylepis polylepis (Black mamba)	toxin activity [GO:0090729]	GO:0005576;GO:0090729	3D-structure;Direct protein sequencing;Secreted;Toxin	.
P0DKS3;P0DKR6	P0DKS3;P0DKR6	294	FCYHNTGMPFR	3SX1_DENPO;3SX2_DENPO	Mambalgin-1 (Mamb-1) (Pi-Dp1);Mambalgin-2 (Ma-2) (Mamb-2) (Pi-Dp2)	Dendroaspis polylepis polylepis (Black mamba)	toxin activity [GO:0090729]	GO:0005576;GO:0090729	3D-structure;Direct protein sequencing;Ion channel impairing toxin;Secreted;Toxin	.
P85092;P80495;P25518	P85092;P80495;P25518	299	SIFGITTEDCPDGQNLCFK	3SI1A_DENAN;3SI3_DENPO;3SIMB_DENPO	Adrenergic toxin rho-elapitoxin-Dp1a (rho-EPTX-Dp1a) (Muscarinic toxin beta) (MT-beta);Adrenergic toxin rho-elapitoxin-Dp1b (rho-EPTX-Dp1b) (Muscarinic toxin CM-3) (Protein CM-3);Toxin AdTx1 (Rho-elapitoxin-Da1a) (Rho-Da1a) (Rho-EPTX-Da1a)	Dendroaspis angusticeps (Eastern green mamba) (Naja angusticeps);Dendroaspis polylepis polylepis (Black mamba)	toxin activity [GO:0090729]	GO:0005576;GO:0090729	3D-structure;Direct protein sequencing;Neurotoxin;Postsynaptic neurotoxin;Secreted;Toxin	.
P01418;P01417	P01418;P01417	284	ICYNHQSTTPATTK	3S11_DENJA;3S11_DENVI	Short neurotoxin 1;Short neurotoxin 1 (Neurotoxin 4.11.3)	Dendroaspis jamesoni kaimosae (Eastern Jameson's mamba);Dendroaspis viridis (Western green mamba)	toxin activity [GO:0090729]	GO:0005576;GO:0090729	Direct protein sequencing;Ion channel impairing toxin;Neurotoxin;Postsynaptic neurotoxin;Secreted;Toxin	.
P01390	P01390	279	RVDLGCAATCPK;VDLGCAATCPK	3L21_NAJNI	Long neurotoxin 1 (Neurotoxin alpha)	Naja nivea (Cape cobra) (Coluber niveus)	toxin activity [GO:0090729]	GO:0005576;GO:0090729	Direct protein sequencing;Ion channel impairing toxin;Neurotoxin;Postsynaptic neurotoxin;Secreted;Toxin	.
P25687	P25687	301	AVITGACER;IPFSGQR;MHHTCPCAPNLACVQTSPK;VCTPVGTSGEDCHPASHK	MIT1_DENPO	Toxin MIT1 (MIT 1) (Black mamba intestinal toxin 1) (Black mamba venom protein A)	Dendroaspis polylepis polylepis (Black mamba)	toxin activity [GO:0090729]	GO:0005576;GO:0090729	3D-structure;Direct protein sequencing;Secreted;Toxin	.
P01416	P01416	283	ICYNHQSTTR	3S11_DENPO	Short neurotoxin 1 (Neurotoxin alpha)	Dendroaspis polylepis polylepis (Black mamba)	toxin activity [GO:0090729]	GO:0005576;GO:0090729	3D-structure;Direct protein sequencing;Ion channel impairing toxin;Neurotoxin;Postsynaptic neurotoxin;Secreted;Toxin	.
P00979;P00980	P00979;P00980	275	IPAFYYNQK;KLCILHR;QCEGFTWSGCGGNSNR	VKTH1_DENPO;VKTHA_DENAN	Kunitz-type serine protease inhibitor homolog alpha-dendrotoxin (Alpha-DTX) (Protease inhibitor 1 homolog) (Toxin C13S2C3) (Venom basic protease inhibitor 1 homolog);Kunitz-type serine protease inhibitor homolog dendrotoxin I (DTX-I) (Dendrotoxin-1) (Venom basic protease inhibitor 1)	Dendroaspis angusticeps (Eastern green mamba) (Naja angusticeps);Dendroaspis polylepis polylepis (Black mamba)	toxin activity [GO:0090729]	GO:0005576;GO:0090729	3D-structure;Direct protein sequencing;Ion channel impairing toxin;Neurotoxin;Secreted;Toxin	.
C0HJD7;P01396;P25667;P01397;P01393;P01395	C0HJD7;P01396;P25667	239	ICPPGENICYTK;TFSDQSK;TWCDAFCSQR;VELGCAATCPK	3L21_DENJA;3L21_DENPO;3L22_DENPO;3L22_DENVI;3L23_DENPO;3L24_DENPO	Alpha-elapitoxin-Djk2a (Alpha-EPTX-Djk2a) (Long neurotoxin 1) (Toxin V-III-N1);Alpha-elapitoxin-Dpp2a (Alpha-EPTX-Dpp2a) (Long neurotoxin 1) (Neurotoxin gamma) (Toxin VN1);Alpha-elapitoxin-Dpp2b (Alpha-EPTX-Dpp2b) (Long neurotoxin 3) (Toxin VN2);Alpha-elapitoxin-Dpp2c (Alpha-EPTX-Dpp2c) (Long neurotoxin 2) (Neurotoxin delta) (Toxin TN2);Alpha-elapitoxin-Dpp2d (Alpha-EPTX-Dpp2d);Alpha-elapitoxin-D…	Dendroaspis jamesoni kaimosae (Eastern Jameson's mamba);Dendroaspis polylepis polylepis (Black mamba);Dendroaspis viridis (Western green mamba)	toxin activity [GO:0090729]	GO:0005576;GO:0090729	3D-structure;Direct protein sequencing;Ion channel impairing toxin;Neurotoxin;Postsynaptic neurotoxin;Secreted;Toxin	.
A0A8C5WQH3;V8N9W9;A0A6P9BGZ7;A0A6J1VV80;A0A6J1VTG1	A0A8C5WQH3;V8N9W9;A0A6P9BGZ7;A0A6J1VV80;A0A6J1VTG1	161	EVNTFIHDTK;IIAVCGDGGEAIDNR	A0A6J1VTG1_9SAUR;A0A6J1VV80_9SAUR;A0A6P9BGZ7_PANGU;A0A8C5WQH3_LATLA;V8N9W9_OPHHA	Angiogenin-2;Ribonuclease A-domain domain-containing protein;Ribonuclease-like;Ribonuclease-like isoform X1;Ribonuclease-like isoform X2	Laticauda laticaudata (Blue-ringed sea krait) (Blue-lipped sea krait);Notechis scutatus (mainland tiger snake);Ophiophagus hannah (King cobra) (Naja hannah);Pantherophis guttatus (Corn snake) (Elaphe guttata)				.
W8EEP5;A3QVN6;A3QVN5;A3QVN4;A3QVN3	W8EEP5;A3QVN6;A3QVN5;A3QVN4;A3QVN3	234	AFHGLGVIDWENWR;HSDSNAFLHLFPESFR;KHSDSNAFLHLFPESFR;NDQLLWLWR	HYAL_ECHPL;HYAL1_CERCE;HYAL3_CERCE;HYAL4_CERCE;W8EEP5_MACLB	Hyaluronidase (EC 3.2.1.35);Hyaluronidase (Hy) (EC 3.2.1.35) (Hyaluronoglucosaminidase) (Venom spreading factor);Hyaluronidase-1 (Hy-1) (EC 3.2.1.35) (Hyaluronoglucosaminidase-1) (Venom spreading factor);Hyaluronidase-3 (Hy-3) (EC 3.2.1.35) (Hyaluronoglucosaminidase-3) (Venom spreading factor);Hyaluronidase-4 (Hy-4) (EC 3.2.1.35) (Hyaluronoglucosaminidase-4) (Venom spreading factor)	Cerastes cerastes (Horned desert viper);Echis pyramidum leakeyi (Leakey's carpet viper) (Echis carinatus leakeyi);Macrovipera lebetina (Levantine viper) (Vipera lebetina)		GO:0005576	Secreted	.
V8PCI9;A0A670YHC5;A0A6J1UJE0;A0A670YAC7;A0A6J1UE88;A0A8C6VDL5;A0A2D4FT32;A0A6J1UJF7;A0A2D4KKH8;U3ERT9;A0A2D4FTN3;A0A2D4FSZ4;J3S993;A0A6P9DAS8;A0A2D4M2T8;A0A6P9CZ53;A0A6P9DAS2;A0A6I9YBI3;A0A0B8RU52;A0A6I9YBM2;A0A6I9YBG2;A0A6I9YBG3;A0A8C5RZ31	V8PCI9;A0A670YHC5;A0A6J1UJE0;A0A670YAC7;A0A6J1UE88;A0A8C6VDL5;A0A2D4FT32;A0A6J1UJF7;A0A2D4KKH8;U3ERT9;A0A2D4FTN3;A0A2D4FSZ4;J3S993;A0A6P9DAS8;A0A2D4M2T8;A0A6P9CZ53;A0A6P9DAS2	49	IEEVADWPGITLK;MVYVGDAHANTVWK;NFEMPHDIVASEDR	A0A0B8RU52_BOIIR;A0A2D4FSZ4_MICCO;A0A2D4FT32_MICCO;A0A2D4FTN3_MICCO;A0A2D4KKH8_9SAUR;A0A2D4M2T8_9SAUR;A0A670YAC7_PSETE;A0A670YHC5_PSETE;A0A6I9YBG2_9SAUR;A0A6I9YBG3_9SAUR;A0A6I9YBI3_9SAUR;A0A6I9YBM2_9SAUR;A0A6J1UE88_9SAUR;A0A6J1UJE0_9SAUR;A0A6J1UJF7_9SAUR;A0A6P9CZ53_PANGU;A0A6P9DAS2_PANGU;A0A6P9DAS8_PANGU;A0A8C5RZ31_LATLA;A0A8C6VDL5_NAJNA;J3S993_CROAD;U3ERT9_MICFL;V8PCI9_OPHHA	Peptidylamidoglycolate lyase;peptidylamidoglycolate lyase (EC 4.3.2.5);Peptidylglycine alpha-amidating monooxygenase;Peptidyl-glycine alpha-amidating monooxygenase;Peptidyl-glycine alpha-amidating monooxygenase isoform X1;Peptidyl-glycine alpha-amidating monooxygenase isoform X2;Peptidyl-glycine alpha-amidating monooxygenase isoform X3;Peptidyl-glycine alpha-amidating monooxygenase isoform X4;Unc…	Boiga irregularis (Brown tree snake);Crotalus adamanteus (Eastern diamondback rattlesnake);Laticauda laticaudata (Blue-ringed sea krait) (Blue-lipped sea krait);Micrurus corallinus (Brazilian coral snake);Micrurus fulvius (Eastern coral snake) (Coluber fulvius);Micrurus paraensis;Micrurus spixii (Amazon coral snake);Naja naja (Indian cobra);Notechis scutatus (mainland tiger snake);Ophiophagus han…				.
P01419	P01419	285	SCVENSCYK;SIWADHR	3S110_DENJA	Toxin S5C10	Dendroaspis jamesoni kaimosae (Eastern Jameson's mamba)	toxin activity [GO:0090729]	GO:0005576;GO:0090729	Direct protein sequencing;Ion channel impairing toxin;Neurotoxin;Postsynaptic neurotoxin;Secreted;Toxin	.
A0A1Z0YU59	A0A1Z0YU59	42	CHSFTYGGCK	MAMB1_DENAN	Mambaquaretin-1 (MQ-1) (MQ1) (Upsilon-Da2a)	Dendroaspis angusticeps (Eastern green mamba) (Naja angusticeps)	toxin activity [GO:0090729]	GO:0005576;GO:0090729	3D-structure;Direct protein sequencing;Secreted;Toxin	.
Q91132;A0A6G5ZW27;A0A6J1W3U5;A0A2D4KNJ4;V8NCP4;A0A182C6D3;CON__Q2UVX4;Q2XXR5;A0A2H6NL04;V8N885;M9T7D6;A0A2D4I970	Q91132	311	AAFLECCR;ACETNVDYVYK;AVPFVIVPLEQGLHDVEIK;AVYVLNDK;CQEALNLK;DLTEEPNSQGISSK;GIYTPGSPVLYR;GTGLLNK;HFEVGFIQPGSVK;IDVPLQIEK;IEEQDGNDIYVMDVLEVIK;IIIQGDPVAQIIENSIDGSK;INYENALLAR;IPIIDGDGK;IWDTIEK;MVAGISHEIICGGVR;NEQVEIR;QLDIFVHDFPR;QNQYVVVQVTGPQVR;SDFGCTAGSGQNNLGVFEDAGLALTTSTNLNTK;SDLLPTK;TNHGDLPR;VDMNPAGGMLVTPTIEIPAK;VFFIDLQMPYSVVK;VGLVAVDK;VNDDYLIWGSR;VPDTEIETK;VVPEGVQK;VYSYYNLDEK;YEVDNNMAQK;YIQEGDACK…	A0A182C6D3_9SAUR;A0A2D4I970_MICLE;A0A2D4KNJ4_9SAUR;A0A2H6NL04_MICLE;A0A6G5ZW27_VIPAN;A0A6J1W3U5_9SAUR;M9T7D6_BOACO;Q2XXR5_LEIMD;V8N885_OPHHA;V8NCP4_OPHHA;VCO3_NAJKA	Cobra venom factor beta chain]; Cobra venom factor gamma chain;A.superbus venom factor 1-like;Alpha-macroglobulin-like TED domain-containing protein;Cobra Venom Factor;Cobra venom factor (CVF) (CVFk) (Complement C3 homolog) [Cleaved into: Cobra venom factor alpha chain;Complement C3;CVF-Boa-3;CVF-LEI1;NTR domain-containing protein;Venom factor 6	Boa constrictor (Boa);Leioheterodon madagascariensis (Malagasy giant hognose snake) (Heterodon madagascariensis);Micrurus lemniscatus carvalhoi;Micrurus lemniscatus lemniscatus;Micrurus paraensis;Naja kaouthia (Monocled cobra) (Naja siamensis);Notechis scutatus (mainland tiger snake);Ophiophagus hannah (King cobra) (Naja hannah);Phalotris mertensi;Vipera anatolica senliki (Anatolian meadow viper)	toxin activity [GO:0090729]	GO:0005576;GO:0090729	3D-structure;Secreted;Toxin	.
A0A8C7DXB0;A0A8C6XDG3	A0A8C7DXB0;A0A8C6XDG3	227	AAFLECCR;ACETNVDYVYK;AVYVLNDK;CQEALNLK;GIYTPGSPVLYR;GTGLLNK;HFEVGFIQPGSVK;IDVPLQIEK;IEEQDGNDIYVMDVLEVIK;INYENALLAR;IPIIDGDGK;IWDTIEK;MVAGISHEIICGGVR;QLDIFVHDFPR;QNQYVVVQVTGPQVR;SDLLPTK;TDTEEQILVEAHGDNTPK;TNHEVFPR;VGLVAVDK;VNDDYLIWGSR;VSHSEDECLQFK;VYSYYNLDEK;YEVDNNMAQK;YIQEGDACK;YLGEVDSTMTIIDISMLTGFLPDAEDLTR;YLYGEEVEGVAFVLFGVK	A0A8C6XDG3_NAJNA;A0A8C7DXB0_NAJNA	Complement C3	Naja naja (Indian cobra)			Secreted	.
A0A8C7E4H5;A0A8C6Y1E6;A0A8C6Y2G7;A0A8C6Y1Y9;A0A8C6Y3T6;A0RZG2;A0RZC6;A0A194APJ4;T1E3W8;A0A8C5SBW1	A0A8C7E4H5;A0A8C6Y1E6;A0A8C6Y2G7;A0A8C6Y1Y9;A0A8C6Y3T6	232	AAFLECCR;ACETNVDYVYK;AVPFVIVPLEQGLHDVEIK;AVYVLNDK;CQEALNLK;GICVAEPYEITVMK;GNANSLNQIK;GTGLLNK;HFEVGFIQPGSVK;IEEQDGNDIYVMDVLEVIK;IIIQGDPVAQIIENSIDGSK;INYENALLAR;IWDTIEK;KLDDKVPDTEIETK;MVAGISHEIICGGVR;NEQVEIR;SDFGCTAGSGQNNLGVFEDAGLALTTSTNLNTK;SDLLPTK;TEAVNQIMTGYAQQMVYK;VFFIDLQMPYSVVK;VGLVAVDK;VNDDYLIWGSR;VPDTEIETK;VSHSEDECLQFK;VYSYYNLDEK;YEVDNNMAQK;YFTYLILTK;YIQEGDACK;YLGEVDSTMTIIDISMLTGFLPDAEDLTR	A0A194APJ4_SISTE;A0A8C5SBW1_LATLA;A0A8C6Y1E6_NAJNA;A0A8C6Y1Y9_NAJNA;A0A8C6Y2G7_NAJNA;A0A8C6Y3T6_NAJNA;A0A8C7E4H5_NAJNA;A0RZG2_AUSSU;T1E3W8_CROHD;VCO32_AUSSU	AVF-2 beta chain]; AVF-2 gamma chain;A.superbus venom factor 2 (AVF-2) (CVF-like) (Complement C3 homolog) [Cleaved into: AVF-2 alpha chain;Complement C3;Complement protein C3-2;NTR domain-containing protein;Venom factor	Austrelaps superbus (Lowland copperhead snake) (Hoplocephalus superbus);Crotalus horridus (Timber rattlesnake);Laticauda laticaudata (Blue-ringed sea krait) (Blue-lipped sea krait);Naja naja (Indian cobra);Sistrurus tergeminus (Western massasauga) (Sistrurus catenatus tergeminus)	toxin activity [GO:0090729]	GO:0090729	Secreted;Toxin	.
P01469	P01469	292	CNQLIPPFWK;GASKVPVKR;GCIDVCPK;LKCNQLIPPFWK;NLCYKMTMR;NLCYKMTMRGASK;RGCIDVCPK;YMCCNTDK	3SA2_NAJMO	Cytotoxin 2 (CTX M2) (Cardiotoxin IIA) (CTX IIA) (Cytotoxin V(II)2)	Naja mossambica (Mozambique spitting cobra)	toxin activity [GO:0090729]	GO:0005576;GO:0090729	Direct protein sequencing;Secreted;Toxin	.
A0A898INS1;A0A182C6E9;A0A346CLX0;A0A0A1WDU0	A0A898INS1;A0A182C6E9;A0A346CLX0	151	ENSGTYNNQYMILDTK;FTAYAINGPPVEK;IANMMADSGK;NAGYIIAQLDGLYMGNLEWAK;NVIIEQK;QVVPESLFAWER;TWAQTFEK;VADINMAAK;YGLDFSYEMAPR	A0A0A1WDU0_ECHCO;A0A182C6E9_9SAUR;A0A346CLX0_BORPO;A0A898INS1_CALBG	Phospholipase B-like (EC 3.1.1.-)	Borikenophis portoricensis (Puerto Rican racer) (Alsophis portoricensis);Calliophis bivirgatus (Blue Malaysian coral snake) (Maticora bivirgata);Echis coloratus (Carpet viper);Phalotris mertensi				.
Cluster 4
Protein IDs	Majority protein IDs	id	Peptide sequences	Entry Name	Protein names	Organism	InterPro	Keywords	.
A0A8C7DVT3	A0A8C7DVT3	226	CSGEDCYGGVAR;FPILSANIR;FPILSANIRPK;IINVGSEK;ISGYILPYK;LTILHTNDVHAR;NVLLLDAGDQYQGTIWFNYFK;VGIIGYTTK;YDAMALGNHEFDNGLNGLLDPLLK	A0A8C7DVT3_NAJNA	5'-nucleotidase (EC 3.1.3.5)	Naja naja (Indian cobra)		Membrane;Reference proteome;Transmembrane;Transmembrane helix	.
U3FCL3;A0A8C6X8N6;A0A8C6V944;A0A8C5RUG9;A0A6J1UKQ4;A0A6I9XH69;A0A670Y5J2;V8NJI1	U3FCL3;A0A8C6X8N6;A0A8C6V944;A0A8C5RUG9;A0A6J1UKQ4;A0A6I9XH69;A0A670Y5J2;V8NJI1	86	NMDDIQDYLMQLTGAR	A0A670Y5J2_PSETE;A0A6I9XH69_9SAUR;A0A6J1UKQ4_9SAUR;A0A8C5RUG9_LATLA;A0A8C6V944_NAJNA;A0A8C6X8N6_NAJNA;U3FCL3_MICFL;V8NJI1_OPHHA	Glutaredoxin-1	Laticauda laticaudata (Blue-ringed sea krait) (Blue-lipped sea krait);Micrurus fulvius (Eastern coral snake) (Coluber fulvius);Naja naja (Indian cobra);Notechis scutatus (mainland tiger snake);Ophiophagus hannah (King cobra) (Naja hannah);Pseudonaja textilis (Eastern brown snake);Thamnophis sirtalis		Reference proteome	.
P0DQQ4;J3SBP3;A0A6B2FCW7;T2HPD6;A0A6B2F597;A0A0F7Z2Q3;T2HP62;T1D6P7;J3SEZ3;U3TAI7;A0A1W7RBB0;T1DJT5;T2HQA0;A0A1L8D6B7;A0A194AS02;A0A077LA64;T2HRT4;U3TBJ5	P0DQQ4;J3SBP3;A0A6B2FCW7;T2HPD6;A0A6B2F597;A0A0F7Z2Q3;T2HP62;T1D6P7;J3SEZ3;U3TAI7;A0A1W7RBB0;T1DJT5;T2HQA0;A0A1L8D6B7;A0A194AS02;A0A077LA64;T2HRT4;U3TBJ5	296	AATYFWPGSEVK;DGLNVISGPIFDYNYDGHFDSYDTIK;NPFYTPSPAK;TLGMLMEGLK	A0A077LA64_PROEL;A0A0F7Z2Q3_CROAD;A0A194AS02_SISMB;A0A1L8D6B7_BOTAT;A0A1W7RBB0_CROAD;A0A6B2F597_BOTNI;A0A6B2FCW7_9SAUR;PDE_CRODO;PDE1_CROAD;PDE2_CROAD;T1D6P7_CROHD;T1DJT5_CROHD;T2HP62_PROFL;T2HPD6_PROFL;T2HQA0_PROFL;T2HRT4_PROFL;U3TAI7_OVOOK;U3TBJ5_OVOOK	BATXPDE1;Cadam10_PDE-1;Ectonucleotide pyrophosphatase/phosphodiesterase family member 3-like protein;Phosphodiesterase;SMB domain-containing protein;Venom phosphodiesterase 1 (PDE) (EC 3.6.1.-);Venom phosphodiesterase 2 (PDE) (EC 3.6.1.-);Venom phosphodiesterase CdcPDE (PDE) (EC 3.6.1.-)	Bothriechis nigroviridis (Black-speckled palm pit viper);Bothriechis nubestris;Bothrops atrox (Barba amarilla) (Fer-de-lance);Crotalus adamanteus (Eastern diamondback rattlesnake);Crotalus durissus collilineatus (Brazilian rattlesnake);Crotalus horridus (Timber rattlesnake);Ovophis okinavensis (Ryukyu Island pit viper) (Trimeresurus okinavensis);Protobothrops elegans (Elegant pitviper) (Trimeresu…		Membrane;Transmembrane;Transmembrane helix	.
A0A194ATS1;A0A194AS35;A0A6H0QW77	A0A194ATS1;A0A194AS35;A0A6H0QW77	36	NGQPCLNNEGYCYNGK	A0A194AS35_SISMB;A0A194ATS1_SISMB;A0A6H0QW77_CROAT	MDC-8b;Metalloproteinase type III 7a;Metalloproteinase type III 7b	Crotalus atrox (Western diamondback rattlesnake);Sistrurus miliarius barbouri (Dusky pigmy rattlesnake) (Sistrurus barbouri)			.
P0DI91	P0DI91	293	EIQALCYPSIK;FWEADGIHGGK;KFWEADGIHGGK;REIQALCYPSIK;SDALFSYEK;VINDLSLIHDLPK	OXLA_NAJOX	L-amino-acid oxidase (LAAO) (LAO) (EC 1.4.3.2)	Naja oxiana (Central Asian cobra) (Oxus cobra)			.
A0A8C6VHI5;A0A8C6VEB3;A0A8C6VE76;V8NQ76;A0A8C5RNE7;A0A8C5RQ17;A0A8C5RST4;J3SEW5;A0A2H6NG21;A0A6G5ZW48;A0A6I9X2F2;A0A0B8RU83;A0A6J1TXI6;A0A6J1TT39;A0A6P9DG14;A0A0K8RSH5;A0A670Y4L6;T1E4Z0;A0A6G5ZUN8;A0A2D4KGT8	A0A8C6VHI5;A0A8C6VEB3;A0A8C6VE76;V8NQ76;A0A8C5RNE7;A0A8C5RQ17;A0A8C5RST4;J3SEW5;A0A2H6NG21;A0A6G5ZW48;A0A6I9X2F2;A0A0B8RU83	172	EEEYFENLIENLR;EYQGLTYKEEEYFENLIENLR;LYVQEAFAGESK;NTEDIIVYAPEYLIK;TLEELSWMDAETK;VLGSLQNNLEFSEAFK;VLYGTTSDAAIWR	A0A0B8RU83_BOIIR;A0A0K8RSH5_CROHD;A0A2D4KGT8_9SAUR;A0A2H6NG21_MICLE;A0A670Y4L6_PSETE;A0A6G5ZUN8_VIPAN;A0A6G5ZW48_VIPAN;A0A6I9X2F2_9SAUR;A0A6J1TT39_9SAUR;A0A6J1TXI6_9SAUR;A0A6P9DG14_PANGU;A0A8C5RNE7_LATLA;A0A8C5RQ17_LATLA;A0A8C5RST4_LATLA;A0A8C6VE76_NAJNA;A0A8C6VEB3_NAJNA;A0A8C6VHI5_NAJNA;J3SEW5_CROAD;T1E4Z0_CROHD;V8NQ76_OPHHA	Membrane metalloendopeptidase;Neprilysin;Neprilysin 1;Neprilysin 2;Neprilysin isoform X1;Neprilysin isoform X2;Neprilysin-like (Neprilysin-like protein);Neprilysin-like protein;Uncharacterized protein	Boiga irregularis (Brown tree snake);Crotalus adamanteus (Eastern diamondback rattlesnake);Crotalus horridus (Timber rattlesnake);Laticauda laticaudata (Blue-ringed sea krait) (Blue-lipped sea krait);Micrurus lemniscatus carvalhoi;Micrurus paraensis;Naja naja (Indian cobra);Notechis scutatus (mainland tiger snake);Ophiophagus hannah (King cobra) (Naja hannah);Pantherophis guttatus (Corn snake) (E…		Membrane;Reference proteome;Transmembrane;Transmembrane helix	.
I2C090;V8N3L4	I2C090	271	AAFLECCR;AVYVLNDK;GIYTPGSPVLYR;GTGLLNK;HFEVGFIQPGSVK;IWDTIEK;KLDDKVPDTEIETK;KYVLPSFEVHLQPSEK;MVAGISHEIICGGVR;QLDIFVHDFPR;QNQYVVVQVTGPQVR;TDTEEQILVEAHGDNTPK;TNHGDLPR;VPDTEIETK;VSHSEDECLQFK;VVPEGVQK;YEVDNNMAQK;YIQEGDACK;YLGEVDSTMTIIDISMLTGFLPDAEDLTR;YLYGEEVEGVAFVLFGVK;YVLPSFEVHLQPSEK	V8N3L4_OPHHA;VCO3_OPHHA	OVF beta chain]; OVF gamma chain;Complement C3;Ophiophagus venom factor (OVF) (CVF-like) (Complement C3 homolog) [Cleaved into: OVF alpha chain	Ophiophagus hannah (King cobra) (Naja hannah)	IPR013783	Reference proteome	.
A0A1W7RJJ5;V8PHQ3;V8PEH4;U3FZT3;U3F9D1;T1E6M2;T1DMG6;J3SDZ1;J3SBS5;A0A8C6XR39;A0A8C6XEP9;A0A8C5SSC0;A0A8C5S5W3;A0A6P9DRT6;A0A6P9BJN5;A0A6J1VDQ7;A0A6J1US10;A0A2H6N1Y4;A0A6I9Y3W9;A0A6B2FBE8;A0A6B2F7P6;A0A6B2F3F8;A0A6B2F1H0;A0A670Z3W9;A0A670YDC4;A0A1W7RJL3;A0A1W7RJI3;A0A0B8RZT3;A0A0B8RSM7;A0A098M1U0;A0A6I9YE25;A0A098M0T4;A0A2D4MDG9	A0A1W7RJJ5;V8PHQ3;V8PEH4;U3FZT3;U3F9D1;T1E6M2;T1DMG6;J3SDZ1;J3SBS5;A0A8C6XR39;A0A8C6XEP9;A0A8C5SSC0;A0A8C5S5W3;A0A6P9DRT6;A0A6P9BJN5;A0A6J1VDQ7;A0A6J1US10;A0A2H6N1Y4;A0A6I9Y3W9;A0A6B2FBE8;A0A6B2F7P6;A0A6B2F3F8;A0A6B2F1H0;A0A670Z3W9;A0A670YDC4;A0A1W7RJL3;A0A1W7RJI3;A0A0B8RZT3;A0A0B8RSM7;A0A098M1U0;A0A6I9YE25;A0A098M0T4;A0A2D4MDG9	7	ILMVGLDAAGK;NISFTVWDVGGQDK	A0A098M0T4_9SAUR;A0A098M1U0_9SAUR;A0A0B8RSM7_BOIIR;A0A0B8RZT3_BOIIR;A0A1W7RJI3_AGKCO;A0A1W7RJJ5_AGKCO;A0A1W7RJL3_AGKCO;A0A2D4MDG9_9SAUR;A0A2H6N1Y4_MICLE;A0A670YDC4_PSETE;A0A670Z3W9_PSETE;A0A6B2F1H0_BOTNI;A0A6B2F3F8_BOTNI;A0A6B2F7P6_9SAUR;A0A6B2FBE8_9SAUR;A0A6I9Y3W9_9SAUR;A0A6I9YE25_9SAUR;A0A6J1US10_9SAUR;A0A6J1VDQ7_9SAUR;A0A6P9BJN5_PANGU;A0A6P9DRT6_PANGU;A0A8C5S5W3_LATLA;A0A8C5SSC0_LATLA;A0A8C6XE…	ADP-ribosylation factor;ADP-ribosylation factor 1	Agkistrodon contortrix contortrix (Southern copperhead);Boiga irregularis (Brown tree snake);Bothriechis nigroviridis (Black-speckled palm pit viper);Bothriechis nubestris;Crotalus adamanteus (Eastern diamondback rattlesnake);Crotalus horridus (Timber rattlesnake);Hypsiglena sp. JMG-2014;Laticauda laticaudata (Blue-ringed sea krait) (Blue-lipped sea krait);Micrurus fulvius (Eastern coral snake) (…		Reference proteome	.
A0A8C6XAW4;A0A6J1TXV1;A0A6P9AFV6;A0A8C5SMK5;A0A0B8RRV3;A0A670Y7E9	A0A8C6XAW4;A0A6J1TXV1	191	EIILTFIHNEK;NNNWFVVETNYDPWKPPLIIDDR;QGMFTLTMNER;SANFAGYVGMISGVK;SDEGCIITR;VPEYVINLDLPPSER	A0A0B8RRV3_BOIIR;A0A670Y7E9_PSETE;A0A6J1TXV1_9SAUR;A0A6P9AFV6_PANGU;A0A8C5SMK5_LATLA;A0A8C6XAW4_NAJNA	ceramidase (EC 3.5.1.23)	Boiga irregularis (Brown tree snake);Laticauda laticaudata (Blue-ringed sea krait) (Blue-lipped sea krait);Naja naja (Indian cobra);Notechis scutatus (mainland tiger snake);Pantherophis guttatus (Corn snake) (Elaphe guttata);Pseudonaja textilis (Eastern brown snake)		Reference proteome	.
A0A8C5SAD3;A0A8C6VQ31	A0A8C5SAD3;A0A8C6VQ31	158	EGDDWILPSGSLTLYK	A0A8C5SAD3_LATLA;A0A8C6VQ31_NAJNA	Ig-like domain-containing protein	Laticauda laticaudata (Blue-ringed sea krait) (Blue-lipped sea krait);Naja naja (Indian cobra)	IPR007110;IPR013783;IPR036179	Membrane;Reference proteome;Transmembrane;Transmembrane helix	.
A0A8C6VH23;A0A6P9BEY3;A0A670XZW4;A0A0B8RUU4;A0A8C5WT55;A0A6J1TPL4;A0A8C6VFI0	A0A8C6VH23;A0A6P9BEY3;A0A670XZW4;A0A0B8RUU4;A0A8C5WT55;A0A6J1TPL4;A0A8C6VFI0	19	GQPFANVFSISDGPVGK	A0A0B8RUU4_BOIIR;A0A670XZW4_PSETE;A0A6J1TPL4_9SAUR;A0A6P9BEY3_PANGU;A0A8C5WT55_LATLA;A0A8C6VFI0_NAJNA;A0A8C6VH23_NAJNA	Cellular repressor of E1A stimulated genes 1;CREG1-like protein;Protein CREG1;Protein CREG1 isoform X1 (Protein CREG1 isoform X2)	Boiga irregularis (Brown tree snake);Laticauda laticaudata (Blue-ringed sea krait) (Blue-lipped sea krait);Naja naja (Indian cobra);Notechis scutatus (mainland tiger snake);Pantherophis guttatus (Corn snake) (Elaphe guttata);Pseudonaja textilis (Eastern brown snake)		Reference proteome	.
A0A6J1VX53;A0A670ZD84	A0A6J1VX53;A0A670ZD84	102	LHEAEIQGLMEDLDR	A0A670ZD84_PSETE;A0A6J1VX53_9SAUR	Protein S100 (S100 calcium-binding protein)	Notechis scutatus (mainland tiger snake);Pseudonaja textilis (Eastern brown snake)		Reference proteome	.
A0A8C6XEB8;V8N3I6	A0A8C6XEB8	199	AILYNYADEDIYVR;AVYVLNDK;CQEALNLK;GICVAEPYEITVMK;GNANSLNQIK;HFEVGFIQPGSVK;IWDTIEK;LEGDPGAWVGLVAVDK;NEQVEIR;PYNLPELVSFGTWK;SDFGCTAGSGQNNLGVFEDAGLALTTSTNLNTK;TNHGDLPR;YIQEGDACK	A0A8C6XEB8_NAJNA;V8N3I6_OPHHA	Alpha-2-macroglobulin domain-containing protein;Complement C3	Naja naja (Indian cobra);Ophiophagus hannah (King cobra) (Naja hannah)	IPR013783	Reference proteome	.
A0A6I9YDP8;V8N2R7;A0A8C6Y0K3;A0A8C7E3F6;A0A8C7E3E7;A0A8C6XVI1;A0A6P9B6V7;A0A6P9B0G7;A0A8C6Y5X0;A0A8C6XXS8;A0A8C6XZ64;A0A8C6XVN3;A0A8C6Y659;A0A8C6XPL2;A0A6P9BID7;A0A8C6XYJ5;A0A0B8RQ50;A0A6J1W1M7;A0A6P9CFA7;A0A8C6Y0Z9;A0A8C6Y041;A0A8C6XVC2;A0A8C6XWN4;A0A6I9XYH5;A0A2D4NN36;A0A8C6XWN0;A0A2D4KEK1;A0A2H6N2B6;A0A2D4H5C8;A0A2D4NKX1;A0A2D4NKY1;A0A2D4LV49;A0A6J1VUK9;A0A6J1W1M5;A0A6J1W124;A0A6J1VVG6;A0A8C6X…	A0A6I9YDP8;V8N2R7;A0A8C6Y0K3;A0A8C7E3F6;A0A8C7E3E7;A0A8C6XVI1;A0A6P9B6V7;A0A6P9B0G7;A0A8C6Y5X0;A0A8C6XXS8;A0A8C6XZ64;A0A8C6XVN3;A0A8C6Y659;A0A8C6XPL2;A0A6P9BID7;A0A8C6XYJ5;A0A0B8RQ50;A0A6J1W1M7;A0A6P9CFA7;A0A8C6Y0Z9;A0A8C6Y041;A0A8C6XVC2;A0A8C6XWN4;A0A6I9XYH5;A0A2D4NN36;A0A8C6XWN0;A0A2D4KEK1;A0A2H6N2B6;A0A2D4H5C8;A0A2D4NKX1;A0A2D4NKY1;A0A2D4LV49;A0A6J1VUK9;A0A6J1W1M5;A0A6J1W124;A0A6J1VVG6;A0A8C6X…	120	AYLEEECIEWLEK;TFLTFDK	A0A0B8RQ50_BOIIR;A0A2D4H5C8_MICLE;A0A2D4KEK1_9SAUR;A0A2D4LV49_9SAUR;A0A2D4NKX1_MICSU;A0A2D4NKY1_MICSU;A0A2D4NN36_MICSU;A0A2H6N2B6_MICLE;A0A6I9XYH5_9SAUR;A0A6I9YDP8_9SAUR;A0A6I9YY72_9SAUR;A0A6J1VUK9_9SAUR;A0A6J1VVG6_9SAUR;A0A6J1W124_9SAUR;A0A6J1W1M5_9SAUR;A0A6J1W1M7_9SAUR;A0A6P9B0G7_PANGU;A0A6P9B6V7_PANGU;A0A6P9BDD7_PANGU;A0A6P9BID7_PANGU;A0A6P9CFA7_PANGU;A0A8C5SYZ3_LATLA;A0A8C6XPL2_NAJNA;A0A8C6XV…	Class I histocompatibility antigen, F10 alpha chain-like;H-2 class I histocompatibility antigen, Q9 alpha chain-like;Ig-like domain-containing protein;LOW QUALITY PROTEIN: major histocompatibility complex class I-related gene protein-like;Major histocompatibility complex class I-related gene protein-like;Major histocompatibility complex class I-related protein;MHC class I antigen;MHC class I-like…	Boiga irregularis (Brown tree snake);Laticauda laticaudata (Blue-ringed sea krait) (Blue-lipped sea krait);Micrurus lemniscatus carvalhoi;Micrurus lemniscatus lemniscatus;Micrurus paraensis;Micrurus spixii (Amazon coral snake);Micrurus surinamensis (Surinam coral snake);Naja naja (Indian cobra);Notechis scutatus (mainland tiger snake);Ophiophagus hannah (King cobra) (Naja hannah);Pantherophis gut…	IPR007110;IPR013783;IPR036179	Membrane;Reference proteome;Transmembrane;Transmembrane helix	.
A0A670ZAN5;A0A670Z2E3;A0A6J1VTV0;A0A8C5S601;V8NBY5;A0A8C6VMB9;A0A6P9D4X9;A0A2D4FXJ1;A0A6I9XH04;A0A1W7RGZ6;A0A2D4FXK3	A0A670ZAN5;A0A670Z2E3;A0A6J1VTV0;A0A8C5S601;V8NBY5;A0A8C6VMB9;A0A6P9D4X9	98	FQEPLSFPVYLQK;SDFLVQYTGEGYTTR;WQTLLSVDDMVQK	A0A1W7RGZ6_AGKCO;A0A2D4FXJ1_MICCO;A0A2D4FXK3_MICCO;A0A670Z2E3_PSETE;A0A670ZAN5_PSETE;A0A6I9XH04_9SAUR;A0A6J1VTV0_9SAUR;A0A6P9D4X9_PANGU;A0A8C5S601_LATLA;A0A8C6VMB9_NAJNA;V8NBY5_OPHHA	N-acetylglucosamine-6-sulfatase;N-acetylglucosamine-6-sulfatase (EC 3.1.6.14) (Glucosamine-6-sulfatase);N-acetylglucosamine-6-sulfatase-like;Sulfatase N-terminal domain-containing protein	Agkistrodon contortrix contortrix (Southern copperhead);Laticauda laticaudata (Blue-ringed sea krait) (Blue-lipped sea krait);Micrurus corallinus (Brazilian coral snake);Naja naja (Indian cobra);Notechis scutatus (mainland tiger snake);Ophiophagus hannah (King cobra) (Naja hannah);Pantherophis guttatus (Corn snake) (Elaphe guttata);Pseudonaja textilis (Eastern brown snake);Thamnophis sirtalis		Reference proteome	.
A0A6J1VTU2;A0A6J1W229;A0A8C6VFJ8;A0A670YJ29;A0A8C5SY99;V8P8F6;A0A6P9BK33;A0A6I9Z3H7;J3S1C4;T1D7N7;A0A6P9BEF3;A0A6B2F9K1;A0A1W7RCC2;A0A0B8RWN5;A0A6P9BBV9;A0A2H6NH29	A0A6J1VTU2;A0A6J1W229;A0A8C6VFJ8;A0A670YJ29;A0A8C5SY99;V8P8F6;A0A6P9BK33;A0A6I9Z3H7;J3S1C4;T1D7N7;A0A6P9BEF3;A0A6B2F9K1;A0A1W7RCC2;A0A0B8RWN5;A0A6P9BBV9;A0A2H6NH29	92	ANPHPPNYYELMEFDPLAPSDPTK;HIYEEIDPHLFK	A0A0B8RWN5_BOIIR;A0A1W7RCC2_AGKCO;A0A2H6NH29_MICLE;A0A670YJ29_PSETE;A0A6B2F9K1_9SAUR;A0A6I9Z3H7_9SAUR;A0A6J1VTU2_9SAUR;A0A6J1W229_9SAUR;A0A6P9BBV9_PANGU;A0A6P9BEF3_PANGU;A0A6P9BK33_PANGU;A0A8C5SY99_LATLA;A0A8C6VFJ8_NAJNA;J3S1C4_CROAD;T1D7N7_CROHD;V8P8F6_OPHHA	GAT domain-containing protein;Target of myb1 like 1 membrane trafficking protein;TOM1-like protein 1;TOM1-like protein 1 isoform X1;TOM1-like protein 1 isoform X2;TOM1-like protein 1 isoform X3;TOM1-like protein 1-like;TOM1-like protein 1-like protein;VHS domain-containing protein	Agkistrodon contortrix contortrix (Southern copperhead);Boiga irregularis (Brown tree snake);Bothriechis nubestris;Crotalus adamanteus (Eastern diamondback rattlesnake);Crotalus horridus (Timber rattlesnake);Laticauda laticaudata (Blue-ringed sea krait) (Blue-lipped sea krait);Micrurus lemniscatus carvalhoi;Naja naja (Indian cobra);Notechis scutatus (mainland tiger snake);Ophiophagus hannah (King…		Reference proteome	.
A0A670XV29;V8NA37;A0A8C6Y2B7;A0A8C5RJ23;A0A6J1VW70;A0A6P9DFI0;A0A6I9YVC1;A0A1W7RFS1;A0A0K8RU44;A0A0F7Z658	A0A670XV29;V8NA37;A0A8C6Y2B7;A0A8C5RJ23;A0A6J1VW70;A0A6P9DFI0;A0A6I9YVC1;A0A1W7RFS1;A0A0K8RU44;A0A0F7Z658	83	AQLVQEDLER;FVIKPIDK;IGFPWSEIR;ISQLEFAQQK;QLFDQVVK;RKPDTIEVQQMK;TQEQLTSEMLELTTR	A0A0F7Z658_CROAD;A0A0K8RU44_CROHD;A0A1W7RFS1_AGKCO;A0A670XV29_PSETE;A0A6I9YVC1_9SAUR;A0A6J1VW70_9SAUR;A0A6P9DFI0_PANGU;A0A8C5RJ23_LATLA;A0A8C6Y2B7_NAJNA;V8NA37_OPHHA	Moesin	Agkistrodon contortrix contortrix (Southern copperhead);Crotalus adamanteus (Eastern diamondback rattlesnake);Crotalus horridus (Timber rattlesnake);Laticauda laticaudata (Blue-ringed sea krait) (Blue-lipped sea krait);Naja naja (Indian cobra);Notechis scutatus (mainland tiger snake);Ophiophagus hannah (King cobra) (Naja hannah);Pantherophis guttatus (Corn snake) (Elaphe guttata);Pseudonaja texti…		Membrane;Reference proteome	.
A0A6I9YQI5;A0A670XUU1;A0A8C6X3P0;A0A8C6VSE5;A0A6P9DL73;A0A6P9DVB8;A0A6J1V3J7	A0A6I9YQI5;A0A670XUU1;A0A8C6X3P0;A0A8C6VSE5;A0A6P9DL73;A0A6P9DVB8;A0A6J1V3J7	82	YVEVMVVADSR	A0A670XUU1_PSETE;A0A6I9YQI5_9SAUR;A0A6J1V3J7_9SAUR;A0A6P9DL73_PANGU;A0A6P9DVB8_PANGU;A0A8C6VSE5_NAJNA;A0A8C6X3P0_NAJNA	A disintegrin and metalloproteinase with thrombospondin motifs 9;A disintegrin and metalloproteinase with thrombospondin motifs 9 isoform X1;A disintegrin and metalloproteinase with thrombospondin motifs 9 isoform X2;A disintegrin and metalloproteinase with thrombospondin motifs 9-like;ADAM metallopeptidase with thrombospondin type 1 motif 9;Peptidase M12B domain-containing protein	Naja naja (Indian cobra);Notechis scutatus (mainland tiger snake);Pantherophis guttatus (Corn snake) (Elaphe guttata);Pseudonaja textilis (Eastern brown snake);Thamnophis sirtalis		Reference proteome	.
V8N5V5	V8N5V5	320	GGFLQYGYDGR	V8N5V5_OPHHA	MHC class I-like antigen recognition-like domain-containing protein	Ophiophagus hannah (King cobra) (Naja hannah)		Reference proteome	.
A0A8C5S084	A0A8C5S084	156	LVESGGDMR	A0A8C5S084_LATLA	Ig-like domain-containing protein	Laticauda laticaudata (Blue-ringed sea krait) (Blue-lipped sea krait)	IPR007110;IPR013783;IPR036179	Reference proteome	.
A0A8C6VPC4	A0A8C6VPC4	180	MNTGYTINSER	A0A8C6VPC4_NAJNA	Ig-like domain-containing protein	Naja naja (Indian cobra)	IPR007110;IPR013783;IPR036179	Reference proteome	.
V8PGB2;A0A8C5RLS8	V8PGB2;A0A8C5RLS8	153	DTLGYFNQLPVQVAR	A0A8C5RLS8_LATLA;V8PGB2_OPHHA	Claudin 23;Claudin-23	Laticauda laticaudata (Blue-ringed sea krait) (Blue-lipped sea krait);Ophiophagus hannah (King cobra) (Naja hannah)		Membrane;Reference proteome;Transmembrane;Transmembrane helix	.
A0A670ZH24;A0A6J1VXD2;A0A670ZGW6;A0A8C5S0V0;A0A2D4ILD7;A0A6P9AYQ0;A0A2D4ILH8	A0A670ZH24;A0A6J1VXD2;A0A670ZGW6;A0A8C5S0V0	103	ALTEAIEFDK;LMGLFEPSDMK;NLILFLGDGMGIPTITATR	A0A2D4ILD7_MICLE;A0A2D4ILH8_MICLE;A0A670ZGW6_PSETE;A0A670ZH24_PSETE;A0A6J1VXD2_9SAUR;A0A6P9AYQ0_PANGU;A0A8C5S0V0_LATLA	alkaline phosphatase (EC 3.1.3.1);Alkaline phosphatase (EC 3.1.3.1)	Laticauda laticaudata (Blue-ringed sea krait) (Blue-lipped sea krait);Micrurus lemniscatus lemniscatus;Notechis scutatus (mainland tiger snake);Pantherophis guttatus (Corn snake) (Elaphe guttata);Pseudonaja textilis (Eastern brown snake)		Membrane;Reference proteome	.
A0A2D4HEV1;A0A2D4PVN6;A0A8C5SIB8;A0A670YVH1;A0A8C6XL15;A0A2D4M1Y9;A0A2D4M1C2;A0A8C6XJR3;A0A6I9YTS1;A0A2D4PVQ6	A0A2D4HEV1;A0A2D4PVN6;A0A8C5SIB8;A0A670YVH1;A0A8C6XL15;A0A2D4M1Y9;A0A2D4M1C2;A0A8C6XJR3;A0A6I9YTS1;A0A2D4PVQ6	51	DSSNFYLQMNNLK;GTMVTVSSESPK	A0A2D4HEV1_MICLE;A0A2D4M1C2_9SAUR;A0A2D4M1Y9_9SAUR;A0A2D4PVN6_MICSU;A0A2D4PVQ6_MICSU;A0A670YVH1_PSETE;A0A6I9YTS1_9SAUR;A0A8C5SIB8_LATLA;A0A8C6XJR3_NAJNA;A0A8C6XL15_NAJNA	Ig-like domain-containing protein;Immunoglobulin V-set domain-containing protein;Uncharacterized protein LOC106553680	Laticauda laticaudata (Blue-ringed sea krait) (Blue-lipped sea krait);Micrurus lemniscatus lemniscatus;Micrurus spixii (Amazon coral snake);Micrurus surinamensis (Surinam coral snake);Naja naja (Indian cobra);Pseudonaja textilis (Eastern brown snake);Thamnophis sirtalis	IPR007110;IPR013783;IPR036179	Membrane;Reference proteome;Transmembrane;Transmembrane helix	.
A0A8C6Y1E1;V8NBD1	A0A8C6Y1E1	216	KLQDSDAGPYTVSMMGLGGK;LQDSDAGPYTVSMMGLGGK;SPTACNWFR;VVLLFLDDPR	A0A8C6Y1E1_NAJNA;V8NBD1_OPHHA	Ig-like domain-containing protein;Pregnancy-specific beta-1-glycoprotein 5	Naja naja (Indian cobra);Ophiophagus hannah (King cobra) (Naja hannah)	IPR007110;IPR013783;IPR036179	Reference proteome	.
A0A6I9YHF8;A0A6I9YHV2;T2HS00;A0A6J1ULB4;V8NH29;A0A670ZQM2;A0A6J1UE64;A0A8C5SQI5;J3S9B2;A0A8C5ST44;A0A8C5SPR7;A0A8C5SPS7;A0A6P9D6D6;A0A0B8RXQ3;A0A6P9D7J7;A0A6P9DH94;A0A6P9DK79;D0VY04;A0A8C5RVF1	A0A6I9YHF8;A0A6I9YHV2;T2HS00;A0A6J1ULB4;V8NH29;A0A670ZQM2;A0A6J1UE64;A0A8C5SQI5;J3S9B2;A0A8C5ST44;A0A8C5SPR7;A0A8C5SPS7	123	GPEVWCQNLR;MVCVMLR;MVVAYADK;SILDMLLEATSPK;SREECKDFVEVYGK	A0A0B8RXQ3_BOIIR;A0A670ZQM2_PSETE;A0A6I9YHF8_9SAUR;A0A6I9YHV2_9SAUR;A0A6J1UE64_9SAUR;A0A6J1ULB4_9SAUR;A0A6P9D6D6_PANGU;A0A6P9D7J7_PANGU;A0A6P9DH94_PANGU;A0A6P9DK79_PANGU;A0A8C5RVF1_LATLA;A0A8C5SPR7_LATLA;A0A8C5SPS7_LATLA;A0A8C5SQI5_LATLA;A0A8C5ST44_LATLA;D0VY04_9SAUR;J3S9B2_CROAD;T2HS00_PROFL;V8NH29_OPHHA	Proactivator polypeptide;Proactivator polypeptide-like;Prosaposin;Prosaposin isoform X1;Prosaposin isoform X2;Prosaposin-like isoform X1;Prosaposin-like isoform X2;Prosaposin-like isoform X3;Prosaposin-like isoform X4;Saposin B-type domain-containing protein	Boiga irregularis (Brown tree snake);Crotalus adamanteus (Eastern diamondback rattlesnake);Laticauda laticaudata (Blue-ringed sea krait) (Blue-lipped sea krait);Leiolepis reevesii rubritaeniata;Notechis scutatus (mainland tiger snake);Ophiophagus hannah (King cobra) (Naja hannah);Pantherophis guttatus (Corn snake) (Elaphe guttata);Protobothrops flavoviridis (Habu) (Trimeresurus flavoviridis);Pseu…		Reference proteome	.
A0A8C6X4K1	A0A8C6X4K1	184	GGSQDITSGVETTK	A0A8C6X4K1_NAJNA	Ig-like domain-containing protein	Naja naja (Indian cobra)	IPR007110;IPR013783;IPR036179	Reference proteome	.
T1DLA8;J3SC65;A0A6B2FA49;A0A6B2F0K3;A0A1W7RHG4;A0A2H6N2F1;A0A6J1UJ13;A0A670YC00;A0A2D4GSG5;A0A2D4LJA5;A0A2D4FSW7;A0A2D4FSV6;A0A8C5SWE2;A0A2H6N249;A0A2D4GDP0	T1DLA8;J3SC65;A0A6B2FA49;A0A6B2F0K3;A0A1W7RHG4;A0A2H6N2F1	41	FFPEDVSVELIQDITQK;FVIKPIDK;IAQDLEMYGINYFEIK;IGFPWSEIR;LMALQAK;QLFDQVVK;RKPDTIEVQQMK;TLTDELAQAR;TQNDLLHTENMR	A0A1W7RHG4_AGKCO;A0A2D4FSV6_MICCO;A0A2D4FSW7_MICCO;A0A2D4GDP0_MICCO;A0A2D4GSG5_MICCO;A0A2D4LJA5_9SAUR;A0A2H6N249_MICLE;A0A2H6N2F1_MICLE;A0A670YC00_PSETE;A0A6B2F0K3_BOTNI;A0A6B2FA49_9SAUR;A0A6J1UJ13_9SAUR;A0A8C5SWE2_LATLA;J3SC65_CROAD;T1DLA8_CROHD	Ezrin/radixin/moesin C-terminal domain-containing protein;Ezrin-like (Ezrin-like protein);Ezrin-like protein;FERM domain-containing protein;Radixin;Uncharacterized protein	Agkistrodon contortrix contortrix (Southern copperhead);Bothriechis nigroviridis (Black-speckled palm pit viper);Bothriechis nubestris;Crotalus adamanteus (Eastern diamondback rattlesnake);Crotalus horridus (Timber rattlesnake);Laticauda laticaudata (Blue-ringed sea krait) (Blue-lipped sea krait);Micrurus corallinus (Brazilian coral snake);Micrurus lemniscatus carvalhoi;Micrurus spixii (Amazon co…		Membrane;Reference proteome	.
A0A8C6XC39;A0A6P9DHS7	A0A8C6XC39;A0A6P9DHS7	193	AGDNVVVSPHGIASVLGMLQLGADGK;ASAATTAIVTAR;FTAEAETDLKEPLK;IANIVFANSGLK;IEVSEDGTK;LVVINAVYFK;MEAPFVSR;NSEVFQCPVK;SENIYVSQLLQK;TIQSWMTTMVQK;TYQVPMLAQLSVFR	A0A6P9DHS7_PANGU;A0A8C6XC39_NAJNA	Glia-derived nexin;Serpin family E member 2	Naja naja (Indian cobra);Pantherophis guttatus (Corn snake) (Elaphe guttata)		Reference proteome	.
A0A8C6XYH4;A0A8C5RGJ3;A0A8C6XVZ9;A0A8C6XV67	A0A8C6XYH4;A0A8C5RGJ3;A0A8C6XVZ9;A0A8C6XV67	214	FLVNPQGK;FLVNPQGKPVMR;GDVNGENEQK;HVRPGGGYVPNFQLFQK;LFWSPLK;LVILGFPCNQFGK;NSCPPVVETFGDTAK;PGGGYVPNFQLFQK;QEPGQNSEILQGIK	A0A8C5RGJ3_LATLA;A0A8C6XV67_NAJNA;A0A8C6XVZ9_NAJNA;A0A8C6XYH4_NAJNA	Glutathione peroxidase;Glutathione peroxidase 3	Laticauda laticaudata (Blue-ringed sea krait) (Blue-lipped sea krait);Naja naja (Indian cobra)		Membrane;Reference proteome;Transmembrane;Transmembrane helix	.
A0A8C6XAL5;A0A8C7DVS3;A0A670YUG0;A0A670YK89;A0A670YMJ2;A0A0B8RXZ9;V8NYW9;A0A346CI90;A0A182C5T8;A0A6P9B1J7	A0A8C6XAL5;A0A8C7DVS3;A0A670YUG0;A0A670YK89;A0A670YMJ2	190	ASGNPILLNK;DEVEELQK;ETPVLSNPGPYLEFR;ETPVLSNPGPYLEFRDEVEELQK;FPILSANIR;FPILSANIRPK;GDSSNHSSGDLDISIVGDYIK;GVDVVVGGHTNTFLYTGSPPSNEVAAGNYPFMQLSDDGR;HGQGTGELLQVSGIK;HPDDNEWNHVSMCIVNGGGIR;IIALGHSGFK;IINVGSEK;ISGYILPYK;LTILHTNDVHAR;LTTLGVNK;QAFEHSVHR;QVPVVQAYAFGK;SIQEDPAVK;VFPAMEGR;VGIIGYTTK;VLLPSFLAAGGDGYYMLK;VPTYVPLEMEK;VVSLNVLCTECR;VVYDLSQK;VVYDLSQKPGK;YDAMALGNHEFDNGLDGLLDPLLK	A0A0B8RXZ9_BOIIR;A0A182C5T8_9SAUR;A0A346CI90_9SAUR;A0A670YK89_PSETE;A0A670YMJ2_PSETE;A0A670YUG0_PSETE;A0A6P9B1J7_PANGU;A0A8C6XAL5_NAJNA;A0A8C7DVS3_NAJNA;V8NYW9_OPHHA	5'-nucleotidase (EC 3.1.3.5) (Ecto-5'-nucleotidase)	Boiga irregularis (Brown tree snake);Naja naja (Indian cobra);Ophiophagus hannah (King cobra) (Naja hannah);Pantherophis guttatus (Corn snake) (Elaphe guttata);Phalotris mertensi;Pseudonaja textilis (Eastern brown snake);Spilotes sulphureus (Amazon puffing snake)		Membrane;Reference proteome;Transmembrane;Transmembrane helix	.
A0A8C6V9T6;A0A8C6VHF0	A0A8C6V9T6;A0A8C6VHF0	167	FWSVLPTDLVPSSK	A0A8C6V9T6_NAJNA;A0A8C6VHF0_NAJNA	Choline transporter-like protein	Naja naja (Indian cobra)		Membrane;Reference proteome;Transmembrane;Transmembrane helix	.
A0A6G5ZVN1	A0A6G5ZVN1	112	ALGNHEFDNGLDGLLDPLLK;ASGNPILLNK;ETPVLSNPGPYLEFR;HPDDNEWNHVSMCIVNGGGIR;IINVGSEK;QVPVVQAYAFGK;VGIIGYTTK	A0A6G5ZVN1_VIPAN	5'-nucleotidase (EC 3.1.3.5) (Ecto-5'-nucleotidase)	Vipera anatolica senliki (Anatolian meadow viper)		Membrane	.
U3FZM0;A0A6J1UH18;V8PBL8;A0A8C6VLT2;A0A6I9Z0N4;A0A670YWF9;A0A6P9DAK7	U3FZM0;A0A6J1UH18;V8PBL8;A0A8C6VLT2;A0A6I9Z0N4;A0A670YWF9;A0A6P9DAK7	127	ITFELFADTVPK;PNPLVFFDVAADGQPLGR	A0A670YWF9_PSETE;A0A6I9Z0N4_9SAUR;A0A6J1UH18_9SAUR;A0A6P9DAK7_PANGU;A0A8C6VLT2_NAJNA;U3FZM0_MICFL;V8PBL8_OPHHA	Peptidyl-prolyl cis-trans isomerase (PPIase) (EC 5.2.1.8)	Micrurus fulvius (Eastern coral snake) (Coluber fulvius);Naja naja (Indian cobra);Notechis scutatus (mainland tiger snake);Ophiophagus hannah (King cobra) (Naja hannah);Pantherophis guttatus (Corn snake) (Elaphe guttata);Pseudonaja textilis (Eastern brown snake);Thamnophis sirtalis		Reference proteome	.
A0A8C5S9W2;V8P5G7;A0A6I9YMK6;A0A8C7E582;A0A6J1UII7;A0A8C7E539;A0A8C6Y895;A0A8C6Y4V6;A0A8C6Y530;A0A8C6Y546;A0A6J1UP62;A0A2D4HWA4;A0A6P9CYI3	A0A8C5S9W2;V8P5G7;A0A6I9YMK6;A0A8C7E582;A0A6J1UII7;A0A8C7E539;A0A8C6Y895;A0A8C6Y4V6;A0A8C6Y530;A0A8C6Y546;A0A6J1UP62;A0A2D4HWA4;A0A6P9CYI3	52	LFNLGSQK	A0A2D4HWA4_MICLE;A0A6I9YMK6_9SAUR;A0A6J1UII7_9SAUR;A0A6J1UP62_9SAUR;A0A6P9CYI3_PANGU;A0A8C5S9W2_LATLA;A0A8C6Y4V6_NAJNA;A0A8C6Y530_NAJNA;A0A8C6Y546_NAJNA;A0A8C6Y895_NAJNA;A0A8C7E539_NAJNA;A0A8C7E582_NAJNA;V8P5G7_OPHHA	Fibronectin type-II domain-containing protein;Lymphocyte antigen 75;Lymphocyte antigen 75-like	Laticauda laticaudata (Blue-ringed sea krait) (Blue-lipped sea krait);Micrurus lemniscatus lemniscatus;Naja naja (Indian cobra);Notechis scutatus (mainland tiger snake);Ophiophagus hannah (King cobra) (Naja hannah);Pantherophis guttatus (Corn snake) (Elaphe guttata);Thamnophis sirtalis		Membrane;Reference proteome;Transmembrane;Transmembrane helix	.
A0A6I9XNN9	A0A6I9XNN9	115	YLSYGEETLLR	A0A6I9XNN9_9SAUR	Major histocompatibility complex class I-related gene protein-like	Thamnophis sirtalis		Reference proteome	.
A0A8C6X6P1;A6MJI0;A0A6I9XYE9;A0A6J1UHE7;A6MJH4;A6MJH7;A0A670YVH3;V8P9G9;A0A6J1UJ10;A0A098M0K7;A6MJH5;A6MJH2;A0A098LWT3;A6MJI1;A6MJH3;A0A6B2FCR7;A6MJH9;A0A098LWW7;A6MJH6;A6MJH8;A0A0F7Z0U1;A0A098LYK4;A0A0A1WC79;A0A6P9CD08;A0A6G5ZUU6;A0A0F7Z8N0;A0A0K8RVQ9;A0A0K8S166;A0A1W7RHX7;A0A077LD18;A0A077LAF7;Q75S82;T2HPT1;U3TDD4;Q75S83;A0A8C5SFU6	A0A8C6X6P1;A6MJI0;A0A6I9XYE9;A0A6J1UHE7;A6MJH4;A6MJH7;A0A670YVH3;V8P9G9;A0A6J1UJ10;A0A098M0K7;A6MJH5;A6MJH2;A0A098LWT3;A6MJI1;A6MJH3;A0A6B2FCR7;A6MJH9;A0A098LWW7;A6MJH6	186	FQPSEPYFASDK;LGTYEVEDQISAAK;NFESVGYLLIHGTADDNVHFQQAAQISK;TIITENPLPETIQYISWSPAGHK;WMSGHEYVYTNQNNVFLYNIDDGK;WQYYDSIYTER	A0A077LAF7_PROFL;A0A077LD18_PROEL;A0A098LWT3_PYTRG;A0A098LWW7_9SAUR;A0A098LYK4_PANGU;A0A098M0K7_9SAUR;A0A0A1WC79_ECHCO;A0A0F7Z0U1_MICFL;A0A0F7Z8N0_CROAD;A0A0K8RVQ9_CROHD;A0A0K8S166_CROHD;A0A1W7RHX7_AGKCO;A0A670YVH3_PSETE;A0A6B2FCR7_BOTNI;A0A6G5ZUU6_VIPAN;A0A6I9XYE9_9SAUR;A0A6J1UHE7_9SAUR;A0A6J1UJ10_9SAUR;A0A6P9CD08_PANGU;A0A8C5SFU6_LATLA;A0A8C6X6P1_NAJNA;A6MJH2_OXYSU;A6MJH3_OXYMI;A6MJH4_PSETE;A6M…	Dipeptidyl peptidase 4;Dipeptidyl peptidase 4 (EC 3.4.14.5) (Dipeptidyl peptidase IV) (T-cell activation antigen CD26);Dipeptidyl peptidase iv;Dipeptidyl peptidase IV;Dipeptidylpeptidase;Dipeptidylpeptidase 3;Dipeptidylpeptidase 4;Dipeptidylpeptidase 4a;Dipeptidylpeptidase 4a (EC 3.4.14.5);Dipeptidylpeptidase 4b (EC 3.4.14.5);Dipeptidylpeptidase IV N-terminal domain-containing protein;Uncharacter…	Agkistrodon contortrix contortrix (Southern copperhead);Bothriechis nigroviridis (Black-speckled palm pit viper);Crotalus adamanteus (Eastern diamondback rattlesnake);Crotalus horridus (Timber rattlesnake);Cryptophis nigrescens (Eastern small-eyed snake) (Rhinoplocephalus nigrescens);Demansia vestigiata (Lesser black whip snake) (Demansia atra);Echis coloratus (Carpet viper);Gloydius brevicaudus …		Membrane;Reference proteome;Transmembrane;Transmembrane helix	.
A0A6I9X9F3	A0A6I9X9F3	114	LDAFQSQVQK	A0A6I9X9F3_9SAUR	SUN domain-containing protein 2	Thamnophis sirtalis		Membrane;Reference proteome;Transmembrane;Transmembrane helix	.
V8N7G3;A0A8C5S1H6	V8N7G3;A0A8C5S1H6	321	DAVQVAEALFVQR;LVLVDAIHFK	A0A8C5S1H6_LATLA;V8N7G3_OPHHA	Plasminogen activator inhibitor 1;Serpin family E member 1	Laticauda laticaudata (Blue-ringed sea krait) (Blue-lipped sea krait);Ophiophagus hannah (King cobra) (Naja hannah)		Reference proteome	.
V8NYI4;A0A2H6NLU7;A0A2D4FK51;A0A2D4LT85;A0A2D4IT44;A0A2D4FKB0;A0A0B8RWQ1	V8NYI4;A0A2H6NLU7;A0A2D4FK51;A0A2D4LT85;A0A2D4IT44;A0A2D4FKB0;A0A0B8RWQ1	324	INIGTIELLNDEQK;YTQNIDSTLNK	A0A0B8RWQ1_BOIIR;A0A2D4FK51_MICCO;A0A2D4FKB0_MICCO;A0A2D4IT44_MICLE;A0A2D4LT85_9SAUR;A0A2H6NLU7_MICLE;V8NYI4_OPHHA	Glial cell line-derived neurotrophic factor;Prominin-1-A;Prominin-3	Boiga irregularis (Brown tree snake);Micrurus corallinus (Brazilian coral snake);Micrurus lemniscatus carvalhoi;Micrurus lemniscatus lemniscatus;Micrurus spixii (Amazon coral snake);Ophiophagus hannah (King cobra) (Naja hannah)		Membrane;Reference proteome;Transmembrane;Transmembrane helix	.
A0A2D4NH43;A0A8C6XEV1;V8P2R1	A0A2D4NH43;A0A8C6XEV1;V8P2R1	67	NNNLEVNYR	A0A2D4NH43_9SAUR;A0A8C6XEV1_NAJNA;V8P2R1_OPHHA	Lymphocyte antigen 86;MD-2-related lipid-recognition domain-containing protein	Micrurus spixii (Amazon coral snake);Naja naja (Indian cobra);Ophiophagus hannah (King cobra) (Naja hannah)		Membrane;Reference proteome;Transmembrane;Transmembrane helix	.
A0A8C6VGX3;A0A6J1UYD7;A0A670Z5A4;A0A8C5S1Q6;A0A6P9BK03;A0A6P9BQQ6;A0A0B8RRA8;V8NYG1;V8NQA3	A0A8C6VGX3;A0A6J1UYD7;A0A670Z5A4;A0A8C5S1Q6;A0A6P9BK03	99	GFLAYYEICDFK;GNQWVGYDDVSSITNK;ITTAEWNDEQLYK;YDFDGLDLDWEYPGAR	A0A0B8RRA8_BOIIR;A0A670Z5A4_PSETE;A0A6J1UYD7_9SAUR;A0A6P9BK03_PANGU;A0A6P9BQQ6_PANGU;A0A8C5S1Q6_LATLA;A0A8C6VGX3_NAJNA;V8NQA3_OPHHA;V8NYG1_OPHHA	Chitinase-3-like protein 2;Chitotriosidase;Chitotriosidase-1;Chitotriosidase-1-like;Chitotriosidase-1-like isoform X1;Chitotriosidase-1-like isoform X2;GH18 domain-containing protein	Boiga irregularis (Brown tree snake);Laticauda laticaudata (Blue-ringed sea krait) (Blue-lipped sea krait);Naja naja (Indian cobra);Notechis scutatus (mainland tiger snake);Ophiophagus hannah (King cobra) (Naja hannah);Pantherophis guttatus (Corn snake) (Elaphe guttata);Pseudonaja textilis (Eastern brown snake)		Reference proteome	.
A0A2D4MV49;A0A2D4MWD4	A0A2D4MV49;A0A2D4MWD4	65	QNPYDEGRPK	A0A2D4MV49_9SAUR;A0A2D4MWD4_9SAUR	SEA domain-containing protein	Micrurus spixii (Amazon coral snake)		Membrane;Transmembrane;Transmembrane helix	.
A0A2D4LER7;A0A2D4LE98;A0A2D4PXU3;A0A2D4M1A3	A0A2D4LER7;A0A2D4LE98	63	APSVYVLPPSLEELNLR;EDETFTCK;EITTGITTSK;EITTGITTSKPIPNGR;GGYTIWSK;GTMVTVTSESPK;ISNIPLEADYSK;TLEKDSVGEPK	A0A2D4LE98_9SAUR;A0A2D4LER7_9SAUR;A0A2D4M1A3_9SAUR;A0A2D4PXU3_MICSU	Ig-like domain-containing protein	Micrurus spixii (Amazon coral snake);Micrurus surinamensis (Surinam coral snake)	IPR007110;IPR013783;IPR036179		.
A0A8C6XKE5;A0A8C6XIY1;A0A8C6XIS3;A0A8C6XIV3;A0A6P9DA94;A0A8C5RG40;A0A2D4H371;A0A2D4H355;A0A6I9YSN3;A0A2D4JSR5;A0A6P9AWP6;A0A2D4H386;A0A2D4K5E1;A0A670Z7X3	A0A8C6XKE5;A0A8C6XIY1;A0A8C6XIS3;A0A8C6XIV3;A0A6P9DA94;A0A8C5RG40;A0A2D4H371;A0A2D4H355;A0A6I9YSN3	205	GLETFSQLSWR;GYMVWQEVFDNGVK;LLDIVASYK;SNPEIQAFMQK	A0A2D4H355_MICCO;A0A2D4H371_MICCO;A0A2D4H386_MICCO;A0A2D4JSR5_9SAUR;A0A2D4K5E1_9SAUR;A0A670Z7X3_PSETE;A0A6I9YSN3_9SAUR;A0A6P9AWP6_PANGU;A0A6P9DA94_PANGU;A0A8C5RG40_LATLA;A0A8C6XIS3_NAJNA;A0A8C6XIV3_NAJNA;A0A8C6XIY1_NAJNA;A0A8C6XKE5_NAJNA	Beta-hexosaminidase (EC 3.2.1.52);beta-N-acetylhexosaminidase (EC 3.2.1.52)	Laticauda laticaudata (Blue-ringed sea krait) (Blue-lipped sea krait);Micrurus corallinus (Brazilian coral snake);Micrurus paraensis;Naja naja (Indian cobra);Pantherophis guttatus (Corn snake) (Elaphe guttata);Pseudonaja textilis (Eastern brown snake);Thamnophis sirtalis		Reference proteome	.
A0A6J1UY49;A0A6J1V6C9;A0A6J1V3X0;A0A670ZXI7;V8PGW5;A0A2D4M3C3;A0A6P9D376;A0A6I9Y792;A0A8C5RAE5	A0A6J1UY49;A0A6J1V6C9;A0A6J1V3X0;A0A670ZXI7;V8PGW5	130	TLNQLYLEAANR;VYDYQVQGAFAR;VYNVEQLAFQDPATSFFSTSDHSK	A0A2D4M3C3_9SAUR;A0A670ZXI7_PSETE;A0A6I9Y792_9SAUR;A0A6J1UY49_9SAUR;A0A6J1V3X0_9SAUR;A0A6J1V6C9_9SAUR;A0A6P9D376_PANGU;A0A8C5RAE5_LATLA;V8PGW5_OPHHA	deoxyribonuclease II (EC 3.1.22.1)	Laticauda laticaudata (Blue-ringed sea krait) (Blue-lipped sea krait);Micrurus spixii (Amazon coral snake);Notechis scutatus (mainland tiger snake);Ophiophagus hannah (King cobra) (Naja hannah);Pantherophis guttatus (Corn snake) (Elaphe guttata);Pseudonaja textilis (Eastern brown snake);Thamnophis sirtalis		Membrane;Reference proteome;Transmembrane;Transmembrane helix	.
A0A8C6XDB1;A0A6J1W1W5;A0A2H6MUH1;A0A2H6MUJ5	A0A8C6XDB1;A0A6J1W1W5;A0A2H6MUH1;A0A2H6MUJ5	197	GVQVLTDDSPGGSTPDR;ISPSSGTLLGGR	A0A2H6MUH1_MICLE;A0A2H6MUJ5_MICLE;A0A6J1W1W5_9SAUR;A0A8C6XDB1_NAJNA	SMB domain-containing protein;Sushi domain containing 2;Sushi domain-containing protein 2-like	Micrurus lemniscatus carvalhoi;Naja naja (Indian cobra);Notechis scutatus (mainland tiger snake)	IPR013783	Reference proteome	.
A0A8C6X306;A0A8C6VFY5;A0A6J1USD7;A0A6J1URT5;A0A8C5S848;A0A8C5WUE9;V8NW35;A0A8C5S7P6;A0A670XTL7;A0A6P9BHA6	A0A8C6X306;A0A8C6VFY5;A0A6J1USD7;A0A6J1URT5;A0A8C5S848;A0A8C5WUE9;V8NW35;A0A8C5S7P6	128	ELDNTECFLK;GTFTDDCSEVFQK;NLYLDLAR	A0A670XTL7_PSETE;A0A6J1URT5_9SAUR;A0A6J1USD7_9SAUR;A0A6P9BHA6_PANGU;A0A8C5S7P6_LATLA;A0A8C5S848_LATLA;A0A8C5WUE9_LATLA;A0A8C6VFY5_NAJNA;A0A8C6X306_NAJNA;V8NW35_OPHHA	Colony stimulating factor 1;Interleukin-7;Macrophage colony-stimulating factor 1;Macrophage colony-stimulating factor 1-like	Laticauda laticaudata (Blue-ringed sea krait) (Blue-lipped sea krait);Naja naja (Indian cobra);Notechis scutatus (mainland tiger snake);Ophiophagus hannah (King cobra) (Naja hannah);Pantherophis guttatus (Corn snake) (Elaphe guttata);Pseudonaja textilis (Eastern brown snake)		Membrane;Reference proteome;Transmembrane;Transmembrane helix	.
A0A2H6N791;A0A2D4LIB0;A0A2D4LIK9;A0A670Z2S8;A0A2D4LI39;A0A2D4LIB1;A0A2D4LI30;A0A670Z934;A0A2D4I2I1;A0A2D4EY54;A0A0B8RRE3;A0A0B8RUH1;A0A8C5S2Z3	A0A2H6N791;A0A2D4LIB0;A0A2D4LIK9;A0A670Z2S8;A0A2D4LI39;A0A2D4LIB1;A0A2D4LI30;A0A670Z934;A0A2D4I2I1;A0A2D4EY54;A0A0B8RRE3;A0A0B8RUH1;A0A8C5S2Z3	74	IGWYQQK;YLASSYLTR	A0A0B8RRE3_BOIIR;A0A0B8RUH1_BOIIR;A0A2D4EY54_MICCO;A0A2D4I2I1_MICLE;A0A2D4LI30_9SAUR;A0A2D4LI39_9SAUR;A0A2D4LIB0_9SAUR;A0A2D4LIB1_9SAUR;A0A2D4LIK9_9SAUR;A0A2H6N791_MICLE;A0A670Z2S8_PSETE;A0A670Z934_PSETE;A0A8C5S2Z3_LATLA	Ig lambda chain;Ig-like domain-containing protein	Boiga irregularis (Brown tree snake);Laticauda laticaudata (Blue-ringed sea krait) (Blue-lipped sea krait);Micrurus corallinus (Brazilian coral snake);Micrurus lemniscatus carvalhoi;Micrurus lemniscatus lemniscatus;Micrurus spixii (Amazon coral snake);Pseudonaja textilis (Eastern brown snake)	IPR007110;IPR013783;IPR036179	Reference proteome	.
A0A8C6XPC7	A0A8C6XPC7	208	QNPYDEVSAAR	A0A8C6XPC7_NAJNA	Mucin-1	Naja naja (Indian cobra)		Membrane;Reference proteome;Transmembrane;Transmembrane helix	.
A0A8C6XZC6;A0A8C6Y1E2;A0A6J1UJH4;A0A670XXE3;A0A6I9XC44;A0A6P9CYC0;A0A0B8RYW7;A0A098LYQ7;U3FCR1;A0A2H6N282;A0A8C5WN00	A0A8C6XZC6;A0A8C6Y1E2;A0A6J1UJH4;A0A670XXE3;A0A6I9XC44;A0A6P9CYC0;A0A0B8RYW7;A0A098LYQ7;U3FCR1;A0A2H6N282	84	ESEVEEWQHR;FFPEDVSVELIQDITQK;FVIKPIDK;GTDLWLGVDALGLNIYEK;IALLEEAR;IAQDLEMYGINYFEIK;IGFPWSEIR;LMALQAK;QLFDQVVK;RKPDTIEVQQMK;SQEQLATELAEYTAR;TLTDELAQAR	A0A098LYQ7_9SAUR;A0A0B8RYW7_BOIIR;A0A2H6N282_MICLE;A0A670XXE3_PSETE;A0A6I9XC44_9SAUR;A0A6J1UJH4_9SAUR;A0A6P9CYC0_PANGU;A0A8C5WN00_LATLA;A0A8C6XZC6_NAJNA;A0A8C6Y1E2_NAJNA;U3FCR1_MICFL	Ezrin;Ezrin-like protein;FERM domain-containing protein	Boiga irregularis (Brown tree snake);Hypsiglena sp. JMG-2014;Laticauda laticaudata (Blue-ringed sea krait) (Blue-lipped sea krait);Micrurus fulvius (Eastern coral snake) (Coluber fulvius);Micrurus lemniscatus carvalhoi;Naja naja (Indian cobra);Notechis scutatus (mainland tiger snake);Pantherophis guttatus (Corn snake) (Elaphe guttata);Pseudonaja textilis (Eastern brown snake);Thamnophis sirtalis		Membrane;Reference proteome	.
A0A8C6V7M2;A0A8C6X1B2;A0A8C6X1B4	A0A8C6V7M2	163	GLTCSSETVTVHYK;GSVLLAVLEAAK;HVNLVQVLEK;SSCQNPADVITPEK;TPLEQGVGSYK;TPLEQGVGSYKPK;TTYYQLALDTLALCVEK;TYWQFLSGK;VALYVLALR	A0A8C6V7M2_NAJNA;A0A8C6X1B2_NAJNA;A0A8C6X1B4_NAJNA	Cobalamin binding intrinsic factor	Naja naja (Indian cobra)		Reference proteome	.
A0A670ZI06;A0A8C5RU76;A0A670ZHV4;A0A8C5WRY9;A0A670ZHU7;A0A6J1VKI9;A0A6P9C8F2;A0A6P9C137;V8NRR7;A0A6I9XK63;A0A6I9Y7A6	A0A670ZI06;A0A8C5RU76;A0A670ZHV4;A0A8C5WRY9;A0A670ZHU7;A0A6J1VKI9;A0A6P9C8F2;A0A6P9C137;V8NRR7	105	DNEEIVAIFSR;ETAGTEMTSGK;GSVLLAVLEAAK;TPLEQGVGSYK;TPLEQGVGSYKPK;TTYYQLALDTLALCVEK;TYWQFLSGK;VALYVLALR	A0A670ZHU7_PSETE;A0A670ZHV4_PSETE;A0A670ZI06_PSETE;A0A6I9XK63_9SAUR;A0A6I9Y7A6_9SAUR;A0A6J1VKI9_9SAUR;A0A6P9C137_PANGU;A0A6P9C8F2_PANGU;A0A8C5RU76_LATLA;A0A8C5WRY9_LATLA;V8NRR7_OPHHA	39S ribosomal protein L16, mitochondrial;Cobalamin binding intrinsic factor-like isoform X1;Cobalamin binding intrinsic factor-like isoform X2;DUF4430 domain-containing protein;Gastric intrinsic factor;Gastric intrinsic factor-like	Laticauda laticaudata (Blue-ringed sea krait) (Blue-lipped sea krait);Notechis scutatus (mainland tiger snake);Ophiophagus hannah (King cobra) (Naja hannah);Pantherophis guttatus (Corn snake) (Elaphe guttata);Pseudonaja textilis (Eastern brown snake);Thamnophis sirtalis		Reference proteome	.
A0A8C6XC41;A0A8C6XC79;A0A6I9Y2N2;A0A670Z781;A0A6J1UVI9;A0A6J1UNM3;A0A8C5RJT0;A0A6P9BHF7;A0A6P9BG61	A0A8C6XC41;A0A8C6XC79	194	ASITDFPENGMFIIK;CGIGLNDYGLSFK;EDSGLYLCGAGNYGADGESK;GCTELINSDGFVLDSYEGR;KEDSGLYLCGAGNYGADGESK;LEVTQDQVLPEEAQLYYAEHQK;NTECKPLLSSEEK;QVTGLVDGSVSIK;TLLTNLDAPGSFSVIMSQLK;TNCYTVIDTYGNVEPSYLGR;VKLEVTQDQVLPEEAQLYYAEHQK	A0A670Z781_PSETE;A0A6I9Y2N2_9SAUR;A0A6J1UNM3_9SAUR;A0A6J1UVI9_9SAUR;A0A6P9BG61_PANGU;A0A6P9BHF7_PANGU;A0A8C5RJT0_LATLA;A0A8C6XC41_NAJNA;A0A8C6XC79_NAJNA	Immunoglobulin subtype domain-containing protein;Polymeric immunoglobulin receptor;Polymeric immunoglobulin receptor isoform X1;Polymeric immunoglobulin receptor isoform X2;Polymeric immunoglobulin receptor-like isoform X1;Polymeric immunoglobulin receptor-like isoform X2	Laticauda laticaudata (Blue-ringed sea krait) (Blue-lipped sea krait);Naja naja (Indian cobra);Notechis scutatus (mainland tiger snake);Pantherophis guttatus (Corn snake) (Elaphe guttata);Pseudonaja textilis (Eastern brown snake);Thamnophis sirtalis	IPR007110;IPR013783;IPR036179	Membrane;Reference proteome;Transmembrane;Transmembrane helix	.
A0A2H6NDH5	A0A2H6NDH5	75	APSVYVLPPSLEELNLR;EDETFTCK;EITTGITTSK;EITTGITTSKPIPNGR;GGYTIWSK;ISNIPLEADYSK;NTGKPSIVNVSLVLSDTSSPCY;TLEKDSVGEPK	A0A2H6NDH5_MICLE	Ig-like domain-containing protein	Micrurus lemniscatus carvalhoi	IPR007110;IPR013783;IPR036179		.
A0A6P9D4B3;A0A6J1UMW2;A0A670ZUK1;A0A2D4PQ43	A0A6P9D4B3;A0A6J1UMW2;A0A670ZUK1;A0A2D4PQ43	70	FVPDKENPEEK	A0A2D4PQ43_MICSU;A0A670ZUK1_PSETE;A0A6J1UMW2_9SAUR;A0A6P9D4B3_PANGU	Immunoglobulin J chain;Joining chain of multimeric IgA and IgM	Micrurus surinamensis (Surinam coral snake);Notechis scutatus (mainland tiger snake);Pantherophis guttatus (Corn snake) (Elaphe guttata);Pseudonaja textilis (Eastern brown snake)		Membrane;Reference proteome;Transmembrane;Transmembrane helix	.
A0A8C7DTX1;V8N9M9;A0A8C6X7I4;A0A8C5S412;A0A6I9Y2E2;A0A8C5SNB7;A0A670ZTH3;A0A670ZTH8;A0A670ZTI0;A0A670ZTF4;A0A8C6VJF1;V8NA11	A0A8C7DTX1;V8N9M9;A0A8C6X7I4;A0A8C5S412;A0A6I9Y2E2	225	GLEWIAR;PGQNLNLLCK;VTGVSITDGSYAWNWVR;WFSSSLQSR	A0A670ZTF4_PSETE;A0A670ZTH3_PSETE;A0A670ZTH8_PSETE;A0A670ZTI0_PSETE;A0A6I9Y2E2_9SAUR;A0A8C5S412_LATLA;A0A8C5SNB7_LATLA;A0A8C6VJF1_NAJNA;A0A8C6X7I4_NAJNA;A0A8C7DTX1_NAJNA;V8N9M9_OPHHA;V8NA11_OPHHA	Ig-like domain-containing protein;V-set and immunoglobulin domain-containing-like protein IGHV4OR15-8	Laticauda laticaudata (Blue-ringed sea krait) (Blue-lipped sea krait);Naja naja (Indian cobra);Ophiophagus hannah (King cobra) (Naja hannah);Pseudonaja textilis (Eastern brown snake);Thamnophis sirtalis	IPR007110;IPR013783;IPR036179	Reference proteome	.
V8NFA2;A0A6J1VV40;A0A6J1W3G7;A0A6J1W254;A0A6J1VVB6	V8NFA2;A0A6J1VV40;A0A6J1W3G7;A0A6J1W254;A0A6J1VVB6	323	KWDALPGYNQR;TFLTFDK;WDALPGYNQR	A0A6J1VV40_9SAUR;A0A6J1VVB6_9SAUR;A0A6J1W254_9SAUR;A0A6J1W3G7_9SAUR;V8NFA2_OPHHA	Ig-like domain-containing protein;Major histocompatibility complex class I-related gene protein-like isoform X1;Major histocompatibility complex class I-related gene protein-like isoform X2;Major histocompatibility complex class I-related gene protein-like isoform X3;Major histocompatibility complex class I-related gene protein-like isoform X4	Notechis scutatus (mainland tiger snake);Ophiophagus hannah (King cobra) (Naja hannah)	IPR007110;IPR013783;IPR036179	Membrane;Reference proteome;Transmembrane;Transmembrane helix	.
A0A8C6VNT8;A0A8C6VS82;A0A8C6VSX0;A0A8C6VRB0;A0A8C6VQD9;A0A8C6X495;A0A8C6VRI9;A0A8C5S7D6;A0A8C6VQ12;A0A8C6VNN6;A0A8C6X497;A0A8C6VTK9;A0A8C6VRF9;A0A8C6VNY4;A0A8C6VRE0;A0A2D4EV48;A0A2D4HAM6	A0A8C6VNT8;A0A8C6VS82;A0A8C6VSX0;A0A8C6VRB0;A0A8C6VQD9;A0A8C6X495;A0A8C6VRI9;A0A8C5S7D6;A0A8C6VQ12;A0A8C6VNN6;A0A8C6X497;A0A8C6VTK9;A0A8C6VRF9;A0A8C6VNY4;A0A8C6VRE0;A0A2D4EV48;A0A2D4HAM6	179	GGADVISSGVETTK;YLASSYLK	A0A2D4EV48_MICCO;A0A2D4HAM6_MICLE;A0A8C5S7D6_LATLA;A0A8C6VNN6_NAJNA;A0A8C6VNT8_NAJNA;A0A8C6VNY4_NAJNA;A0A8C6VQ12_NAJNA;A0A8C6VQD9_NAJNA;A0A8C6VRB0_NAJNA;A0A8C6VRE0_NAJNA;A0A8C6VRF9_NAJNA;A0A8C6VRI9_NAJNA;A0A8C6VS82_NAJNA;A0A8C6VSX0_NAJNA;A0A8C6VTK9_NAJNA;A0A8C6X495_NAJNA;A0A8C6X497_NAJNA	Ig-like domain-containing protein;Uncharacterized protein	Laticauda laticaudata (Blue-ringed sea krait) (Blue-lipped sea krait);Micrurus corallinus (Brazilian coral snake);Micrurus lemniscatus lemniscatus;Naja naja (Indian cobra)	IPR007110;IPR013783;IPR036179	Reference proteome	.
A0A8C6Y5P9;A0A8C5WMJ1	A0A8C6Y5P9	220	CYTASALFSHGGK;IVVPLYAR;TSTVQTALNPEACYPD	A0A8C5WMJ1_LATLA;A0A8C6Y5P9_NAJNA	Joining chain of multimeric IgA and IgM	Laticauda laticaudata (Blue-ringed sea krait) (Blue-lipped sea krait);Naja naja (Indian cobra)		Membrane;Reference proteome;Transmembrane;Transmembrane helix	.
A0A8C6VI36;A0A8C6VK93	A0A8C6VI36;A0A8C6VK93	175	EDETFTCK;EDWVSEK;EITTGITTSK;EITTGITTSKPIPNGR;FPSVLLSGMYTATSQAK;GGYTIWSK;ISNIPLEADYSK;TLEKDSVGEPK;VTFEGVLVNPIEK	A0A8C6VI36_NAJNA;A0A8C6VK93_NAJNA	Immunoglobulin heavy constant mu	Naja naja (Indian cobra)	IPR007110;IPR013783;IPR036179	Membrane;Reference proteome;Transmembrane;Transmembrane helix	.
A0A2D4LE37;A0A2D4LEH0;A0A2D4LE88;A0A2D4LE33;A0A2D4LE84;A0A2D4PVV7;A0A8C5WN91;A0A8C5RFA9;A0A8C5REP0;A0A8C5REQ0;A0A2D4N1Z0;A0A670YTV8;A0A2D4PVU9;A0A2D4LE94	A0A2D4LE37;A0A2D4LEH0;A0A2D4LE88;A0A2D4LE33;A0A2D4LE84	62	APSVYVLPPSLEELNLR;EDETFTCK;EITTGITTSK;EITTGITTSKPIPNGR;GGYTIWSK;GTMVTVSSESPK;ISNIPLEADYSK;SQLHLQMNNLK;TLEKDSVGEPK	A0A2D4LE33_9SAUR;A0A2D4LE37_9SAUR;A0A2D4LE84_9SAUR;A0A2D4LE88_9SAUR;A0A2D4LE94_9SAUR;A0A2D4LEH0_9SAUR;A0A2D4N1Z0_9SAUR;A0A2D4PVU9_MICSU;A0A2D4PVV7_MICSU;A0A670YTV8_PSETE;A0A8C5REP0_LATLA;A0A8C5REQ0_LATLA;A0A8C5RFA9_LATLA;A0A8C5WN91_LATLA	Ig-like domain-containing protein;Immunoglobulin V-set domain-containing protein	Laticauda laticaudata (Blue-ringed sea krait) (Blue-lipped sea krait);Micrurus spixii (Amazon coral snake);Micrurus surinamensis (Surinam coral snake);Pseudonaja textilis (Eastern brown snake)	IPR007110;IPR013783;IPR036179	Membrane;Reference proteome;Transmembrane;Transmembrane helix	.
A0A8C5RDB5;A0A8C5RFZ9;A0A2H6MXE7;A0A6J1TYQ2;A0A670XV23;A0A6P9B7R5;A0A2D4PPR7;A0A2D4LRA3;A0A2D4JXH9;A0A2D4GB51;A0A0B8RX06;A0A6I9YRY8	A0A8C5RDB5;A0A8C5RFZ9;A0A2H6MXE7;A0A6J1TYQ2;A0A670XV23;A0A6P9B7R5;A0A2D4PPR7;A0A2D4LRA3;A0A2D4JXH9;A0A2D4GB51;A0A0B8RX06;A0A6I9YRY8	22	LSTTSDPILDLDIPLAVAK	A0A0B8RX06_BOIIR;A0A2D4GB51_MICCO;A0A2D4JXH9_9SAUR;A0A2D4LRA3_9SAUR;A0A2D4PPR7_MICSU;A0A2H6MXE7_MICLE;A0A670XV23_PSETE;A0A6I9YRY8_9SAUR;A0A6J1TYQ2_9SAUR;A0A6P9B7R5_PANGU;A0A8C5RDB5_LATLA;A0A8C5RFZ9_LATLA	Na(+)/H(+) exchange regulatory cofactor NHE-RF;PDZ domain-containing protein	Boiga irregularis (Brown tree snake);Laticauda laticaudata (Blue-ringed sea krait) (Blue-lipped sea krait);Micrurus corallinus (Brazilian coral snake);Micrurus lemniscatus carvalhoi;Micrurus paraensis;Micrurus spixii (Amazon coral snake);Micrurus surinamensis (Surinam coral snake);Notechis scutatus (mainland tiger snake);Pantherophis guttatus (Corn snake) (Elaphe guttata);Pseudonaja textilis (Eas…		Membrane;Reference proteome	.
A0A6P9BJI2;A0A6P9BM67	A0A6P9BJI2;A0A6P9BM67	143	WNLPSPECK	A0A6P9BJI2_PANGU;A0A6P9BM67_PANGU	C4b-binding protein alpha chain-like;Complement receptor type 1-like	Pantherophis guttatus (Corn snake) (Elaphe guttata)		Membrane;Reference proteome;Transmembrane;Transmembrane helix	.
A0A8C6X5R6	A0A8C6X5R6	185	VTEESIENIYLAWIR	A0A8C6X5R6_NAJNA	Ig-like domain-containing protein	Naja naja (Indian cobra)	IPR007110;IPR013783;IPR036179	Reference proteome	.
A0A6J1VI89;A0A670ZB43	A0A6J1VI89	136	AHGCEENASR;GICVSEPFK;GVTGTAYVR;KYVLPHFEVK;LLLYFDQAPQSGR;LRPTNNPVVITVK;LSLTINTDAK;SSSNIDHLQPQSR;VTVFQEFHISLR;YFVPNAPYEVLAR;YVLPHFEVK	A0A670ZB43_PSETE;A0A6J1VI89_9SAUR	Anaphylatoxin-like domain-containing protein;Complement C4-like	Notechis scutatus (mainland tiger snake);Pseudonaja textilis (Eastern brown snake)	IPR013783	Reference proteome	.
A0A6I9XW77;A0A670Z9G6;A0A2D4JPD4;A0A6I9YAW7	A0A6I9XW77	118	AHGCEENASR;EGYLLLQTDKPIYTPR;GICVSEPFK;GVTGTAYVR;KYVLPHFEVK;LRPTNNPVVITVK;VHYAFLVR;YFVPNAPYEVLAR;YQITIEDGEGSLILQR;YVLPHFEVK	A0A2D4JPD4_MICLE;A0A670Z9G6_PSETE;A0A6I9XW77_9SAUR;A0A6I9YAW7_9SAUR	Alpha-2-macroglobulin bait region domain-containing protein;Complement C4-B-like;Complement C4-like;Macroglobulin domain-containing protein	Micrurus lemniscatus lemniscatus;Pseudonaja textilis (Eastern brown snake);Thamnophis sirtalis	IPR013783	Reference proteome	.
A0A8C6VCV8;A0A8C6VA06;A0A8C6V9Y5;V8NHM5	A0A8C6VCV8;A0A8C6VA06;A0A8C6V9Y5	169	AGGQQSLLR;FGVIGENK;GNYLIIESPK;GVTGTAYVR;ILQTLNLR;LSLTINTDAK;TLEDAITDETR;VDIAGIQGSVQWILEQQQSDGSFTDSHPVYHR;VHYAFLVR;VTVFQEFHISLR;YIQLVAQSSTQPNTPR	A0A8C6V9Y5_NAJNA;A0A8C6VA06_NAJNA;A0A8C6VCV8_NAJNA;V8NHM5_OPHHA	Anaphylatoxin-like domain-containing protein;Uncharacterized protein	Naja naja (Indian cobra);Ophiophagus hannah (King cobra) (Naja hannah)	IPR013783	Membrane;Reference proteome;Transmembrane;Transmembrane helix	.
A0A2D4EU10;A0A2D4EU24;A0A2D4EUT1	A0A2D4EU10;A0A2D4EU24;A0A2D4EUT1	46	EDETFTCK;GGYTIWSK;GTMVTVTSESPK;ISNIPPEADYSK	A0A2D4EU10_MICCO;A0A2D4EU24_MICCO;A0A2D4EUT1_MICCO	Ig-like domain-containing protein	Micrurus corallinus (Brazilian coral snake)	IPR007110;IPR013783;IPR036179		.
A0A8C5RT04	A0A8C5RT04	154	FSGTNSGNTATLSISR;PGDPPVLIIYNDNQR;PGDPPVLIIYNDNQRPTGISDR	A0A8C5RT04_LATLA	Ig-like domain-containing protein	Laticauda laticaudata (Blue-ringed sea krait) (Blue-lipped sea krait)	IPR007110;IPR013783;IPR036179	Reference proteome	.
A0A8C5RA66;A0A8C5SB86;A0A0B8RQH0;A0A8C6X5Y2;A0A8C6X619;A0A8C5WRF2;A0A6I9XTW0	A0A8C5RA66;A0A8C5SB86;A0A0B8RQH0;A0A8C6X5Y2;A0A8C6X619;A0A8C5WRF2;A0A6I9XTW0	152	GLEWVSAIGTGSSPSTYYSDK;SQLYLQMNNLK	A0A0B8RQH0_BOIIR;A0A6I9XTW0_9SAUR;A0A8C5RA66_LATLA;A0A8C5SB86_LATLA;A0A8C5WRF2_LATLA;A0A8C6X5Y2_NAJNA;A0A8C6X619_NAJNA	Ig heavy chain V-III region VH26;Ig-like domain-containing protein;Uncharacterized protein LOC106547028	Boiga irregularis (Brown tree snake);Laticauda laticaudata (Blue-ringed sea krait) (Blue-lipped sea krait);Naja naja (Indian cobra);Thamnophis sirtalis	IPR007110;IPR013783;IPR036179	Reference proteome	.
U3EQ35;T1DL81;A0A0B8RWD5;A0A8C5RPJ2;A0A8C5REQ9;A0A2D4G0P2;A0A1W7RDR4;A0A670YJ33;A0A2D4N2W9;A0A6B2F8K3;A0A6P9CFT1;A0A6B2FA95;A0A8C6VHF9;U3F6K5;J3S0S4;A0A6P9C2I8;A0A8C5WNF1;A0A8C6YC73;A0A6J1UQ48;A0A8C6YC61;A0A2D4N0Y5;A0A670YLD7;A0A2D4G0L1;A0A8C5RYQ5;A0A8C6VBG4;A0A6I9YWG4;J3SFK6;A0A8C6VFE3;A0A6B2F6E5;A0A2D4NTF5;A0A1W7RDU2;A0A670XTR3;A0A8C5WU16;A0A670ZD69;A0A6P9AW15;A0A0F7Z3D0;A0A2H6NK41;A0A6J1UPU5;A…	U3EQ35;T1DL81;A0A0B8RWD5;A0A8C5RPJ2;A0A8C5REQ9;A0A2D4G0P2;A0A1W7RDR4;A0A670YJ33;A0A2D4N2W9;A0A6B2F8K3;A0A6P9CFT1;A0A6B2FA95;A0A8C6VHF9;U3F6K5;J3S0S4;A0A6P9C2I8;A0A8C5WNF1;A0A8C6YC73;A0A6J1UQ48;A0A8C6YC61;A0A2D4N0Y5;A0A670YLD7;A0A2D4G0L1;A0A8C5RYQ5;A0A8C6VBG4;A0A6I9YWG4;J3SFK6;A0A8C6VFE3;A0A6B2F6E5;A0A2D4NTF5;A0A1W7RDU2;A0A670XTR3;A0A8C5WU16;A0A670ZD69;A0A6P9AW15;A0A0F7Z3D0;A0A2H6NK41;A0A6J1UPU5;A…	21	ESTLHLVLR;TITLEVEPSDTIENVK;TLSDYNIQK	A0A0B8RWD5_BOIIR;A0A0B8RXA8_BOIIR;A0A0F7Z3D0_CROAD;A0A1W7RDR4_AGKCO;A0A1W7RDU2_AGKCO;A0A2D4G0L1_MICCO;A0A2D4G0P2_MICCO;A0A2D4GWT6_MICCO;A0A2D4GX97_MICCO;A0A2D4N0Y5_9SAUR;A0A2D4N2W9_9SAUR;A0A2D4NTF5_MICSU;A0A2D4PEV8_MICSU;A0A2H6N1E9_MICLE;A0A2H6N5E4_MICLE;A0A2H6NK41_MICLE;A0A670XTR3_PSETE;A0A670YJ33_PSETE;A0A670YLD7_PSETE;A0A670YTD2_PSETE;A0A670YV39_PSETE;A0A670Z1P9_PSETE;A0A670ZD69_PSETE;A0A670ZV…	60S ribosomal protein L40 (CEP52)];Polyubiquitin-B;Polyubiquitin-C isoform 2;Putative ubiquitin B;Ubiquitin;Ubiquitin B;Ubiquitin C;Ubiquitin-40S ribosomal protein S27a;Ubiquitin-40S ribosomal protein S27a (Ubiquitin carboxyl extension protein 80);Ubiquitin-60S ribosomal protein L40;Ubiquitin-60S ribosomal protein L40 [Cleaved into: Ubiquitin;Ubiquitin-like;Ubiquitin-like domain-containing protein	Agkistrodon contortrix contortrix (Southern copperhead);Boiga irregularis (Brown tree snake);Bothriechis nigroviridis (Black-speckled palm pit viper);Bothriechis nubestris;Crotalus adamanteus (Eastern diamondback rattlesnake);Crotalus horridus (Timber rattlesnake);Laticauda laticaudata (Blue-ringed sea krait) (Blue-lipped sea krait);Micrurus corallinus (Brazilian coral snake);Micrurus fulvius (Ea…		Reference proteome	.
Q9PVK7;A0A2H6MYF4;A0A2H6MYK4	Q9PVK7	313	CGDGMVCSNR;CPIMTNQCIALR;DPSYGMVEPGTK;DRPQCILNK;DSCFTLNQR;GAGAECR;GGVQNPQPETK;GLFSEDYTETHYAPDGR;YEDTMQYEFQVNGEPVVLHLER	A0A2H6MYF4_MICLE;A0A2H6MYK4_MICLE;VM3_NAJKA	Disintegrin domain-containing protein;Zinc metalloproteinase-disintegrin-like cobrin (EC 3.4.24.-) (Snake venom metalloproteinase) (SVMP)	Micrurus lemniscatus carvalhoi;Naja kaouthia (Monocled cobra) (Naja siamensis)			.
A0A6J1W5P4;A0A670Y090;A0A8C5SF09;A0A8C7E6F4;V8NZF0	A0A6J1W5P4;A0A670Y090;A0A8C5SF09;A0A8C7E6F4;V8NZF0	85	DSTGHVGFIFK;NLTMVPANSQGLVAR;PSASDYMVAPVTGNNVGIR;SLMDHTIPEV;SVDNGVFAQLVQANSPAALAGLR	A0A670Y090_PSETE;A0A6J1W5P4_9SAUR;A0A8C5SF09_LATLA;A0A8C7E6F4_NAJNA;V8NZF0_OPHHA	Syndecan binding protein;Syntenin-1	Laticauda laticaudata (Blue-ringed sea krait) (Blue-lipped sea krait);Naja naja (Indian cobra);Notechis scutatus (mainland tiger snake);Ophiophagus hannah (King cobra) (Naja hannah);Pseudonaja textilis (Eastern brown snake)		Reference proteome	.
Q9I900;Q92086;P60045;Q92085;Q92084;Q91133;P00598;P00597;P00596;A0A8C6XLH5	Q9I900;Q92086;P60045;Q92085;Q92084;Q91133;P00598;P00597;P00596;A0A8C6XLH5	312	CCQVHDNCYGEAEK;PMPLNLYQFK	A0A8C6XLH5_NAJNA;PA2A1_NAJAT;PA2A1_NAJKA;PA2A2_NAJAT;PA2A2_NAJKA;PA2A3_NAJSG;PA2AC_NAJSP;PA2AD_NAJSP;PA2NA_NAJSP;PA2NB_NAJSP	Acidic phospholipase A2 1 (svPLA2) (EC 3.1.1.4) (Muscarinic protein) (MP) (Phosphatidylcholine 2-acylhydrolase);Acidic phospholipase A2 2 (svPLA2) (EC 3.1.1.4) (CM-III) (NnkPLA-II) (Phosphatidylcholine 2-acylhydrolase);Acidic phospholipase A2 2 (svPLA2) (EC 3.1.1.4) (Phosphatidylcholine 2-acylhydrolase);Acidic phospholipase A2 3 (svPLA2) (EC 3.1.1.4) (Phosphatidylcholine 2-acylhydrolase);Acidic p…	Naja atra (Chinese cobra);Naja kaouthia (Monocled cobra) (Naja siamensis);Naja naja (Indian cobra);Naja sagittifera (Andaman cobra);Naja sputatrix (Malayan spitting cobra) (Naja naja sputatrix)		Reference proteome	.
A0A8C6XCV2;V8NV79;J3S154;A0A6B2F3J3;U3F648;A0A670YG42;A0A2D4PIK0;A0A6P9BT67;A0A2D4PJ17;A0A2D4JQE5;A0A0B8RWT2	A0A8C6XCV2;V8NV79;J3S154;A0A6B2F3J3;U3F648;A0A670YG42;A0A2D4PIK0;A0A6P9BT67;A0A2D4PJ17;A0A2D4JQE5;A0A0B8RWT2	196	GCFPQILSEIR;LLKDDYGK	A0A0B8RWT2_BOIIR;A0A2D4JQE5_MICLE;A0A2D4PIK0_MICSU;A0A2D4PJ17_MICSU;A0A670YG42_PSETE;A0A6B2F3J3_BOTNI;A0A6P9BT67_PANGU;A0A8C6XCV2_NAJNA;J3S154_CROAD;U3F648_MICFL;V8NV79_OPHHA	Tetraspanin;Tetraspanin-1	Boiga irregularis (Brown tree snake);Bothriechis nigroviridis (Black-speckled palm pit viper);Crotalus adamanteus (Eastern diamondback rattlesnake);Micrurus fulvius (Eastern coral snake) (Coluber fulvius);Micrurus lemniscatus lemniscatus;Micrurus surinamensis (Surinam coral snake);Naja naja (Indian cobra);Ophiophagus hannah (King cobra) (Naja hannah);Pantherophis guttatus (Corn snake) (Elaphe gut…		Membrane;Reference proteome;Transmembrane;Transmembrane helix	.
Q10749;F8RKW0;F8RKW1;F8RKV9;R4G2H1;A0A2D4KKB8;R4FIL3;E9JG27;Q9PT47;R4G2Y9;A0A2D4KKA6;R4G2I1;R4FJZ4;A0A6J1UH79;A7X4G0;A0A2H6MYF9;V8NX49;A0A1W7RJW8	Q10749	306	AIVTPPVCGNYFVER;ASCTCGSNK;DPNYGMVAPGTK;DRPQCILNK;DRPQCILNKPSR;GAGAECR;GGVQNPQPETK;GLFSEDYTETHYAPDGR;KSVAVVQDHSK;LQHEAQCDSGECCEK;NDCDFPELCTGR;NSMICHCPPPSK;NSMICHCPPPSKDPNYGMVAPGTK;PQCILNKPSR;SSQLTNTPEQDR;STSMVAITMAHQMGHNLGMNDDR;SVAVVQDHSK;VYEMVNALNTMYR;YIEFYVVVDNVMYR;YYESLSEFSSCSVQEHR	A0A1W7RJW8_AGKCO;A0A2D4KKA6_9SAUR;A0A2D4KKB8_9SAUR;A0A2H6MYF9_MICLE;A0A6J1UH79_9SAUR;A7X4G0_THRJA;E9JG27_ECHCS;Q9PT47_9SAUR;R4FIL3_9SAUR;R4FJZ4_9SAUR;R4G2H1_9SAUR;R4G2I1_9SAUR;R4G2Y9_9SAUR;V8NX49_OPHHA;VM34_DRYCN;VM38_DRYCN;VM39_DRYCN;VM3M1_NAJMO	Disintegrin domain-containing protein;Metalloproteinase;Metalloproteinase (Type III) 4;Peptidase M12B domain-containing protein;Snake venom metalloproteinase-disintegrin-like mocarhagin (MOC) (Mocarhagin-1) (SVMP) (EC 3.4.24.-) (Zinc metalloproteinase mocarhagin);SVMP-Hem-3;SVMP-Hop-15;SVMP-Hop-23;SVMP-Hop-45;SVMP-Hop-62;SVMP-Thr1;Zinc metalloproteinase-disintegrin-like MTP4 (EC 3.4.24.-) (Snake …	Agkistrodon contortrix contortrix (Southern copperhead);Atractaspis andersonii (Arabian small-scaled burrowing asp);Drysdalia coronoides (White-lipped snake) (Hoplocephalus coronoides);Echis carinatus sochureki (Saw-scaled viper);Hemiaspis signata;Hoplocephalus bungaroides;Micrurus lemniscatus carvalhoi;Micrurus paraensis;Naja mossambica (Mozambique spitting cobra);Notechis scutatus (mainland tig…		Reference proteome	.
A0A8C6XB43;T1DMJ3;A0A0B8RRU9;A0A0B6VJU7;J3S3X5;J3S843;A0A1W7RJQ3;T1DP26;A0A6P9D9Q3;U3FXK3;A0A098M1X5;U3FZL5;A0A8C5RE27;A0A6J1UKX5;V8PI67;A0A6B2FE24;A0A6B2F1I3;A0A0B8RZU4;A0A6B2F029;A0A670YBF6;A0A1W7RJN4;A0A670Y878;A0A2H6MZN1;A0A2D4GG12;A0A098M0W7;A0A6B2FBI6;A0A8C5SDB1;A0A6J1VWC1;A0A8C5SAH1;A0A8C6VAB1;A0A6I9YB60;V8N8G6;A0A6P9BKW0;A0A670Z1Y4;A0A6P9BPF6;A0A6P9CT70;A0A8C5RKR8;A0A8C5S122;A0A8C5WMV0;J3…	A0A8C6XB43;T1DMJ3;A0A0B8RRU9;A0A0B6VJU7;J3S3X5;J3S843;A0A1W7RJQ3;T1DP26;A0A6P9D9Q3;U3FXK3;A0A098M1X5;U3FZL5;A0A8C5RE27;A0A6J1UKX5;V8PI67;A0A6B2FE24;A0A6B2F1I3;A0A0B8RZU4;A0A6B2F029;A0A670YBF6;A0A1W7RJN4;A0A670Y878;A0A2H6MZN1;A0A2D4GG12;A0A098M0W7;A0A6B2FBI6;A0A8C5SDB1;A0A6J1VWC1;A0A8C5SAH1;A0A8C6VAB1;A0A6I9YB60;V8N8G6;A0A6P9BKW0;A0A670Z1Y4;A0A6P9BPF6;A0A6P9CT70;A0A8C5RKR8;A0A8C5S122;A0A8C5WMV0;J3…	9	AVFPSIVGR;GYSFTTTAER;SYELPDGQVITIGNER	A0A098M0W7_9SAUR;A0A098M1X5_9SAUR;A0A098M1X6_9SAUR;A0A098M1X7_9SAUR;A0A0B6VJU7_PROFL;A0A0B8RRU9_BOIIR;A0A0B8RSS0_BOIIR;A0A0B8RZU4_BOIIR;A0A0F7Z762_MICFL;A0A1W7RJM3_AGKCO;A0A1W7RJN4_AGKCO;A0A1W7RJQ3_AGKCO;A0A1W7RJS8_AGKCO;A0A2D4FGK0_MICCO;A0A2D4GG12_MICCO;A0A2D4GJ70_MICCO;A0A2D4GY91_MICCO;A0A2D4HEZ1_MICLE;A0A2D4J2D6_MICLE;A0A2D4J6V0_MICLE;A0A2D4M9X7_9SAUR;A0A2D4M9Y4_9SAUR;A0A2D4PTQ4_MICSU;A0A2H6MZ…	ACTG protein;ACTH protein;Actin;Actin (Actin, cytoplasmic 1);Actin alpha 1;Actin alpha 1, skeletal muscle;Actin alpha 2, smooth muscle;Actin alpha cardiac muscle 1;Actin alpha skeletal muscle (Actin, alpha skeletal muscle);Actin beta;Actin gamma 1;Actin gamma 2, smooth muscle;Actin, alpha 2, smooth muscle;Actin, alpha 2, smooth muscle (Actin, alpha 2, smooth muscle, aorta);Actin, alpha cardiac mu…	Agkistrodon contortrix contortrix (Southern copperhead);Atractaspis microlepidota microlepidota;Boa constrictor (Boa);Boiga irregularis (Brown tree snake);Bothriechis nigroviridis (Black-speckled palm pit viper);Bothriechis nubestris;Crotalus adamanteus (Eastern diamondback rattlesnake);Crotalus horridus (Timber rattlesnake);Gloydius brevicaudus (Korean slamosa snake) (Agkistrodon halys brevicaud…		Reference proteome	.
A0A8C7E3X3;A0A2H6MUX5;A0A2D4L9M5;A0A6J1U6R4;A0A670YFL7;A0A8C5RGZ8;A0A2D4IN36;A0A6P9APU7;A0A6I9Z292;V8NVA8	A0A8C7E3X3;A0A2H6MUX5;A0A2D4L9M5;A0A6J1U6R4;A0A670YFL7;A0A8C5RGZ8;A0A2D4IN36;A0A6P9APU7;A0A6I9Z292;V8NVA8	230	KPNVVLILTDDQDVYLGGMTPLK;QLYEFDIK;TQMDGMSLLPLLR;WQTLLSVDDLIEK	A0A2D4IN36_MICLE;A0A2D4L9M5_9SAUR;A0A2H6MUX5_MICLE;A0A670YFL7_PSETE;A0A6I9Z292_9SAUR;A0A6J1U6R4_9SAUR;A0A6P9APU7_PANGU;A0A8C5RGZ8_LATLA;A0A8C7E3X3_NAJNA;V8NVA8_OPHHA	Glucosamine (N-acetyl)-6-sulfatase;N-acetylglucosamine-6-sulfatase;N-acetylglucosamine-6-sulfatase (EC 3.1.6.14) (Glucosamine-6-sulfatase);Sulfatase N-terminal domain-containing protein	Laticauda laticaudata (Blue-ringed sea krait) (Blue-lipped sea krait);Micrurus lemniscatus carvalhoi;Micrurus lemniscatus lemniscatus;Micrurus paraensis;Naja naja (Indian cobra);Notechis scutatus (mainland tiger snake);Ophiophagus hannah (King cobra) (Naja hannah);Pantherophis guttatus (Corn snake) (Elaphe guttata);Pseudonaja textilis (Eastern brown snake);Thamnophis sirtalis		Reference proteome	.
A0A6J1TN77;A0A2H6NF50;A0A670XXR5;A0A8C5S623;A0A6I9XNC8;A0A2D4K4C3	A0A6J1TN77;A0A2H6NF50;A0A670XXR5;A0A8C5S623	126	AGDNVVVSPHGIASVLGMLQLGADGK;ASAATTAIVTAR;DPNAASDTMNQWVK;FTAEAETDLKEPLK;IANIVFANSGLK;IEVSEDGTK;LVVINAVYFK;MEAPFVSR;NSEVFQCPVK;TIQSWMTTMVQK;TYQVPMLAQLSVFR	A0A2D4K4C3_9SAUR;A0A2H6NF50_MICLE;A0A670XXR5_PSETE;A0A6I9XNC8_9SAUR;A0A6J1TN77_9SAUR;A0A8C5S623_LATLA	Glia-derived nexin;Serpin domain-containing protein;Serpin family E member 2	Laticauda laticaudata (Blue-ringed sea krait) (Blue-lipped sea krait);Micrurus lemniscatus carvalhoi;Micrurus paraensis;Notechis scutatus (mainland tiger snake);Pseudonaja textilis (Eastern brown snake);Thamnophis sirtalis		Reference proteome	.
A0A6J1UWF2;A0A6J1UWG4;A0A098LZS4;A0A1W7RIJ2;A0A2H6N782;A0A6P9ARN2;A0A670YV07;A0A8C6Y092;A0A8C6XWY4;V8NEA9;A0A2H6N741;A0A8C6Y0B5;A0A8C6XXV2;A0A6I9YJD5;A0A8C6XZU5;A0A2D4I7L8;A0A2D4I7R9;A0A2D4FU56;A0A6J1V3T6;A0A6J1V697;A0A6I9YX22	A0A6J1UWF2;A0A6J1UWG4;A0A098LZS4;A0A1W7RIJ2;A0A2H6N782;A0A6P9ARN2;A0A670YV07;A0A8C6Y092;A0A8C6XWY4;V8NEA9;A0A2H6N741;A0A8C6Y0B5;A0A8C6XXV2;A0A6I9YJD5;A0A8C6XZU5;A0A2D4I7L8;A0A2D4I7R9	5	ASFITVQLK;FYNELTEILLK;TIQGSEVVNILK	A0A098LZS4_9SAUR;A0A1W7RIJ2_AGKCO;A0A2D4FU56_MICCO;A0A2D4I7L8_MICLE;A0A2D4I7R9_MICLE;A0A2H6N741_MICLE;A0A2H6N782_MICLE;A0A670YV07_PSETE;A0A6I9YJD5_9SAUR;A0A6I9YX22_9SAUR;A0A6J1UWF2_9SAUR;A0A6J1UWG4_9SAUR;A0A6J1V3T6_9SAUR;A0A6J1V697_9SAUR;A0A6P9ARN2_PANGU;A0A8C6XWY4_NAJNA;A0A8C6XXV2_NAJNA;A0A8C6XZU5_NAJNA;A0A8C6Y092_NAJNA;A0A8C6Y0B5_NAJNA;V8NEA9_OPHHA	ALIX V-shaped domain-containing protein;BRO1 domain-containing protein;LOW QUALITY PROTEIN: programmed cell death 6-interacting protein;Programmed cell death 6 interacting protein;Programmed cell death 6-interacting protein;Programmed cell death 6-interacting protein isoform 2;Programmed cell death 6-interacting protein isoform X1;Programmed cell death 6-interacting protein isoform X2;Programmed …	Agkistrodon contortrix contortrix (Southern copperhead);Hypsiglena sp. JMG-2014;Micrurus corallinus (Brazilian coral snake);Micrurus lemniscatus carvalhoi;Micrurus lemniscatus lemniscatus;Naja naja (Indian cobra);Notechis scutatus (mainland tiger snake);Ophiophagus hannah (King cobra) (Naja hannah);Pantherophis guttatus (Corn snake) (Elaphe guttata);Pseudonaja textilis (Eastern brown snake);Thamn…		Reference proteome	.
A0A8C6XES9;A0A2D4FTS1;V8NXW0;A0A670XRN2;A0A8C5WXM9;U3ETZ2;A0A6B2FBD5;A0A6B2F9I6;A0A0F7Z2A3;A0A0A1WD22;A0A098LYC7	A0A8C6XES9;A0A2D4FTS1;V8NXW0;A0A670XRN2;A0A8C5WXM9;U3ETZ2;A0A6B2FBD5;A0A6B2F9I6;A0A0F7Z2A3;A0A0A1WD22;A0A098LYC7	200	FDGILGMAYPK;VAPFFDNVIDQGLLEK	A0A098LYC7_9SAUR;A0A0A1WD22_ECHCO;A0A0F7Z2A3_MICFL;A0A2D4FTS1_MICCO;A0A670XRN2_PSETE;A0A6B2F9I6_BOTNI;A0A6B2FBD5_9SAUR;A0A8C5WXM9_LATLA;A0A8C6XES9_NAJNA;U3ETZ2_MICFL;V8NXW0_OPHHA	Cathepsin D;Peptidase A1 domain-containing protein	Bothriechis nigroviridis (Black-speckled palm pit viper);Bothriechis nubestris;Echis coloratus (Carpet viper);Laticauda laticaudata (Blue-ringed sea krait) (Blue-lipped sea krait);Micrurus corallinus (Brazilian coral snake);Micrurus fulvius (Eastern coral snake) (Coluber fulvius);Naja naja (Indian cobra);Opheodrys aestivus;Ophiophagus hannah (King cobra) (Naja hannah);Pseudonaja textilis (Eastern…		Reference proteome	.
P00603;P00602;P0DKU4;P0DKU3;A0A2D4NMC2	P00603;P00602	273	CCQVHDNCYGEAEK;GTAVDDLDR;LGCWPYLTLYK;LTCSGGNNK;NMIHCTVPSR;YECSQGK;YIDANYNINLK	A0A2D4NMC2_9SAUR;PA2A1_NAJMO;PA2B1_NAJNG;PA2B2_NAJMO;PA2B2_NAJNG	Acidic phospholipase A2 CM-I (svPLA2) (EC 3.1.1.4) (Phosphatidylcholine 2-acylhydrolase);Basic phospholipase A2 CM-I (svPLA2) (EC 3.1.1.4) (Phosphatidylcholine 2-acylhydrolase) (Phospholipase A2 isozyme I);Basic phospholipase A2 CM-II (svPLA2) (EC 3.1.1.4) (Phosphatidylcholine 2-acylhydrolase);Basic phospholipase A2 CM-II (svPLA2) (EC 3.1.1.4) (Phosphatidylcholine 2-acylhydrolase) (Phospholipase …	Micrurus spixii (Amazon coral snake);Naja mossambica (Mozambique spitting cobra);Naja nigricollis (Black-necked spitting cobra)			.
A8QL54	A8QL54	238	AVYVLNDK;CQEALNLK;GDGQNLVTMNLR;GICVAEPYEITVMK;GNANSLNQIK;GTGLLNK;HFEVGFIQPGSVK;IWDTIEK;SDFGCTAGSGQNNLGVFEDAGLALTTSTNLNTK;TNHGDLPR;VELLYNPAFCSASTEGQR;VGLVAVDK;YFTYLILTK	A8QL54_BUNFA	Complement-depleting factor	Bungarus fasciatus (Banded krait) (Pseudoboa fasciata)	IPR013783		.
A0A2D4LDN5;A0A2D4PIZ6	A0A2D4LDN5;A0A2D4PIZ6	61	DPVTGVR;NLQLSYSPFVSHPEAAR	A0A2D4LDN5_9SAUR;A0A2D4PIZ6_MICSU	Immunoglobulin subtype domain-containing protein	Micrurus spixii (Amazon coral snake);Micrurus surinamensis (Surinam coral snake)	IPR013783;IPR036179		.
A0A194ASA8;A0A194ARE6	A0A194ASA8;A0A194ARE6	34	FDEIVGGFDR;FWEADGIHGGK;RFDEIVGGFDR;STTDLPSR	A0A194ARE6_9SAUR;A0A194ASA8_9SAUR	Amine oxidase (EC 1.4.3.-)	Micrurus tener (Texas coral snake)			.
A0A8C6YFU2;R4G314;R4FIR9;Q90WI8;D2YVL1;D2YVJ6;D2YVI2;I6LJ76	A0A8C6YFU2;R4G314;R4FIR9;Q90WI8;D2YVL1;D2YVJ6;D2YVI2	224	KYIWEWTDR;NNEFCVEIVK;YIWEWTDR	A0A8C6YFU2_NAJNA;D2YVL1_DEMVE;I6LJ76_AUSSU;LECG_PSEAU;LECG_PSEPO;LECG1_BUNFA;R4FIR9_9SAUR;R4G314_9SAUR	C-type lectin BfL-1 (CTL);C-type lectin domain-containing protein;C-type lectin galactose binding isoform;C-type lectin galactose-binding isoform (CTL) (Venom C-type lectin galactose binding isoform);LP-Pse-3;LP-Pse-6;Venom C-type lectin galactose binding isoform variant 2	Austrelaps superbus (Lowland copperhead snake) (Hoplocephalus superbus);Bungarus fasciatus (Banded krait) (Pseudoboa fasciata);Demansia vestigiata (Lesser black whip snake) (Demansia atra);Naja naja (Indian cobra);Pseudechis australis (Mulga snake) (King brown snake);Pseudechis porphyriacus (Red-bellied black snake);Pseudonaja modesta		Reference proteome	.
A0A8C6XSG2;A0A8C7E1Y6;A0A8C6XPV0;A0A8C6XSK8;A0A8C6XNY9;A0A8C6XM67;A0A6J1W5W2;A0A2D4KC13;V8NIE1;A0A670ZWX9;A0A6P9DUI1	A0A8C6XSG2;A0A8C7E1Y6;A0A8C6XPV0;A0A8C6XSK8;A0A8C6XNY9	207	DFPELICVR;EADAITLDGGHIFTAGK;HAVVSRPER;KGTISSLEDLK;KTDHLECITAIK;READAITLDGGHIFTAGK;WCTISDEEQEK	A0A2D4KC13_9SAUR;A0A670ZWX9_PSETE;A0A6J1W5W2_9SAUR;A0A6P9DUI1_PANGU;A0A8C6XM67_NAJNA;A0A8C6XNY9_NAJNA;A0A8C6XPV0_NAJNA;A0A8C6XSG2_NAJNA;A0A8C6XSK8_NAJNA;A0A8C7E1Y6_NAJNA;V8NIE1_OPHHA	Lactotransferrin;Ovotransferrin-like;Serotransferrin;Transferrin-like domain-containing protein	Micrurus paraensis;Naja naja (Indian cobra);Notechis scutatus (mainland tiger snake);Ophiophagus hannah (King cobra) (Naja hannah);Pantherophis guttatus (Corn snake) (Elaphe guttata);Pseudonaja textilis (Eastern brown snake)		Membrane;Reference proteome;Transmembrane;Transmembrane helix	.
A0A8C7E4F1;A0A182C5R8;A0A6I9Y1R1;A0A2D4GU19;A0A8C5SNZ9;A0A6P9B775;A0A098M187;V8N7H9	A0A8C7E4F1;A0A182C5R8	231	FTYGGCAGNANNFK;PITDLCQLPSEQGPCDLK;SCEPFIYHGCPGNR;YHTIEECQR	A0A098M187_9SAUR;A0A182C5R8_9SAUR;A0A2D4GU19_MICCO;A0A6I9Y1R1_9SAUR;A0A6P9B775_PANGU;A0A8C5SNZ9_LATLA;A0A8C7E4F1_NAJNA;V8N7H9_OPHHA	BPTI/Kunitz inhibitor domain-containing protein;Chelonianin-like;Fused toxin;Kunitz-type protease inhibitor 4;Papilin;Uncharacterized protein	Hypsiglena sp. JMG-2014;Laticauda laticaudata (Blue-ringed sea krait) (Blue-lipped sea krait);Micrurus corallinus (Brazilian coral snake);Naja naja (Indian cobra);Ophiophagus hannah (King cobra) (Naja hannah);Pantherophis guttatus (Corn snake) (Elaphe guttata);Phalotris mertensi;Thamnophis sirtalis		Reference proteome	.
A0A6J1V7Y6;Q4JHE2;A0A6J1W179	A0A6J1V7Y6;Q4JHE2	132	FWEADGIHGGK;IYFEPPLPPK;KFWEADGIHGGK;STTDLPSR;YPVEPSEEGK	A0A6J1V7Y6_9SAUR;A0A6J1W179_9SAUR;OXLA_NOTSC	Amine oxidase (EC 1.4.3.-);L-amino-acid oxidase (LAAO) (LAO) (EC 1.4.3.2);L-amino-acid oxidase-like	Notechis scutatus (mainland tiger snake);Notechis scutatus scutatus (Mainland tiger snake) (Common tiger snake)		Reference proteome	.
A0A194AS47;A0A098M161;A0A098M153;A0A098M152	A0A194AS47	37	CGDGMVCSNR;DDCDLPELCTGR;DRPQCILNK;GLFSEDYTETHYAPDGR;HQGETYFIEPLK;KYIEFYVVVDNR;LSDSEAHAIYK;SAECPTDSFQR;YIEFYVVVDNR	A0A098M152_9SAUR;A0A098M153_9SAUR;A0A098M161_9SAUR;A0A194AS47_9SAUR	Metalloproteinase (Type III) 13a (Metalloproteinase type III 13a);Metalloproteinase (Type III) 13b (Metalloproteinase type III 13b);Metalloproteinase (Type III) 4 (Metalloproteinase type III 4);Metalloproteinase type III 2	Hypsiglena sp. JMG-2014;Micrurus tener (Texas coral snake)			.
V8P519;A0A8C6Y0C7;A0A8C5SRB1;A0A670ZHT8;A0A6J1VKG6	V8P519;A0A8C6Y0C7;A0A8C5SRB1;A0A670ZHT8;A0A6J1VKG6	104	GLMDEEDYPYQAK;NSWGPEWGMDGYFNIER	A0A670ZHT8_PSETE;A0A6J1VKG6_9SAUR;A0A8C5SRB1_LATLA;A0A8C6Y0C7_NAJNA;V8P519_OPHHA	Cathepsin H;Pro-cathepsin H	Laticauda laticaudata (Blue-ringed sea krait) (Blue-lipped sea krait);Naja naja (Indian cobra);Notechis scutatus (mainland tiger snake);Ophiophagus hannah (King cobra) (Naja hannah);Pseudonaja textilis (Eastern brown snake)		Reference proteome	.
U3EPM9	U3EPM9	319	GCAATCPK;WHMLVPGR	U3EPM9_MICFL	Three-finger toxin 12 (Three-finger toxin 7)	Micrurus fulvius (Eastern coral snake) (Coluber fulvius)			.
A0A8C7DVX9;A0A8C6XAI3	A0A8C7DVX9;A0A8C6XAI3	189	LQCIPGYENIPGIQPR;MTCLDTSK;WSDLPTLCQGK	A0A8C6XAI3_NAJNA;A0A8C7DVX9_NAJNA	Sushi domain-containing protein	Naja naja (Indian cobra)		Membrane;Reference proteome;Transmembrane;Transmembrane helix	.
A0A2D0TC04;A0A8C6X0L1;A0A8C6V7L7;A0A898INC7;A0A2D4P521;A0A2H6N6S6;A0A6P9BTL3;A0A346CLX5;A0A0B8RU55;A0A6I9X3H8;W8E7D1	A0A2D0TC04;A0A8C6X0L1;A0A8C6V7L7;A0A898INC7	43	AATYFWPGSEVK;AEYLETWDTLMPNINK;CSSITDLEAVNQR;DFYTFDSEAIVK;FGPVSGQVIK;IDKVNLMVDR;LEYMTDYFNTVDFFMYEGAAPR;LHFANNIR;LWNYFHSTLLPK;MQSEADNLPYGR;MQSEADNLPYGRPHVLQHSK;NAAWWGGQPIWHTASYQGLK;PHVLQHSK;QPLSETLR;RPDFSTLYIEEPDTTGHK;SLQMADR;SMEAIFLAHGPGFK;SPDNLWVEER;STPFEAR;TEVTSFENIEVYNLMCDLLK;TFVNHYTIVTGLYAETHGIIDNNMYDVK;TLGMLMEGLK;TPLNCPPGSLK;VLSFILPHRPDNSESCADK;YCLLHQTK;YCSGGTHGYDNEFK;YISAYSQDILMPLWNSYTISK	A0A0B8RU55_BOIIR;A0A2D4P521_MICSU;A0A2H6N6S6_MICLE;A0A346CLX5_BORPO;A0A6I9X3H8_9SAUR;A0A6P9BTL3_PANGU;A0A898INC7_CALBG;A0A8C6V7L7_NAJNA;A0A8C6X0L1_NAJNA;PDE_MACLB;PDE_NAJAT	Ectonucleotide pyrophosphatase/phosphodiesterase 3;Ectonucleotide pyrophosphatase/phosphodiesterase family member 3;Extracellular Endonuclease subunit A domain-containing protein;Phosphodiesterase;Venom phosphodiesterase (PDE) (EC 3.6.1.-);Venom phosphodiesterase (PDE) (VLPDE) (EC 3.6.1.-)	Boiga irregularis (Brown tree snake);Borikenophis portoricensis (Puerto Rican racer) (Alsophis portoricensis);Calliophis bivirgatus (Blue Malaysian coral snake) (Maticora bivirgata);Macrovipera lebetina (Levantine viper) (Vipera lebetina);Micrurus lemniscatus carvalhoi;Micrurus surinamensis (Surinam coral snake);Naja atra (Chinese cobra);Naja naja (Indian cobra);Pantherophis guttatus (Corn snake)…		Membrane;Reference proteome;Transmembrane;Transmembrane helix	.
T1D7L1;A0A0F7Z1V6	T1D7L1;A0A0F7Z1V6	26	TAGWNVPMGLLNK	A0A0F7Z1V6_CROAD;T1D7L1_CROHD	Transferrin	Crotalus adamanteus (Eastern diamondback rattlesnake);Crotalus horridus (Timber rattlesnake)			.
A0A8C6VG98;A0A8C5WS35;A0A6J1VC15;A0A6I9YZF2;A0A6B2F305;A0A670YGX6	A0A8C6VG98;A0A8C5WS35;A0A6J1VC15;A0A6I9YZF2;A0A6B2F305;A0A670YGX6	91	QITVNDLPVGR	A0A670YGX6_PSETE;A0A6B2F305_BOTNI;A0A6I9YZF2_9SAUR;A0A6J1VC15_9SAUR;A0A8C5WS35_LATLA;A0A8C6VG98_NAJNA	Peroxiredoxin 2;Peroxiredoxin-2;Peroxiredoxin-2-like;Thioredoxin domain-containing protein	Bothriechis nigroviridis (Black-speckled palm pit viper);Laticauda laticaudata (Blue-ringed sea krait) (Blue-lipped sea krait);Naja naja (Indian cobra);Notechis scutatus (mainland tiger snake);Pseudonaja textilis (Eastern brown snake);Thamnophis sirtalis		Reference proteome	.
A0A098LX00;A0A6P9ATM2	A0A098LX00	2	EDDYEEFLEIAR;FWEADGIHGGK;HVVVVGAGMAGLSAAYVLAGAGHK;KFWEADGIHGGK;STTDLPSR	A0A098LX00_PANGU;A0A6P9ATM2_PANGU	Amine oxidase (EC 1.4.3.-);L-amino-acid oxidase (EC 1.4.3.2)	Pantherophis guttatus (Corn snake) (Elaphe guttata)		Membrane;Reference proteome;Transmembrane;Transmembrane helix	.
A0A6P9E1M7;A0A6J1U2X8;A0A670XVE7;A0A8C6XB30;A0A2D4FYS1;A0A6I9XDZ7;A0A8C5WTQ9;V8NZZ1	A0A6P9E1M7;A0A6J1U2X8;A0A670XVE7;A0A8C6XB30;A0A2D4FYS1;A0A6I9XDZ7;A0A8C5WTQ9;V8NZZ1	50	FLPSYQAVEYMR;NANEIAWNTLQAGGSELDAVEK	A0A2D4FYS1_MICCO;A0A670XVE7_PSETE;A0A6I9XDZ7_9SAUR;A0A6J1U2X8_9SAUR;A0A6P9E1M7_PANGU;A0A8C5WTQ9_LATLA;A0A8C6XB30_NAJNA;V8NZZ1_OPHHA	Aspartylglucosaminidase;N(4)-(Beta-N-acetylglucosaminyl)-L-asparaginase;N(4)-(Beta-N-acetylglucosaminyl)-L-asparaginase- like	Laticauda laticaudata (Blue-ringed sea krait) (Blue-lipped sea krait);Micrurus corallinus (Brazilian coral snake);Naja naja (Indian cobra);Notechis scutatus (mainland tiger snake);Ophiophagus hannah (King cobra) (Naja hannah);Pantherophis guttatus (Corn snake) (Elaphe guttata);Pseudonaja textilis (Eastern brown snake);Thamnophis sirtalis		Reference proteome	.
A0A8C6Y6B8	A0A8C6Y6B8	221	LGVHNVHVHYEDEQIR;NVLCAGILEGEK	A0A8C6Y6B8_NAJNA	Peptidase S1 domain-containing protein	Naja naja (Indian cobra)		Reference proteome	.
P81993;A0A8C5S237;A0A8C5S1D5;A0A8C5S2D0;A0A8C5S2H2;A0A8C6Y1Z2;C1JZW4;Q7ZZN8;P84808;F2Q6G3;F2Q6G2;A0A8C7E3S7;A0A024AX20;A0A098LWY0;V8NKT2	P81993;A0A8C5S237;A0A8C5S1D5;A0A8C5S2D0;A0A8C5S2H2;A0A8C6Y1Z2;C1JZW4;Q7ZZN8;P84808;F2Q6G3;F2Q6G2;A0A8C7E3S7;A0A024AX20;A0A098LWY0;V8NKT2	0	NMLQMEWNSNAAQNAK	A0A024AX20_MICIK;A0A098LWY0_9SAUR;A0A8C5S1D5_LATLA;A0A8C5S237_LATLA;A0A8C5S2D0_LATLA;A0A8C5S2H2_LATLA;A0A8C6Y1Z2_NAJNA;A0A8C7E3S7_NAJNA;C1JZW4_OPHHA;CRVP_BUNCA;CRVP2_NAJAT;CRVP2_NAJKA;F2Q6G2_BUNCA;F2Q6G3_BUNCA;V8NKT2_OPHHA	Cysteine-rich seceretory protein Bc-CRPa;Cysteine-rich seceretory protein Bc-CRPb;Cysteine-rich secretory protein;Cysteine-rich secretory protein A;Cysteine-rich venom protein bucarin;Cysteine-rich venom protein kaouthin-2 (Cysteine-rich venom protein 23) (CRVP-23k);Cysteine-rich venom protein natrin-2 (Cysteine-rich venom protein 2) (NA-CRVP2) (Protein G2b);Opharin;SCP domain-containing protein;…	Bungarus candidus (Malayan krait);Laticauda laticaudata (Blue-ringed sea krait) (Blue-lipped sea krait);Micropechis ikaheca (New Guinean small-eyed snake);Naja atra (Chinese cobra);Naja kaouthia (Monocled cobra) (Naja siamensis);Naja naja (Indian cobra);Opheodrys aestivus;Ophiophagus hannah (King cobra) (Naja hannah)		Reference proteome	.
